# Supplementary material for: Transcriptomic analysis reveals a critical role for activating Gsα mutations in spontaneous feline hyperthyroidism
Source: Sci Rep. 2024 Nov 20;14:28749. doi: 10.1038/s41598-024-79564-z (PMC11579033; doi:10.1038/s41598-024-79564-z)
Supplement: Supplementary file 2 — Supplementary Material 2 [file 41598_2024_79564_MOESM2_ESM.xlsx]

## Sheet: Table S1
Sample ID	Collection date	Reason for collection	Location	Age at collection	Sex	Breed	T4 at diagnosis (nmol/L)	T4 at collection (nmol/L)	TSH (ng/mL)	Thyroid status	Treatment status	Treatment duration (days)
ET01	2013-02-05	euthanasia	PDSA	15y 3m	MN	DLH	-	18.8	0.05	euthyroid	-	-
ET02	2013-02-18	euthanasia	BSAH	9y 6m	FN	DSH	-	7.3	0.06	euthyroid	-	-
ET03	2019-09-04	euthanasia	BSAH	17y 5m	MN	DSH	-	35.9	0.07	euthyroid	-	-
ET04	2018-06-20	euthanasia	QMHA	15y 2m	FN	DSH	-	20	0.07	euthyroid	-	-
HT01	2018-06-27	euthanasia	BSAH	15y 6m	MN	DSH	77.6	86.6	-	hyperthyroid	treated	1539
HT02	2013-10-30	euthanasia	BSAH	20y	FN	DLH	82.5	91.2	-	hyperthyroid	untreated	-
HT03	2014-03-04	euthanasia	PDSA	15y 1m	FE	DSH	251	107	-	hyperthyroid	treated	77
HT04	2019-09-09	thyroidectomy	PDSA	10y 8m	FN	DSH	299	4.1	-	hyperthyroid	treated	88
HT05	2019-09-16	thyroidectomy	PDSA	9y 2m	MN	DSH	261	-	-	hyperthyroid	treated	31
HT06	2019-12-03	thyroidectomy	PDSA	12y 7m	FN	DSH	138	-	-	hyperthyroid	treated	48
HT07	2014-05-27	euthanasia	PDSA	12y 7m	FN	DSH	237	-	-	hyperthyroid	untreated	-
HT08	2019-08-16	thyroidectomy	PDSA	14y 2m	FN	DSH	170	-	-	hyperthyroid	untreated	-
HT09	2020-01-09	euthanasia	BSAH	21y 8m	MN	DLH	43.9	15.7	<0.03	hyperthyroid	treated	1343
HT10	2020-02-23	thyroidectomy	PDSA	12y 11m	MN	DSH	>300	-	-	hyperthyroid	treated	21
HT11	2013-07-02	euthanasia	PDSA	15y	FN	DSH	169	4	-	hyperthyroid	treated	263
PDSA - People's Dispensary for Sick Animals, BSAH - Beaumont Sainsbury Animal Hospital, QMHA - Queen Mother Hospital for Small Animals
MN - Male neutered, FN - Female neutered, FN - Female entire
DLH - Domestic long hair, DSH - Domestic short hair
