# Supplementary material for: Transcriptomic analysis reveals a critical role for activating Gsα mutations in spontaneous feline hyperthyroidism
Source: Sci Rep. 2024 Nov 20;14:28749. doi: 10.1038/s41598-024-79564-z (PMC11579033; doi:10.1038/s41598-024-79564-z)
Supplement: Supplementary file 3 — Supplementary Material 3 [file 41598_2024_79564_MOESM3_ESM.xlsx]

## Sheet: Table S2
Sample	Number of input reads	Uniquely mapped	Unique %	Multi-mapping	Multi %	Unmapped reads	Unmapped %
ET01	88300799	79760504	90.3282	5366987	6.07807	3173308	3.59375
ET02	108911737	98876041	90.7855	6215583	5.70699	3820113	3.50753
ET03	120864424	106232839	87.8942	11229526	9.29101	3402059	2.81477
ET04	139264073	125564090	90.1626	10112497	7.26138	3587486	2.57603
HT01	93861621	79765621	84.9821	9882466	10.5288	4213534	4.48909
HT02	90202776	75025999	83.1748	10936094	12.1239	4240683	4.70128
HT03	120612000	107290845	88.9554	8762746	7.26524	4558409	3.7794
HT04	117842369	104757694	88.8965	10240612	8.69009	2844063	2.41345
HT05	116494845	104698307	89.8738	9180944	7.88099	2615594	2.24524
HT06	113200171	100039234	88.3737	10409380	9.19555	2751557	2.4307
HT07	112633249	101559417	90.1682	8547718	7.58898	2526114	2.24278
HT08	127114588	114239422	89.8712	10638312	8.36907	2236854	1.75971
HT09	124659164	113435078	90.9962	8740280	7.01134	2483806	1.99248
HT10	118154161	103432386	87.5402	11873544	10.0492	2848231	2.41061
HT11	130283646	113235288	86.9144	13490463	10.3547	3557895	2.73088
