# Supplementary material for: Transcriptomic analysis reveals a critical role for activating Gsα mutations in spontaneous feline hyperthyroidism
Source: Sci Rep. 2024 Nov 20;14:28749. doi: 10.1038/s41598-024-79564-z (PMC11579033; doi:10.1038/s41598-024-79564-z)
Supplement: Supplementary file 4 — Supplementary Material 4 [file 41598_2024_79564_MOESM4_ESM.xlsx]

## Sheet: Table S3
Ensembl ID	log2FC	log2CPM	LR	PValue	FDR	external_gene_name	Description
ENSFCAG00000001059	-5.27227	1.09032	60.8909	6.03e-15	5.7e-11	GABRB2	gamma-aminobutyric acid type A receptor subunit beta2 [Source:VGNC Symbol;Acc:VGNC:62424]
ENSFCAG00000041001	4.60333	2.04388	60.7344	6.53e-15	5.7e-11	TNFSF18	TNF superfamily member 18 [Source:VGNC Symbol;Acc:VGNC:107953]
ENSFCAG00000023364	-4.19075	3.25243	57.1017	4.14e-14	1.8e-10	SMPD3	sphingomyelin phosphodiesterase 3 [Source:VGNC Symbol;Acc:VGNC:65503]
ENSFCAG00000027902	-2.67662	2.94083	57.1715	3.99e-14	1.8e-10	ERBB4	erb-b2 receptor tyrosine kinase 4 [Source:VGNC Symbol;Acc:VGNC:80198]
ENSFCAG00000014898	-1.44406	6.22092	49.78	1.72e-12	6e-09	NEDD4L	NEDD4 like E3 ubiquitin protein ligase [Source:VGNC Symbol;Acc:VGNC:68450]
ENSFCAG00000040491	-6.34969	1.01223	45.4382	1.58e-11	4.58e-08	DACT2	dishevelled binding antagonist of beta catenin 2 [Source:HGNC Symbol;Acc:HGNC:21231]
ENSFCAG00000007822	3.00645	3.93025	45.0283	1.94e-11	4.84e-08	IFITM10	interferon induced transmembrane protein 10 [Source:VGNC Symbol;Acc:VGNC:103077]
ENSFCAG00000031961	-4.04353	4.34404	44.572	2.45e-11	5.35e-08	SCARA5	scavenger receptor class A member 5 [Source:VGNC Symbol;Acc:VGNC:64900]
ENSFCAG00000012525	-4.41832	-0.00642109	42.5009	7.07e-11	1.37e-07	KCNB2	potassium voltage-gated channel subfamily B member 2 [Source:VGNC Symbol;Acc:VGNC:67898]
ENSFCAG00000046677	2.00848	5.21354	40.7285	1.75e-10	3.05e-07	ANKK1	ankyrin repeat and kinase domain containing 1 [Source:VGNC Symbol;Acc:VGNC:102736]
ENSFCAG00000023662	3.82164	4.24747	40.1281	2.38e-10	3.77e-07	HCN2	hyperpolarization activated cyclic nucleotide gated potassium and sodium channel 2 [Source:VGNC Symbol;Acc:VGNC:102610]
ENSFCAG00000008351	1.86195	6.67562	38.3546	5.9e-10	8.58e-07	FGD6	FYVE, RhoGEF and PH domain containing 6 [Source:VGNC Symbol;Acc:VGNC:62244]
ENSFCAG00000043444	-4.65516	1.09001	38.0502	6.89e-10	9.25e-07	MFAP5	microfibril associated protein 5 [Source:HGNC Symbol;Acc:HGNC:29673]
ENSFCAG00000022747	4.06161	3.75005	37.8935	7.47e-10	9.31e-07	HS3ST4	heparan sulfate-glucosamine 3-sulfotransferase 4 [Source:VGNC Symbol;Acc:VGNC:80581]
ENSFCAG00000001828	-2.46979	1.49899	37.699	8.25e-10	9.6e-07	ISM1	isthmin 1 [Source:VGNC Symbol;Acc:VGNC:62976]
ENSFCAG00000009462	-3.03787	1.02592	37.4209	9.52e-10	1.04e-06	GPD1	glycerol-3-phosphate dehydrogenase 1 [Source:VGNC Symbol;Acc:VGNC:67407]
ENSFCAG00000014701	3.86932	5.83924	37.2186	1.06e-09	1.08e-06	CYP27B1	cytochrome P450 family 27 subfamily B member 1 [Source:VGNC Symbol;Acc:VGNC:103341]
ENSFCAG00000003075	-2.47215	-0.0265622	36.8107	1.3e-09	1.26e-06	UNC5A	unc-5 netrin receptor A [Source:VGNC Symbol;Acc:VGNC:66828]
ENSFCAG00000005670	1.5862	7.39277	36.5721	1.47e-09	1.35e-06	RHOBTB2	Rho related BTB domain containing 2 [Source:VGNC Symbol;Acc:VGNC:64614]
ENSFCAG00000021949	2.15703	3.70851	35.5687	2.46e-09	2.15e-06	STAP2	signal transducing adaptor family member 2 [Source:VGNC Symbol;Acc:VGNC:65749]
ENSFCAG00000003052	1.91613	3.01285	35.2905	2.84e-09	2.32e-06	RUNDC3A	RUN domain containing 3A [Source:VGNC Symbol;Acc:VGNC:64822]
ENSFCAG00000034776	1.62203	5.22182	35.2287	2.93e-09	2.32e-06	SLC9A3R1	SLC9A3 regulator 1 [Source:VGNC Symbol;Acc:VGNC:99455]
ENSFCAG00000029781	-3.21392	-0.832359	34.7616	3.73e-09	2.83e-06	TEX11	testis expressed 11 [Source:VGNC Symbol;Acc:VGNC:82314]
ENSFCAG00000011706	-1.89819	3.5716	34.1111	5.21e-09	3.78e-06	STON2	stonin 2 [Source:VGNC Symbol;Acc:VGNC:65796]
ENSFCAG00000000419	-4.88127	2.53152	33.6032	6.76e-09	4.72e-06	PCK1	phosphoenolpyruvate carboxykinase 1 [Source:VGNC Symbol;Acc:VGNC:68726]
ENSFCAG00000000301	2.35766	5.41343	33.4281	7.39e-09	4.78e-06	ARHGEF4	Rho guanine nucleotide exchange factor 4 [Source:VGNC Symbol;Acc:VGNC:80137]
ENSFCAG00000013120	2.09745	6.17798	33.4777	7.21e-09	4.78e-06	PLXNA4	plexin A4 [Source:VGNC Symbol;Acc:VGNC:68917]
ENSFCAG00000010360	2.74954	6.86406	32.909	9.66e-09	5.81e-06	CHTF18	chromosome transmission fidelity factor 18 [Source:VGNC Symbol;Acc:VGNC:82344]
ENSFCAG00000023221	-2.77544	1.30306	32.9239	9.58e-09	5.81e-06	PHEX	phosphate regulating endopeptidase homolog X-linked [Source:HGNC Symbol;Acc:HGNC:8918]
ENSFCAG00000009081	-4.24846	5.01122	32.834	1e-08	5.84e-06	NTRK2	neurotrophic receptor tyrosine kinase 2 [Source:VGNC Symbol;Acc:VGNC:68579]
ENSFCAG00000013741	3.68655	5.66983	31.9851	1.55e-08	8.74e-06	B3GAT1	beta-1,3-glucuronyltransferase 1 [Source:VGNC Symbol;Acc:VGNC:68962]
ENSFCAG00000044420	-2.41275	4.31545	31.2912	2.22e-08	1.21e-05	PALM	paralemmin [Source:VGNC Symbol;Acc:VGNC:102653]
ENSFCAG00000027961	-1.5455	4.16548	31.0909	2.46e-08	1.3e-05	BTBD8	BTB domain containing 8 [Source:HGNC Symbol;Acc:HGNC:21019]
ENSFCAG00000018909	3.44128	3.39838	30.9659	2.63e-08	1.35e-05	ECE2	endothelin converting enzyme 2 [Source:HGNC Symbol;Acc:HGNC:13275]
ENSFCAG00000002340	-3.69456	-2.51894	30.8036	2.86e-08	1.38e-05	KCNA6	potassium voltage-gated channel subfamily A member 6 [Source:VGNC Symbol;Acc:VGNC:84043]
ENSFCAG00000007519	3.59529	9.84839	30.8346	2.81e-08	1.38e-05	SLC5A5	solute carrier family 5 member 5 [Source:VGNC Symbol;Acc:VGNC:65403]
ENSFCAG00000043959	2.20342	2.81565	30.6526	3.09e-08	1.46e-05	IL1RN	interleukin 1 receptor antagonist [Source:HGNC Symbol;Acc:HGNC:6000]
ENSFCAG00000011737	1.90878	1.725	30.5518	3.25e-08	1.49e-05	RPL3L	ribosomal protein L3 like [Source:VGNC Symbol;Acc:VGNC:64738]
ENSFCAG00000011986	-3.57332	-0.354858	30.3583	3.59e-08	1.61e-05	NIM1K	NIM1 serine/threonine protein kinase [Source:VGNC Symbol;Acc:VGNC:63803]
ENSFCAG00000000259	2.92247	2.06888	30.0628	4.18e-08	1.82e-05	NTF4	neurotrophin 4 [Source:VGNC Symbol;Acc:VGNC:97539]
ENSFCAG00000014361	-2.52859	-1.41646	29.9799	4.37e-08	1.86e-05	GCK	glucokinase [Source:VGNC Symbol;Acc:VGNC:62493]
ENSFCAG00000040044	-2.1449	3.71658	29.8331	4.71e-08	1.96e-05	ENSFCAG00000040044
ENSFCAG00000007376	-2.39661	3.77101	29.728	4.97e-08	1.98e-05	RAB3IL1	RAB3A interacting protein like 1 [Source:VGNC Symbol;Acc:VGNC:69204]
ENSFCAG00000015677	2.36414	5.43166	29.6868	5.08e-08	1.98e-05	ADGRB2	adhesion G protein-coupled receptor B2 [Source:VGNC Symbol;Acc:VGNC:69074]
ENSFCAG00000042378	-2.99024	4.40961	29.6788	5.1e-08	1.98e-05	TTC9	tetratricopeptide repeat domain 9 [Source:HGNC Symbol;Acc:HGNC:20267]
ENSFCAG00000004987	1.45745	6.7315	29.5116	5.56e-08	2.11e-05	PLCG2	phospholipase C gamma 2 [Source:VGNC Symbol;Acc:VGNC:68900]
ENSFCAG00000005111	2.72146	6.68749	29.3459	6.05e-08	2.25e-05	ASS1	argininosuccinate synthase 1 [Source:VGNC Symbol;Acc:VGNC:97361]
ENSFCAG00000011277	-1.94968	2.7168	28.459	9.57e-08	3.48e-05	KIRREL3	kirre like nephrin family adhesion molecule 3 [Source:VGNC Symbol;Acc:VGNC:63124]
ENSFCAG00000005229	-1.73699	4.10252	28.3664	1e-07	3.5e-05	CADM4	cell adhesion molecule 4 [Source:VGNC Symbol;Acc:VGNC:60315]
ENSFCAG00000011462	-3.13988	2.1801	28.3867	9.93e-08	3.5e-05	CILP	cartilage intermediate layer protein [Source:VGNC Symbol;Acc:VGNC:60903]
ENSFCAG00000033928	-1.55248	5.18386	28.2957	1.04e-07	3.56e-05	TC2N	tandem C2 domains, nuclear [Source:VGNC Symbol;Acc:VGNC:80826]
ENSFCAG00000006286	-4.52063	1.7117	28.2198	1.08e-07	3.63e-05	PLIN4	perilipin 4 [Source:VGNC Symbol;Acc:VGNC:64242]
ENSFCAG00000004768	1.85101	7.25359	28.1288	1.14e-07	3.74e-05	SHANK2	SH3 and multiple ankyrin repeat domains 2 [Source:VGNC Symbol;Acc:VGNC:81940]
ENSFCAG00000041794	-2.05092	6.32878	27.8467	1.31e-07	4.24e-05	AKAP12	A-kinase anchoring protein 12 [Source:HGNC Symbol;Acc:HGNC:370]
ENSFCAG00000001602	-4.76498	-1.87686	27.4112	1.64e-07	5.22e-05	CLEC4G	C-type lectin domain family 4 member G [Source:VGNC Symbol;Acc:VGNC:60953]
ENSFCAG00000014552	1.31476	5.32274	27.2846	1.76e-07	5.37e-05	TBC1D7	TBC1 domain family member 7 [Source:VGNC Symbol;Acc:VGNC:102531]
ENSFCAG00000026091	-2.11999	0.693327	27.3051	1.74e-07	5.37e-05	NEURL1	neuralized E3 ubiquitin protein ligase 1 [Source:VGNC Symbol;Acc:VGNC:68463]
ENSFCAG00000043880	2.38122	7.10975	27.2037	1.83e-07	5.51e-05	G6PD	glucose-6-phosphate dehydrogenase [Source:HGNC Symbol;Acc:HGNC:4057]
ENSFCAG00000043881	-2.98836	0.530763	27.1563	1.88e-07	5.55e-05	HJV	hemojuvelin BMP co-receptor [Source:HGNC Symbol;Acc:HGNC:4887]
ENSFCAG00000001089	2.10295	4.13923	26.9524	2.09e-07	6.06e-05	CPNE5	copine 5 [Source:VGNC Symbol;Acc:VGNC:61132]
ENSFCAG00000004499	4.137	2.09656	26.8505	2.2e-07	6.29e-05	TNF	tumor necrosis factor [Source:VGNC Symbol;Acc:VGNC:66396]
ENSFCAG00000008520	1.94453	2.9574	26.411	2.76e-07	7.76e-05	DNAAF11	dynein axonemal assembly factor 11 [Source:VGNC Symbol;Acc:VGNC:81666]
ENSFCAG00000030062	-2.89801	-0.810871	26.3097	2.91e-07	8.05e-05	RBP7	retinol binding protein 7 [Source:VGNC Symbol;Acc:VGNC:64538]
ENSFCAG00000013370	-3.64573	2.54339	26.2207	3.05e-07	8.28e-05	MYOC	myocilin [Source:VGNC Symbol;Acc:VGNC:68403]
ENSFCAG00000013594	4.37009	2.5237	26.1778	3.11e-07	8.28e-05	CCL8	C-C motif chemokine ligand 8 [Source:VGNC Symbol;Acc:VGNC:98778]
ENSFCAG00000045279	-3.00806	3.47254	26.1671	3.13e-07	8.28e-05	GPR182	G protein-coupled receptor 182 [Source:HGNC Symbol;Acc:HGNC:13708]
ENSFCAG00000007754	3.22522	2.64001	25.9777	3.45e-07	8.99e-05	SYT16	synaptotagmin 16 [Source:VGNC Symbol;Acc:VGNC:65896]
ENSFCAG00000007932	1.86888	6.19728	25.8893	3.62e-07	9.28e-05	ATP2A3	ATPase sarcoplasmic/endoplasmic reticulum Ca2+ transporting 3 [Source:VGNC Symbol;Acc:VGNC:68623]
ENSFCAG00000007596	-5.10981	-2.66588	25.714	3.96e-07	0.000100105	GKN1	gastrokine 1 [Source:VGNC Symbol;Acc:VGNC:62570]
ENSFCAG00000032612	1.14575	4.07497	25.4667	4.5e-07	0.000110997	WBP1	WW domain binding protein 1 [Source:VGNC Symbol;Acc:VGNC:81258]
ENSFCAG00000040037	0.919813	5.43409	25.4596	4.52e-07	0.000110997	AP1G2	adaptor related protein complex 1 subunit gamma 2 [Source:VGNC Symbol;Acc:VGNC:81040]
ENSFCAG00000009869	-3.53099	2.71162	25.4146	4.62e-07	0.000112035	TRHDE	thyrotropin releasing hormone degrading enzyme [Source:VGNC Symbol;Acc:VGNC:66525]
ENSFCAG00000035927	-3.33978	-1.69656	25.3022	4.9e-07	0.000117131	U6	U6 spliceosomal RNA [Source:RFAM;Acc:RF00026]
ENSFCAG00000003009	1.95104	6.86225	25.1514	5.3e-07	0.000124943	IRS1	insulin receptor substrate 1 [Source:VGNC Symbol;Acc:VGNC:67830]
ENSFCAG00000015468	-1.24392	5.48207	25.0341	5.63e-07	0.000131011	EGFR	epidermal growth factor receptor [Source:VGNC Symbol;Acc:VGNC:61759]
ENSFCAG00000000237	-1.65516	2.60252	24.9658	5.84e-07	0.000132664	FAR2	fatty acyl-CoA reductase 2 [Source:VGNC Symbol;Acc:VGNC:62148]
ENSFCAG00000001913	-3.50128	4.45556	24.9592	5.86e-07	0.000132664	ACKR2	atypical chemokine receptor 2 [Source:VGNC Symbol;Acc:VGNC:59510]
ENSFCAG00000002210	1.56757	4.25346	24.835	6.25e-07	0.000139677	ACOX2	acyl-CoA oxidase 2 [Source:VGNC Symbol;Acc:VGNC:59523]
ENSFCAG00000034483	2.32336	4.16654	24.6934	6.72e-07	0.000148423	CHST11	carbohydrate sulfotransferase 11 [Source:VGNC Symbol;Acc:VGNC:83532]
ENSFCAG00000014724	3.20438	3.45303	24.5062	7.41e-07	0.000161228	SSUH2	ssu-2 homolog [Source:VGNC Symbol;Acc:VGNC:65715]
ENSFCAG00000028005	1.76012	6.60937	24.4858	7.49e-07	0.000161228	CMBL	carboxymethylenebutenolidase homolog [Source:VGNC Symbol;Acc:VGNC:60994]
ENSFCAG00000044315	3.17547	1.68112	24.3913	7.86e-07	0.000167264	ADGRF2	adhesion G protein-coupled receptor F2 [Source:VGNC Symbol;Acc:VGNC:102374]
ENSFCAG00000013063	1.99454	3.19782	24.3368	8.09e-07	0.000169992	BUB1B	BUB1 mitotic checkpoint serine/threonine kinase B [Source:VGNC Symbol;Acc:VGNC:81027]
ENSFCAG00000014980	-1.88431	0.568171	24.1381	8.97e-07	0.000186218	PLAG1	PLAG1 zinc finger [Source:VGNC Symbol;Acc:VGNC:68887]
ENSFCAG00000033274	1.98838	0.786327	23.8849	1.02e-06	0.000209901	ENSFCAG00000033274	NA
ENSFCAG00000003325	1.73477	4.37245	23.6871	1.13e-06	0.000227267	F2R	coagulation factor II thrombin receptor [Source:VGNC Symbol;Acc:VGNC:62024]
ENSFCAG00000005407	-2.19894	-1.49974	23.6895	1.13e-06	0.000227267	HAL	histidine ammonia-lyase [Source:VGNC Symbol;Acc:VGNC:67534]
ENSFCAG00000014932	1.89455	7.43891	23.6536	1.15e-06	0.000228633	TRPV6	transient receptor potential cation channel subfamily V member 6 [Source:VGNC Symbol;Acc:VGNC:66600]
ENSFCAG00000035457	-2.01042	1.22046	23.6139	1.18e-06	0.000230771	ENSFCAG00000035457	NA
ENSFCAG00000030918	-4.38048	4.58546	23.5466	1.22e-06	0.00023633	ABCA10	ATP binding cassette subfamily A member 10 [Source:VGNC Symbol;Acc:VGNC:98755]
ENSFCAG00000001947	2.98683	4.18501	23.5213	1.24e-06	0.000236833	CH25H	cholesterol 25-hydroxylase [Source:HGNC Symbol;Acc:HGNC:1907]
ENSFCAG00000045038	-2.60878	-0.573796	23.4989	1.25e-06	0.000236991	ENSFCAG00000045038	NA
ENSFCAG00000009652	-1.186	4.52686	23.4605	1.28e-06	0.000237978	MAP3K21	mitogen-activated protein kinase kinase kinase 21 [Source:VGNC Symbol;Acc:VGNC:97494]
ENSFCAG00000042836	-3.95411	1.20034	23.4496	1.28e-06	0.000237978	ENSFCAG00000042836	NA
ENSFCAG00000025187	1.59796	6.11676	23.3407	1.36e-06	0.000247524	FUT8	fucosyltransferase 8 [Source:VGNC Symbol;Acc:VGNC:62394]
ENSFCAG00000045410	2.65518	0.193607	23.3334	1.36e-06	0.000247524	LMTK3	lemur tyrosine kinase 3 [Source:HGNC Symbol;Acc:HGNC:19295]
ENSFCAG00000000531	1.01723	6.50136	23.2887	1.39e-06	0.000248177	BIN1	bridging integrator 1 [Source:VGNC Symbol;Acc:VGNC:60116]
ENSFCAG00000011481	1.69611	4.48063	23.2982	1.39e-06	0.000248177	PAPPA	pappalysin 1 [Source:VGNC Symbol;Acc:VGNC:68692]
ENSFCAG00000042994	-2.50697	0.841751	23.2467	1.42e-06	0.000251092	CIDEA	cell death inducing DFFA like effector a [Source:HGNC Symbol;Acc:HGNC:1976]
ENSFCAG00000031977	3.2899	2.43212	23.2256	1.44e-06	0.000251326	ESM1	endothelial cell specific molecule 1 [Source:VGNC Symbol;Acc:VGNC:61962]
ENSFCAG00000045618	3.23101	3.91015	22.9291	1.68e-06	0.000290331	APLN	apelin [Source:HGNC Symbol;Acc:HGNC:16665]
ENSFCAG00000010934	2.7919	3.35929	22.8524	1.75e-06	0.000299191	AKAP6	A-kinase anchoring protein 6 [Source:VGNC Symbol;Acc:VGNC:59716]
ENSFCAG00000001663	2.16827	3.45045	22.7785	1.82e-06	0.00030789	SLC25A35	solute carrier family 25 member 35 [Source:HGNC Symbol;Acc:HGNC:31921]
ENSFCAG00000026178	2.5165	-0.0632305	22.7552	1.84e-06	0.000308655	ENSFCAG00000026178	NA
ENSFCAG00000010806	-1.55852	0.704242	22.7312	1.86e-06	0.000309552	NYAP1	neuronal tyrosine phosphorylated phosphoinositide-3-kinase adaptor 1 [Source:VGNC Symbol;Acc:VGNC:63941]
ENSFCAG00000000333	0.996303	6.22857	22.6892	1.9e-06	0.000310479	SLC8B1	solute carrier family 8 member B1 [Source:VGNC Symbol;Acc:VGNC:65431]
ENSFCAG00000006721	1.32641	6.25896	22.6978	1.9e-06	0.000310479	CDK18	cyclin dependent kinase 18 [Source:VGNC Symbol;Acc:VGNC:68737]
ENSFCAG00000036979	-3.70465	-0.682374	22.669	1.92e-06	0.000310849	HOXB8	homeobox B8 [Source:VGNC Symbol;Acc:VGNC:99082]
ENSFCAG00000005384	-1.58815	5.37715	22.6121	1.98e-06	0.000317266	ANK2	ankyrin 2 [Source:VGNC Symbol;Acc:VGNC:107310]
ENSFCAG00000040215	-3.49303	2.5249	22.5138	2.09e-06	0.000330876	DGAT2	diacylglycerol O-acyltransferase 2 [Source:VGNC Symbol;Acc:VGNC:102874]
ENSFCAG00000000362	2.44392	3.34175	22.4294	2.18e-06	0.00034263	UNC79	unc-79 homolog, NALCN channel complex subunit [Source:VGNC Symbol;Acc:VGNC:66833]
ENSFCAG00000014342	-2.23537	5.73588	22.3672	2.25e-06	0.00035055	TGFBI	transforming growth factor beta induced [Source:VGNC Symbol;Acc:VGNC:66134]
ENSFCAG00000041482	-4.61778	0.136138	22.3512	2.27e-06	0.00035055	ENSFCAG00000041482
ENSFCAG00000045336	1.78038	0.86785	22.3236	2.3e-06	0.000352501	ENSFCAG00000045336	NA
ENSFCAG00000005561	-2.24703	-1.50596	22.29	2.34e-06	0.00035472	TMOD4	tropomodulin 4 [Source:VGNC Symbol;Acc:VGNC:66380]
ENSFCAG00000007290	-2.69918	4.26565	22.2436	2.4e-06	0.00035472	STAB2	stabilin 2 [Source:VGNC Symbol;Acc:VGNC:65740]
ENSFCAG00000010409	-1.28401	3.40937	22.2405	2.41e-06	0.00035472	RARB	retinoic acid receptor beta [Source:VGNC Symbol;Acc:VGNC:69241]
ENSFCAG00000018108	-1.92007	-0.167388	22.2459	2.4e-06	0.00035472	HHIP	hedgehog interacting protein [Source:VGNC Symbol;Acc:VGNC:62809]
ENSFCAG00000030707	2.37887	0.738228	22.2292	2.42e-06	0.00035472	RALYL	RALY RNA binding protein like [Source:HGNC Symbol;Acc:HGNC:27036]
ENSFCAG00000030779	2.16238	8.68321	21.9894	2.74e-06	0.000398562	SLC26A10	solute carrier family 26 member 10 [Source:VGNC Symbol;Acc:VGNC:65281]
ENSFCAG00000031405	2.19263	1.94254	21.9549	2.79e-06	0.000402431	HOMER2	homer scaffold protein 2 [Source:VGNC Symbol;Acc:VGNC:62831]
ENSFCAG00000045855	1.06922	5.31821	21.8917	2.88e-06	0.000412508	TP53INP2	tumor protein p53 inducible nuclear protein 2 [Source:HGNC Symbol;Acc:HGNC:16104]
ENSFCAG00000009907	1.61433	5.56784	21.8292	2.98e-06	0.000419283	ENSFCAG00000009907
ENSFCAG00000040744	-2.76336	0.131679	21.8315	2.98e-06	0.000419283	CYP4A37	cytochrome P450 family 4 subfamily A member 37 [Source:VGNC Symbol;Acc:VGNC:103492]
ENSFCAG00000034171	-3.15344	4.9283	21.8095	3.01e-06	0.00042022	ISLR2	immunoglobulin superfamily containing leucine rich repeat 2 [Source:VGNC Symbol;Acc:VGNC:80947]
ENSFCAG00000022864	2.28286	8.77703	21.6641	3.25e-06	0.000446162	CE3H16orf89	chromosome E3 C16orf89 homolog [Source:VGNC Symbol;Acc:VGNC:60735]
ENSFCAG00000031355	4.20852	4.7082	21.6735	3.23e-06	0.000446162	ENSFCAG00000031355
ENSFCAG00000012535	-1.10777	3.12972	21.5399	3.47e-06	0.000472308	OSBPL6	oxysterol binding protein like 6 [Source:VGNC Symbol;Acc:VGNC:63981]
ENSFCAG00000023685	2.58441	2.39845	21.494	3.55e-06	0.000474778	ECRG4	ECRG4 augurin [Source:VGNC Symbol;Acc:VGNC:61714]
ENSFCAG00000041091	-1.48948	3.79094	21.4997	3.54e-06	0.000474778	ENSFCAG00000041091
ENSFCAG00000046739	1.12526	8.63305	21.4854	3.57e-06	0.000474778	RPL18A	ribosomal protein L18a [Source:HGNC Symbol;Acc:HGNC:10311]
ENSFCAG00000000220	-4.0397	1.78611	21.394	3.74e-06	0.000494192	CHGB	chromogranin B [Source:VGNC Symbol;Acc:VGNC:60855]
ENSFCAG00000008743	-1.77702	-0.524404	21.3442	3.84e-06	0.000503384	AWAT2	acyl-CoA wax alcohol acyltransferase 2 [Source:VGNC Symbol;Acc:VGNC:60051]
ENSFCAG00000032677	-1.48102	1.12069	21.2442	4.04e-06	0.000526395	ENSFCAG00000032677
ENSFCAG00000045566	-3.49155	-1.3886	21.2161	4.1e-06	0.000530197	ENSFCAG00000045566	NA
ENSFCAG00000015293	-3.4767	3.16169	21.1784	4.18e-06	0.000536772	HTRA3	HtrA serine peptidase 3 [Source:VGNC Symbol;Acc:VGNC:62856]
ENSFCAG00000013900	-2.16177	6.9576	20.9119	4.81e-06	0.000612367	SPARCL1	SPARC like 1 [Source:VGNC Symbol;Acc:VGNC:65602]
ENSFCAG00000002283	-3.01397	5.87463	20.836	5e-06	0.000627951	ALPK2	alpha kinase 2 [Source:VGNC Symbol;Acc:VGNC:59760]
ENSFCAG00000002528	-1.69912	5.21663	20.8438	4.98e-06	0.000627951	NR1H3	nuclear receptor subfamily 1 group H member 3 [Source:VGNC Symbol;Acc:VGNC:68545]
ENSFCAG00000039701	-1.82038	-1.37844	20.7988	5.1e-06	0.000635668	ENSFCAG00000039701
ENSFCAG00000013109	1.56348	4.85278	20.7214	5.31e-06	0.000657217	ADORA1	adenosine A1 receptor [Source:VGNC Symbol;Acc:VGNC:59648]
ENSFCAG00000022150	-3.41107	-0.344438	20.5807	5.72e-06	0.000702358	HOXA7	homeobox A7 [Source:VGNC Symbol;Acc:VGNC:67620]
ENSFCAG00000015575	1.77388	4.54375	20.5447	5.83e-06	0.000710653	CXCR4	C-X-C motif chemokine receptor 4 [Source:VGNC Symbol;Acc:VGNC:61299]
ENSFCAG00000041798	-1.1823	4.82538	20.4828	6.02e-06	0.000728937	PARD6G	par-6 family cell polarity regulator gamma [Source:VGNC Symbol;Acc:VGNC:107714]
ENSFCAG00000037967	2.15781	3.08869	20.4023	6.28e-06	0.000749895	CFAP99	cilia and flagella associated protein 99 [Source:VGNC Symbol;Acc:VGNC:78467]
ENSFCAG00000042278	-1.8451	0.470547	20.3978	6.29e-06	0.000749895	ENSFCAG00000042278
ENSFCAG00000046559	-2.0428	6.70854	20.3891	6.32e-06	0.000749895	TTN	titin [Source:HGNC Symbol;Acc:HGNC:12403]
ENSFCAG00000040304	2.33005	6.21837	20.2194	6.9e-06	0.000808762	LRRC8B	leucine rich repeat containing 8 VRAC subunit B [Source:HGNC Symbol;Acc:HGNC:30692]
ENSFCAG00000041475	3.75152	2.63917	20.2186	6.91e-06	0.000808762	C1QL4	complement C1q like 4 [Source:HGNC Symbol;Acc:HGNC:31416]
ENSFCAG00000015453	1.90019	5.57932	20.1891	7.02e-06	0.000815859	BICDL1	BICD family like cargo adaptor 1 [Source:VGNC Symbol;Acc:VGNC:60112]
ENSFCAG00000036794	-2.61148	-1.18093	20.1606	7.12e-06	0.000820125	GSTT4	glutathione S-transferase theta 4 [Source:HGNC Symbol;Acc:HGNC:26930]
ENSFCAG00000045438	1.30912	5.49851	20.1538	7.15e-06	0.000820125	AAK1	AP2 associated kinase 1 [Source:VGNC Symbol;Acc:VGNC:59451]
ENSFCAG00000029302	-2.8341	2.54042	20.0832	7.41e-06	0.000845392	ANO3	anoctamin 3 [Source:VGNC Symbol;Acc:VGNC:81901]
ENSFCAG00000022320	-1.89219	-0.30829	20.046	7.56e-06	0.000856395	ENSFCAG00000022320
ENSFCAG00000004125	-2.11536	2.63627	19.9962	7.76e-06	0.000862212	CYRIA	CYFIP related Rac1 interactor A [Source:VGNC Symbol;Acc:VGNC:62114]
ENSFCAG00000004932	-3.14209	-0.812671	20.012	7.7e-06	0.000862212	ENSFCAG00000004932	NA
ENSFCAG00000009146	1.10716	5.61886	20.0031	7.73e-06	0.000862212	PARP3	poly(ADP-ribose) polymerase family member 3 [Source:VGNC Symbol;Acc:VGNC:80647]
ENSFCAG00000027414	1.14523	8.65874	19.9733	7.85e-06	0.000867082	SASH1	SAM and SH3 domain containing 1 [Source:VGNC Symbol;Acc:VGNC:64878]
ENSFCAG00000029136	1.39745	7.67185	19.9272	8.04e-06	0.00088266	EVPL	envoplakin [Source:VGNC Symbol;Acc:VGNC:97423]
ENSFCAG00000014446	-2.53394	5.2198	19.873	8.28e-06	0.000896752	MYO7A	myosin VIIA [Source:VGNC Symbol;Acc:VGNC:68399]
ENSFCAG00000036518	-3.03866	-1.14578	19.873	8.28e-06	0.000896752	TMEM130	transmembrane protein 130 [Source:VGNC Symbol;Acc:VGNC:80690]
ENSFCAG00000028790	-1.13556	4.33254	19.8009	8.59e-06	0.000925467	ENSFCAG00000028790
ENSFCAG00000013030	3.61807	5.38592	19.7181	8.97e-06	0.000960538	MIOX	myo-inositol oxygenase [Source:VGNC Symbol;Acc:VGNC:63515]
ENSFCAG00000008882	0.995193	7.16772	19.7006	9.06e-06	0.000963419	HPN	hepsin [Source:VGNC Symbol;Acc:VGNC:67639]
ENSFCAG00000027563	-4.63667	1.22511	19.6687	9.21e-06	0.000973704	TOPAZ1	testis and ovary specific TOPAZ 1 [Source:VGNC Symbol;Acc:VGNC:82376]
ENSFCAG00000002276	1.12897	7.24427	19.6487	9.31e-06	0.000977393	VSIG10	V-set and immunoglobulin domain containing 10 [Source:VGNC Symbol;Acc:VGNC:80545]
ENSFCAG00000002851	-2.86916	-0.563316	19.6271	9.41e-06	0.000977393	SLC22A1	solute carrier family 22 member 1 [Source:VGNC Symbol;Acc:VGNC:97629]
ENSFCAG00000014748	1.9884	4.64762	19.6292	9.4e-06	0.000977393	CDYL2	chromodomain Y like 2 [Source:VGNC Symbol;Acc:VGNC:60724]
ENSFCAG00000008818	1.4428	7.32855	19.6017	9.54e-06	0.000984605	EPHB3	EPH receptor B3 [Source:VGNC Symbol;Acc:VGNC:61907]
ENSFCAG00000046093	2.54713	1.64544	19.4641	1.03e-05	0.00105194	ENSFCAG00000046093	NA
ENSFCAG00000038840	3.79366	10.044	19.4369	1.04e-05	0.00106075	ADM2	adrenomedullin 2 [Source:VGNC Symbol;Acc:VGNC:83486]
ENSFCAG00000006852	-1.38049	6.35469	19.3332	1.1e-05	0.00111343	EPHB4	EPH receptor B4 [Source:VGNC Symbol;Acc:VGNC:61908]
ENSFCAG00000002824	1.29873	3.53665	19.3034	1.12e-05	0.00111796	DLG4	discs large MAGUK scaffold protein 4 [Source:VGNC Symbol;Acc:VGNC:61512]
ENSFCAG00000004105	1.2334	3.58796	19.3045	1.11e-05	0.00111796	UNC5CL	unc-5 family C-terminal like [Source:VGNC Symbol;Acc:VGNC:66831]
ENSFCAG00000007537	1.89709	3.56027	19.292	1.12e-05	0.00111821	ACP3	acid phosphatase 3 [Source:VGNC Symbol;Acc:VGNC:59528]
ENSFCAG00000008962	-3.6926	2.80514	19.2534	1.14e-05	0.00113456	GDF10	growth differentiation factor 10 [Source:VGNC Symbol;Acc:VGNC:108137]
ENSFCAG00000013992	-1.71234	1.26506	19.2269	1.16e-05	0.00114391	GPRC5D	G protein-coupled receptor class C group 5 member D [Source:VGNC Symbol;Acc:VGNC:62695]
ENSFCAG00000003821	-2.3661	-0.828707	19.1464	1.21e-05	0.00118648	SYP	synaptophysin [Source:VGNC Symbol;Acc:VGNC:65891]
ENSFCAG00000042547	-2.10816	3.32321	19.0932	1.24e-05	0.0012132	PLIN1	perilipin 1 [Source:VGNC Symbol;Acc:VGNC:104576]
ENSFCAG00000041703	-2.33642	0.143662	19.0549	1.27e-05	0.00123018	CYP4A105P	cytochrome P450 family 4 subfamily A member 105, pseudo [Source:VGNC Symbol;Acc:VGNC:103490]
ENSFCAG00000046401	1.35851	7.63851	19.0455	1.28e-05	0.00123018	GLIS3	GLIS family zinc finger 3 [Source:VGNC Symbol;Acc:VGNC:102933]
ENSFCAG00000006143	-4.9868	-1.90244	19.0064	1.3e-05	0.00124191	CCK	cholecystokinin [Source:VGNC Symbol;Acc:VGNC:60535]
ENSFCAG00000013628	1.82662	1.9113	19.0165	1.3e-05	0.00124191	CYP27C1	cytochrome P450 family 27 subfamily C member 1 [Source:VGNC Symbol;Acc:VGNC:103340]
ENSFCAG00000043261	0.961967	3.79051	18.9915	1.31e-05	0.00124485	TMEM51	transmembrane protein 51 [Source:VGNC Symbol;Acc:VGNC:107680]
ENSFCAG00000004738	-1.10197	5.03642	18.917	1.37e-05	0.00128741	CELF2	CUGBP Elav-like family member 2 [Source:VGNC Symbol;Acc:VGNC:60745]
ENSFCAG00000042471	1.49726	3.92423	18.845	1.42e-05	0.00132975	ADSS1	adenylosuccinate synthase 1 [Source:VGNC Symbol;Acc:VGNC:104355]
ENSFCAG00000003901	-2.39555	-0.123984	18.7165	1.52e-05	0.00141486	DAB1	DAB adaptor protein 1 [Source:VGNC Symbol;Acc:VGNC:61328]
ENSFCAG00000042800	2.57486	3.74702	18.6976	1.53e-05	0.00142136	RASD2	RASD family member 2 [Source:HGNC Symbol;Acc:HGNC:18229]
ENSFCAG00000006161	1.72068	4.41177	18.6873	1.54e-05	0.00142146	PPP2R2C	protein phosphatase 2 regulatory subunit Bgamma [Source:VGNC Symbol;Acc:VGNC:69013]
ENSFCAG00000003354	2.18387	7.04854	18.6497	1.57e-05	0.00144219	SAMD11	sterile alpha motif domain containing 11 [Source:VGNC Symbol;Acc:VGNC:64861]
ENSFCAG00000008712	2.44985	4.42209	18.5596	1.65e-05	0.00150302	SH3RF2	SH3 domain containing ring finger 2 [Source:VGNC Symbol;Acc:VGNC:65114]
ENSFCAG00000025418	-2.47288	0.325594	18.5411	1.66e-05	0.00150302	WNT11	Wnt family member 11 [Source:VGNC Symbol;Acc:VGNC:67082]
ENSFCAG00000042915	2.71579	5.08084	18.549	1.66e-05	0.00150302	MREG	melanoregulin [Source:VGNC Symbol;Acc:VGNC:107583]
ENSFCAG00000010970	-1.92509	6.5596	18.5301	1.67e-05	0.00150386	FRY	FRY microtubule binding protein [Source:VGNC Symbol;Acc:VGNC:62370]
ENSFCAG00000046561	-3.19101	-1.5308	18.4909	1.71e-05	0.00152722	ENSFCAG00000046561
ENSFCAG00000043396	-2.16178	-2.02285	18.4746	1.72e-05	0.00153253	ZIC5	Zic family member 5 [Source:VGNC Symbol;Acc:VGNC:102369]
ENSFCAG00000012493	3.27861	-2.41246	18.458	1.74e-05	0.00153555	LHFPL1	LHFPL tetraspan subfamily member 1 [Source:VGNC Symbol;Acc:VGNC:68042]
ENSFCAG00000026807	-3.78157	-0.713998	18.4377	1.76e-05	0.00153555	CNKSR2	connector enhancer of kinase suppressor of Ras 2 [Source:VGNC Symbol;Acc:VGNC:61018]
ENSFCAG00000028662	-0.956209	4.67094	18.4323	1.76e-05	0.00153555	PSIP1	PC4 and SFRS1 interacting protein 1 [Source:VGNC Symbol;Acc:VGNC:69103]
ENSFCAG00000032857	-2.76192	-1.70911	18.4345	1.76e-05	0.00153555	ENSFCAG00000032857
ENSFCAG00000011907	2.38762	4.29033	18.4087	1.78e-05	0.00154695	MOV10L1	Mov10 like RISC complex RNA helicase 1 [Source:VGNC Symbol;Acc:VGNC:68303]
ENSFCAG00000011943	1.24769	6.77001	18.3063	1.88e-05	0.00162436	GDPD5	glycerophosphodiester phosphodiesterase domain containing 5 [Source:VGNC Symbol;Acc:VGNC:62511]
ENSFCAG00000026462	1.56502	8.08685	18.2428	1.94e-05	0.00167113	VEGFA	vascular endothelial growth factor A [Source:VGNC Symbol;Acc:VGNC:66936]
ENSFCAG00000013751	2.47707	2.91225	18.2163	1.97e-05	0.00168624	SNTG2	syntrophin gamma 2 [Source:VGNC Symbol;Acc:VGNC:65539]
ENSFCAG00000027624	-1.09621	2.75795	18.2023	1.99e-05	0.00168705	EMILIN2	elastin microfibril interfacer 2 [Source:VGNC Symbol;Acc:VGNC:61846]
ENSFCAG00000043212	1.78528	3.82664	18.1968	1.99e-05	0.00168705	B3GNT3	UDP-GlcNAc:betaGal beta-1,3-N-acetylglucosaminyltransferase 3 [Source:VGNC Symbol;Acc:VGNC:102004]
ENSFCAG00000024028	1.25851	4.49928	18.1706	2.02e-05	0.0017021	PANX2	pannexin 2 [Source:HGNC Symbol;Acc:HGNC:8600]
ENSFCAG00000005638	-2.74209	0.299506	18.1146	2.08e-05	0.00174452	IL11	interleukin 11 [Source:VGNC Symbol;Acc:VGNC:67754]
ENSFCAG00000000404	-2.52404	5.76447	18.0274	2.18e-05	0.00181356	LYVE1	lymphatic vessel endothelial hyaluronan receptor 1 [Source:VGNC Symbol;Acc:VGNC:63350]
ENSFCAG00000007277	1.18719	3.85954	18.0225	2.18e-05	0.00181356	BICDL2	BICD family like cargo adaptor 2 [Source:VGNC Symbol;Acc:VGNC:60113]
ENSFCAG00000028426	2.07833	1.30667	18.0085	2.2e-05	0.00181825	ENSFCAG00000028426	NA
ENSFCAG00000005841	2.02363	6.7477	17.9878	2.22e-05	0.0018235	SLC27A4	solute carrier family 27 member 4 [Source:VGNC Symbol;Acc:VGNC:65291]
ENSFCAG00000008095	2.21453	1.32635	17.9851	2.23e-05	0.0018235	IL1A	interleukin 1 alpha [Source:VGNC Symbol;Acc:VGNC:67765]
ENSFCAG00000011928	3.04511	3.85282	17.9488	2.27e-05	0.00184488	OSM	oncostatin M [Source:VGNC Symbol;Acc:VGNC:68658]
ENSFCAG00000014130	1.7217	5.18514	17.9362	2.28e-05	0.00184488	ENPP3	ectonucleotide pyrophosphatase/phosphodiesterase 3 [Source:VGNC Symbol;Acc:VGNC:61874]
ENSFCAG00000031840	-2.85422	4.11123	17.9383	2.28e-05	0.00184488	MEGF6	multiple EGF like domains 6 [Source:VGNC Symbol;Acc:VGNC:63444]
ENSFCAG00000019050	1.0207	7.41469	17.8189	2.43e-05	0.00195315	RAPH1	Ras association (RalGDS/AF-6) and pleckstrin homology domains 1 [Source:VGNC Symbol;Acc:VGNC:80337]
ENSFCAG00000009211	1.73401	7.15774	17.8098	2.44e-05	0.00195359	KSR1	kinase suppressor of ras 1 [Source:VGNC Symbol;Acc:VGNC:97479]
ENSFCAG00000011651	3.56086	-1.5281	17.7725	2.49e-05	0.00198307	EDA2R	ectodysplasin A2 receptor [Source:VGNC Symbol;Acc:VGNC:61718]
ENSFCAG00000032293	-2.26789	2.34439	17.7628	2.5e-05	0.00198424	ENSFCAG00000032293
ENSFCAG00000005137	-1.80234	3.66761	17.72	2.56e-05	0.00200462	CA2	carbonic anhydrase 2 [Source:VGNC Symbol;Acc:VGNC:60250]
ENSFCAG00000015679	-2.49826	4.2855	17.7215	2.56e-05	0.00200462	ABCA6	ATP binding cassette subfamily A member 6 [Source:VGNC Symbol;Acc:VGNC:59466]
ENSFCAG00000042055	-3.68168	-1.26493	17.7176	2.56e-05	0.00200462	ENSFCAG00000042055
ENSFCAG00000030013	0.942571	4.62653	17.6945	2.59e-05	0.00201995	ENSFCAG00000030013	NA
ENSFCAG00000015544	-2.73479	2.84385	17.684	2.61e-05	0.00202031	SPOCK1	SPARC (osteonectin), cwcv and kazal like domains proteoglycan 1 [Source:VGNC Symbol;Acc:VGNC:102331]
ENSFCAG00000018512	2.318	7.22554	17.6773	2.62e-05	0.00202031	ENSFCAG00000018512
ENSFCAG00000012979	1.45062	5.98095	17.649	2.66e-05	0.00204159	BMP1	bone morphotic protein 1 [Source:VGNC Symbol;Acc:VGNC:60129]
ENSFCAG00000027805	-2.75815	1.06309	17.6234	2.69e-05	0.00206018	CNTFR	ciliary neurotrophic factor receptor [Source:VGNC Symbol;Acc:VGNC:61035]
ENSFCAG00000010902	-1.02569	5.9406	17.6075	2.72e-05	0.00206838	CACHD1	cache domain containing 1 [Source:VGNC Symbol;Acc:VGNC:60292]
ENSFCAG00000012585	-2.71784	4.88959	17.5465	2.8e-05	0.0021265	SEMA6A	semaphorin 6A [Source:VGNC Symbol;Acc:VGNC:64999]
ENSFCAG00000012742	1.11521	4.89008	17.5095	2.86e-05	0.00215048	TMEM145	transmembrane protein 145 [Source:HGNC Symbol;Acc:HGNC:26912]
ENSFCAG00000032361	3.05996	8.10162	17.5087	2.86e-05	0.00215048	LGI2	leucine rich repeat LGI family member 2 [Source:VGNC Symbol;Acc:VGNC:78522]
ENSFCAG00000026645	-0.775369	4.90899	17.4512	2.95e-05	0.00220707	ABHD17B	abhydrolase domain containing 17B, depalmitoylase [Source:VGNC Symbol;Acc:VGNC:97336]
ENSFCAG00000004474	-3.00092	3.56908	17.4187	3e-05	0.00223363	GFPT2	glutamine-fructose-6-phosphate transaminase 2 [Source:VGNC Symbol;Acc:VGNC:62528]
ENSFCAG00000043766	-3.13576	-0.189441	17.4122	3.01e-05	0.00223363	SCN4B	sodium voltage-gated channel beta subunit 4 [Source:VGNC Symbol;Acc:VGNC:104327]
ENSFCAG00000025457	2.20484	6.8814	17.4039	3.02e-05	0.00223386	UCHL1	ubiquitin C-terminal hydrolase L1 [Source:VGNC Symbol;Acc:VGNC:66795]
ENSFCAG00000015131	1.99146	4.25104	17.38	3.06e-05	0.00224669	CAMK1G	calcium/calmodulin dependent protein kinase IG [Source:VGNC Symbol;Acc:VGNC:60330]
ENSFCAG00000039068	-2.71018	0.174467	17.377	3.07e-05	0.00224669	HOXB5	homeobox B5 [Source:VGNC Symbol;Acc:VGNC:99080]
ENSFCAG00000041934	1.8443	3.66315	17.3622	3.09e-05	0.0022548	SOCS1	suppressor of cytokine signaling 1 [Source:HGNC Symbol;Acc:HGNC:19383]
ENSFCAG00000043266	1.95864	3.10734	17.345	3.12e-05	0.0022658	HPCAL4	hippocalcin like 4 [Source:VGNC Symbol;Acc:VGNC:107560]
ENSFCAG00000008416	2.09595	2.82808	17.3255	3.15e-05	0.00227418	CHN2	chimerin 2 [Source:VGNC Symbol;Acc:VGNC:69373]
ENSFCAG00000027156	1.07582	5.37575	17.3222	3.15e-05	0.00227418	AVPI1	arginine vasopressin induced 1 [Source:VGNC Symbol;Acc:VGNC:60050]
ENSFCAG00000009411	-2.78522	3.69982	17.2703	3.24e-05	0.00232756	SUSD2	sushi domain containing 2 [Source:VGNC Symbol;Acc:VGNC:65854]
ENSFCAG00000046520	-4.00573	2.95283	17.2157	3.34e-05	0.00238555	SPINK4	serine peptidase inhibitor Kazal type 4 [Source:VGNC Symbol;Acc:VGNC:102986]
ENSFCAG00000041981	4.48408	-1.13252	17.1761	3.41e-05	0.00242584	ENSFCAG00000041981	NA
ENSFCAG00000023366	-3.08088	5.88606	17.1679	3.42e-05	0.00242649	FBLN1	fibulin 1 [Source:VGNC Symbol;Acc:VGNC:83879]
ENSFCAG00000007849	0.822653	5.99874	17.1442	3.46e-05	0.00244647	RAP1GAP2	RAP1 GTPase activating protein 2 [Source:VGNC Symbol;Acc:VGNC:64490]
ENSFCAG00000042506	-5.29036	-1.81178	17.1369	3.48e-05	0.00244647	ENSFCAG00000042506	NA
ENSFCAG00000012542	-2.82627	2.30612	17.1173	3.51e-05	0.00246202	B3GNT7	UDP-GlcNAc:betaGal beta-1,3-N-acetylglucosaminyltransferase 7 [Source:VGNC Symbol;Acc:VGNC:60059]
ENSFCAG00000014880	1.63855	1.09207	17.1072	3.53e-05	0.00246524	BCL2L14	BCL2 like 14 [Source:VGNC Symbol;Acc:VGNC:60085]
ENSFCAG00000007507	-2.34104	6.76214	17.0875	3.57e-05	0.00247744	FBLN2	fibulin 2 [Source:VGNC Symbol;Acc:VGNC:62167]
ENSFCAG00000044843	-2.29405	-2.26718	17.0827	3.58e-05	0.00247744	ENSFCAG00000044843	NA
ENSFCAG00000003296	-3.93309	-0.939051	17.0731	3.6e-05	0.00248009	ADARB2	adenosine deaminase RNA specific B2 (inactive) [Source:VGNC Symbol;Acc:VGNC:83490]
ENSFCAG00000006629	-2.59159	6.2775	17.0397	3.66e-05	0.00251414	SERPING1	serpin family G member 1 [Source:VGNC Symbol;Acc:VGNC:65029]
ENSFCAG00000013212	-3.12158	1.43102	17.021	3.7e-05	0.00252364	LINGO1	leucine rich repeat and Ig domain containing 1 [Source:VGNC Symbol;Acc:VGNC:63236]
ENSFCAG00000013386	-1.97699	4.08115	17.0177	3.7e-05	0.00252364	PCSK6	proprotein convertase subtilisin/kexin type 6 [Source:VGNC Symbol;Acc:VGNC:80878]
ENSFCAG00000006529	1.69933	3.94899	16.993	3.75e-05	0.00254671	FAM3D	FAM3 metabolism regulating signaling molecule D [Source:VGNC Symbol;Acc:VGNC:62113]
ENSFCAG00000014940	-1.95867	0.104182	16.9295	3.88e-05	0.00262311	TMEM255A	transmembrane protein 255A [Source:VGNC Symbol;Acc:VGNC:66334]
ENSFCAG00000008693	-1.58509	0.56487	16.8974	3.95e-05	0.00264737	SLC24A1	solute carrier family 24 member 1 [Source:VGNC Symbol;Acc:VGNC:80844]
ENSFCAG00000009155	-4.02343	-1.74313	16.9014	3.94e-05	0.00264737	RSPO3	R-spondin 3 [Source:VGNC Symbol;Acc:VGNC:64798]
ENSFCAG00000028062	-3.17992	2.82648	16.889	3.96e-05	0.00264882	SEMA3A	semaphorin 3A [Source:VGNC Symbol;Acc:VGNC:64985]
ENSFCAG00000004242	1.05841	4.28181	16.8793	3.98e-05	0.00265078	RHBDD3	rhomboid domain containing 3 [Source:VGNC Symbol;Acc:VGNC:80478]
ENSFCAG00000007756	-3.02718	3.19221	16.8731	4e-05	0.00265078	ADGRG3	adhesion G protein-coupled receptor G3 [Source:VGNC Symbol;Acc:VGNC:59635]
ENSFCAG00000043313	2.00179	2.83288	16.8544	4.04e-05	0.00266693	PERCC1	proline and glutamate rich with coiled coil 1 [Source:HGNC Symbol;Acc:HGNC:52293]
ENSFCAG00000045832	1.32037	8.40957	16.8343	4.08e-05	0.00268515	ID3	inhibitor of DNA binding 3, HLH protein [Source:VGNC Symbol;Acc:VGNC:107562]
ENSFCAG00000001995	1.0576	6.96699	16.8025	4.15e-05	0.00271012	SEMA3B	semaphorin 3B [Source:VGNC Symbol;Acc:VGNC:64986]
ENSFCAG00000041490	-3.39144	0.419629	16.8047	4.14e-05	0.00271012	ENSFCAG00000041490
ENSFCAG00000031216	1.82176	3.93112	16.7325	4.3e-05	0.0028014	CA5B	carbonic anhydrase 5B [Source:VGNC Symbol;Acc:VGNC:60276]
ENSFCAG00000015182	1.1423	2.70761	16.6886	4.4e-05	0.00285636	ALOX15B	arachidonate 15-lipoxygenase type B [Source:VGNC Symbol;Acc:VGNC:59756]
ENSFCAG00000024079	0.961866	5.19129	16.6589	4.47e-05	0.00289063	BSPRY	B-box and SPRY domain containing [Source:VGNC Symbol;Acc:VGNC:60190]
ENSFCAG00000033139	-1.72287	2.55061	16.6516	4.49e-05	0.00289112	CLDN15	claudin 15 [Source:VGNC Symbol;Acc:VGNC:80559]
ENSFCAG00000027248	1.42607	3.49864	16.6343	4.53e-05	0.00290696	RANGRF	RAN guanine nucleotide release factor [Source:HGNC Symbol;Acc:HGNC:17679]
ENSFCAG00000004223	0.707603	5.11219	16.5722	4.68e-05	0.00299257	PPIP5K1	diphosphoinositol pentakisphosphate kinase 1 [Source:VGNC Symbol;Acc:VGNC:64309]
ENSFCAG00000024933	4.27235	2.8247	16.544	4.75e-05	0.00302635	CACNG5	calcium voltage-gated channel auxiliary subunit gamma 5 [Source:VGNC Symbol;Acc:VGNC:60311]
ENSFCAG00000001882	-2.75102	7.72851	16.534	4.78e-05	0.00303141	FLT4	fms related receptor tyrosine kinase 4 [Source:VGNC Symbol;Acc:VGNC:62301]
ENSFCAG00000008761	-3.60866	-2.03469	16.5012	4.86e-05	0.00307306	RSPO1	R-spondin 1 [Source:VGNC Symbol;Acc:VGNC:64796]
ENSFCAG00000006921	1.58653	1.78041	16.4659	4.95e-05	0.00311949	FOXP2	forkhead box P2 [Source:VGNC Symbol;Acc:VGNC:80047]
ENSFCAG00000023543	-3.18799	3.26638	16.4548	4.98e-05	0.00312648	OLFM1	olfactomedin 1 [Source:VGNC Symbol;Acc:VGNC:63958]
ENSFCAG00000003628	1.13536	4.72278	16.4089	5.1e-05	0.00316329	ARHGEF37	Rho guanine nucleotide exchange factor 37 [Source:VGNC Symbol;Acc:VGNC:59906]
ENSFCAG00000025256	-3.54072	1.48071	16.4157	5.09e-05	0.00316329	SPSB4	splA/ryanodine receptor domain and SOCS box containing 4 [Source:VGNC Symbol;Acc:VGNC:65657]
ENSFCAG00000028235	1.08755	5.77782	16.4136	5.09e-05	0.00316329	EIF2B2	eukaryotic translation initiation factor 2B subunit beta [Source:VGNC Symbol;Acc:VGNC:61774]
ENSFCAG00000029564	1.71984	7.46649	16.4056	5.11e-05	0.00316329	NQO1	NAD(P)H quinone dehydrogenase 1 [Source:HGNC Symbol;Acc:HGNC:2874]
ENSFCAG00000046116	-1.51248	-0.469127	16.3974	5.14e-05	0.00316569	ENSFCAG00000046116
ENSFCAG00000004282	1.21709	6.65047	16.3554	5.25e-05	0.00321388	ENO2	enolase 2 [Source:VGNC Symbol;Acc:VGNC:61866]
ENSFCAG00000046059	-2.3758	0.582266	16.3578	5.24e-05	0.00321388	ENSFCAG00000046059	NA
ENSFCAG00000018083	1.9673	3.05188	16.341	5.29e-05	0.00322711	GRIN3B	glutamate ionotropic receptor NMDA type subunit 3B [Source:VGNC Symbol;Acc:VGNC:80056]
ENSFCAG00000003692	-1.09699	5.35239	16.2943	5.42e-05	0.00328471	FGFR2	fibroblast growth factor receptor 2 [Source:VGNC Symbol;Acc:VGNC:82478]
ENSFCAG00000015473	-2.07525	2.54485	16.2954	5.42e-05	0.00328471	PTH1R	parathyroid hormone 1 receptor [Source:VGNC Symbol;Acc:VGNC:69150]
ENSFCAG00000024780	4.76737	1.12426	16.2801	5.46e-05	0.00329785	CHRM4	cholinergic receptor muscarinic 4 [Source:VGNC Symbol;Acc:VGNC:60876]
ENSFCAG00000014277	0.82099	5.15835	16.2677	5.5e-05	0.00330816	BOK	BCL2 family apoptosis regulator BOK [Source:VGNC Symbol;Acc:VGNC:60146]
ENSFCAG00000040360	-2.52573	1.87707	16.2302	5.61e-05	0.0033626	ENSFCAG00000040360
ENSFCAG00000011316	1.19562	6.97677	16.2139	5.66e-05	0.00338011	SLC2A9	solute carrier family 2 member 9 [Source:VGNC Symbol;Acc:VGNC:65307]
ENSFCAG00000014420	1.02657	4.57613	16.2023	5.69e-05	0.00338538	PTK2B	protein tyrosine kinase 2 beta [Source:VGNC Symbol;Acc:VGNC:69153]
ENSFCAG00000025767	1.16096	5.58362	16.198	5.71e-05	0.00338538	IFI35	interferon induced protein 35 [Source:VGNC Symbol;Acc:VGNC:67697]
ENSFCAG00000008623	1.83104	3.97462	16.1811	5.76e-05	0.00340419	CYP4F140	cytochrome P450 family 4 subfamily F member 140 [Source:VGNC Symbol;Acc:VGNC:103493]
ENSFCAG00000003076	-1.51222	-0.730981	16.1481	5.86e-05	0.00342913	HK3	hexokinase 3 [Source:VGNC Symbol;Acc:VGNC:67581]
ENSFCAG00000011726	2.13372	2.84614	16.1504	5.85e-05	0.00342913	TMEM63C	transmembrane protein 63C [Source:VGNC Symbol;Acc:VGNC:66357]
ENSFCAG00000035237	1.43845	6.47054	16.1576	5.83e-05	0.00342913	FAM3A	FAM3 metabolism regulating signaling molecule A [Source:HGNC Symbol;Acc:HGNC:13749]
ENSFCAG00000015291	-2.75514	2.84764	16.1385	5.89e-05	0.00343507	ABLIM2	actin binding LIM protein family member 2 [Source:VGNC Symbol;Acc:VGNC:59490]
ENSFCAG00000004577	1.11838	7.00466	16.1081	5.98e-05	0.00347896	ENSFCAG00000004577	NA
ENSFCAG00000024285	1.62166	7.79547	16.0176	6.28e-05	0.0036372	CRELD2	cysteine rich with EGF like domains 2 [Source:VGNC Symbol;Acc:VGNC:83541]
ENSFCAG00000025756	-2.27011	4.93779	16.0088	6.3e-05	0.00364201	HIC1	HIC ZBTB transcriptional repressor 1 [Source:VGNC Symbol;Acc:VGNC:99076]
ENSFCAG00000026946	0.793406	5.0757	15.9787	6.41e-05	0.00368812	MPG	N-methylpurine DNA glycosylase [Source:VGNC Symbol;Acc:VGNC:68306]
ENSFCAG00000007564	0.964527	8.38746	15.9427	6.53e-05	0.00373746	DUOX1	dual oxidase 1 [Source:VGNC Symbol;Acc:VGNC:61653]
ENSFCAG00000019376	1.873	5.1532	15.9411	6.53e-05	0.00373746	ENSFCAG00000019376
ENSFCAG00000002118	-2.4552	0.147018	15.9109	6.64e-05	0.0037484	HOXB7	homeobox B7 [Source:VGNC Symbol;Acc:VGNC:67624]
ENSFCAG00000006007	0.721924	6.46793	15.9143	6.63e-05	0.0037484	LZTR1	leucine zipper like transcription regulator 1 [Source:VGNC Symbol;Acc:VGNC:68116]
ENSFCAG00000023930	3.11606	-0.0937017	15.9129	6.63e-05	0.0037484	ELFN1	extracellular leucine rich repeat and fibronectin type III domain containing 1 [Source:VGNC Symbol;Acc:VGNC:80569]
ENSFCAG00000031462	1.21537	5.74654	15.9223	6.6e-05	0.0037484	ATP10A	ATPase phospholipid transporting 10A (putative) [Source:VGNC Symbol;Acc:VGNC:81034]
ENSFCAG00000004177	-2.10408	4.20188	15.8895	6.71e-05	0.00377408	DAPK2	death associated protein kinase 2 [Source:VGNC Symbol;Acc:VGNC:80992]
ENSFCAG00000008238	5.42378	0.797212	15.8797	6.75e-05	0.00377408	CA6	carbonic anhydrase 6 [Source:VGNC Symbol;Acc:VGNC:60277]
ENSFCAG00000008323	-2.13207	-0.398212	15.8822	6.74e-05	0.00377408	PTHLH	parathyroid hormone like hormone [Source:VGNC Symbol;Acc:VGNC:69149]
ENSFCAG00000024457	-3.6508	4.35423	15.8523	6.85e-05	0.00381688	PTPRD	protein tyrosine phosphatase receptor type D [Source:VGNC Symbol;Acc:VGNC:69171]
ENSFCAG00000044197	-2.32031	-0.3729	15.8414	6.89e-05	0.00382666	ENSFCAG00000044197
ENSFCAG00000004434	1.50306	8.63628	15.8092	7.01e-05	0.00388006	SBF1	SET binding factor 1 [Source:VGNC Symbol;Acc:VGNC:64886]
ENSFCAG00000040894	-1.73866	1.84852	15.8005	7.04e-05	0.00388568	FAM89A	family with sequence similarity 89 member A [Source:HGNC Symbol;Acc:HGNC:25057]
ENSFCAG00000014530	1.11072	7.1055	15.7662	7.17e-05	0.0039442	ECE1	endothelin converting enzyme 1 [Source:VGNC Symbol;Acc:VGNC:61707]
ENSFCAG00000003056	1.36264	5.2315	15.749	7.23e-05	0.00396768	ITGA2B	integrin subunit alpha 2b [Source:VGNC Symbol;Acc:VGNC:67840]
ENSFCAG00000027031	-1.84924	-2.18361	15.686	7.48e-05	0.00408911	ENSFCAG00000027031	NA
ENSFCAG00000006777	1.7812	4.2953	15.6722	7.53e-05	0.0040935	BDKRB2	bradykinin receptor B2 [Source:HGNC Symbol;Acc:HGNC:1030]
ENSFCAG00000012778	-2.6193	1.48662	15.6775	7.51e-05	0.0040935	CNTN3	contactin 3 [Source:VGNC Symbol;Acc:VGNC:97386]
ENSFCAG00000011341	-2.36717	2.76333	15.638	7.67e-05	0.00412954	SLC43A1	solute carrier family 43 member 1 [Source:VGNC Symbol;Acc:VGNC:68971]
ENSFCAG00000012991	-1.45048	2.28658	15.6432	7.65e-05	0.00412954	SLC18A2	solute carrier family 18 member A2 [Source:VGNC Symbol;Acc:VGNC:65227]
ENSFCAG00000045684	-2.69568	1.10429	15.6443	7.64e-05	0.00412954	HOXA5	homeobox A5 [Source:VGNC Symbol;Acc:VGNC:102601]
ENSFCAG00000003767	1.92773	0.579821	15.6242	7.73e-05	0.00414453	SLC7A11	solute carrier family 7 member 11 [Source:VGNC Symbol;Acc:VGNC:65423]
ENSFCAG00000032903	0.975653	4.83223	15.6195	7.75e-05	0.00414453	NUDT14	nudix hydrolase 14 [Source:VGNC Symbol;Acc:VGNC:80896]
ENSFCAG00000035912	-3.41039	-1.55198	15.5446	8.06e-05	0.00429893	LEP	leptin [Source:VGNC Symbol;Acc:VGNC:80609]
ENSFCAG00000027267	1.86541	5.31816	15.5159	8.18e-05	0.00432895	KLHL13	kelch like family member 13 [Source:VGNC Symbol;Acc:VGNC:63143]
ENSFCAG00000038527	-2.32163	-2.19099	15.5179	8.17e-05	0.00432895	C8orf88	chromosome 8 open reading frame 88 [Source:HGNC Symbol;Acc:HGNC:44672]
ENSFCAG00000043073	-2.8547	-0.792755	15.5142	8.19e-05	0.00432895	ENSFCAG00000043073	NA
ENSFCAG00000012287	-0.785118	4.8606	15.4884	8.3e-05	0.00437506	MAML2	mastermind like transcriptional coactivator 2 [Source:VGNC Symbol;Acc:VGNC:63372]
ENSFCAG00000009762	-1.74676	4.34522	15.4784	8.35e-05	0.00438516	HOMER3	homer scaffold protein 3 [Source:VGNC Symbol;Acc:VGNC:101460]
ENSFCAG00000032363	1.40533	3.35064	15.4649	8.41e-05	0.00440324	METTL1	methyltransferase 1, tRNA methylguanosine [Source:HGNC Symbol;Acc:HGNC:7030]
ENSFCAG00000029653	1.96834	5.66284	15.4496	8.47e-05	0.00442563	PEBP4	phosphatidylethanolamine binding protein 4 [Source:VGNC Symbol;Acc:VGNC:79361]
ENSFCAG00000034642	-2.56466	4.46495	15.4352	8.54e-05	0.00443299	NR2F1	nuclear receptor subfamily 2 group F member 1 [Source:VGNC Symbol;Acc:VGNC:102269]
ENSFCAG00000044322	-2.3921	2.40876	15.4382	8.52e-05	0.00443299	GAS1	growth arrest specific 1 [Source:HGNC Symbol;Acc:HGNC:4165]
ENSFCAG00000002271	1.30664	3.26173	15.4225	8.6e-05	0.00443866	ENSFCAG00000002271	NA
ENSFCAG00000031535	2.58558	0.68968	15.4216	8.6e-05	0.00443866	LCN15	lipocalin 15 [Source:VGNC Symbol;Acc:VGNC:63205]
ENSFCAG00000036333	2.0826	5.19704	15.3867	8.76e-05	0.00450815	SLC36A3	solute carrier family 36 member 3 [Source:VGNC Symbol;Acc:VGNC:65339]
ENSFCAG00000041224	1.94877	1.94168	15.3424	8.97e-05	0.00457489	SNX10	sorting nexin 10 [Source:VGNC Symbol;Acc:VGNC:102706]
ENSFCAG00000043090	-3.50029	3.06862	15.3422	8.97e-05	0.00457489	SFRP2	secreted frizzled related protein 2 [Source:VGNC Symbol;Acc:VGNC:107462]
ENSFCAG00000046346	1.59273	5.37144	15.352	8.92e-05	0.00457489	FAM171A2	family with sequence similarity 171 member A2 [Source:VGNC Symbol;Acc:VGNC:99056]
ENSFCAG00000007337	0.78871	6.95392	15.302	9.16e-05	0.00462075	SYMPK	symplekin scaffold protein [Source:VGNC Symbol;Acc:VGNC:65877]
ENSFCAG00000011940	-2.18747	5.15177	15.2975	9.18e-05	0.00462075	SLCO2B1	solute carrier organic anion transporter family member 2B1 [Source:VGNC Symbol;Acc:VGNC:65445]
ENSFCAG00000026109	1.68395	3.86857	15.296	9.19e-05	0.00462075	SIX4	SIX homeobox 4 [Source:VGNC Symbol;Acc:VGNC:80845]
ENSFCAG00000037175	-2.18061	-0.56674	15.3032	9.16e-05	0.00462075	ASGR1	asialoglycoprotein receptor 1 [Source:HGNC Symbol;Acc:HGNC:742]
ENSFCAG00000041002	-3.90902	-1.49724	15.3148	9.1e-05	0.00462075	PEG10	paternally expressed 10 [Source:VGNC Symbol;Acc:VGNC:102657]
ENSFCAG00000037370	-2.76809	4.16618	15.2859	9.24e-05	0.00463223	NTN1	netrin 1 [Source:VGNC Symbol;Acc:VGNC:99313]
ENSFCAG00000013231	-1.15857	3.86788	15.267	9.33e-05	0.0046519	NDE1	nudE neurodevelopment protein 1 [Source:VGNC Symbol;Acc:VGNC:63748]
ENSFCAG00000044798	1.53267	4.52484	15.2682	9.33e-05	0.0046519	ENSFCAG00000044798
ENSFCAG00000030361	-1.96119	2.2925	15.241	9.46e-05	0.00470301	PPM1L	protein phosphatase, Mg2+/Mn2+ dependent 1L [Source:VGNC Symbol;Acc:VGNC:64314]
ENSFCAG00000024822	3.73851	1.29232	15.1857	9.74e-05	0.00481339	KCNV1	potassium voltage-gated channel modifier subfamily V member 1 [Source:VGNC Symbol;Acc:VGNC:63050]
ENSFCAG00000042475	1.07395	4.93646	15.1811	9.77e-05	0.00481339	SMAD7	SMAD family member 7 [Source:VGNC Symbol;Acc:VGNC:107725]
ENSFCAG00000043567	-1.02919	7.19286	15.1814	9.77e-05	0.00481339	ZFP36L2	ZFP36 ring finger protein like 2 [Source:HGNC Symbol;Acc:HGNC:1108]
ENSFCAG00000004573	0.93171	4.93674	15.1312	0.00010029	0.00491451	NAGPA	N-acetylglucosamine-1-phosphodiester alpha-N-acetylglucosaminidase [Source:VGNC Symbol;Acc:VGNC:63714]
ENSFCAG00000013738	2.32653	1.97604	15.1358	0.00010005	0.00491451	GLB1L2	galactosidase beta 1 like 2 [Source:HGNC Symbol;Acc:HGNC:25129]
ENSFCAG00000007382	1.06008	9.61483	15.0762	0.000103258	0.00504574	FTH1	ferritin heavy chain 1 [Source:VGNC Symbol;Acc:VGNC:102892]
ENSFCAG00000006712	1.98482	5.10645	15.0623	0.000104019	0.00505649	MAPT	microtubule associated protein tau [Source:VGNC Symbol;Acc:VGNC:68182]
ENSFCAG00000022623	-2.16728	-0.326078	15.0616	0.000104057	0.00505649	ENSFCAG00000022623
ENSFCAG00000040810	-1.92454	-0.95548	15.0202	0.000106369	0.00515446	ENSFCAG00000040810	NA
ENSFCAG00000026726	1.35945	4.42	15.0087	0.000107016	0.00517144	KLHDC8A	kelch domain containing 8A [Source:VGNC Symbol;Acc:VGNC:63139]
ENSFCAG00000031929	-1.7032	4.89531	14.9948	0.000107806	0.00519525	MRC1	mannose receptor C-type 1 [Source:VGNC Symbol;Acc:VGNC:68315]
ENSFCAG00000041799	1.50198	2.83489	14.9722	0.000109107	0.00524347	E2F3	E2F transcription factor 3 [Source:VGNC Symbol;Acc:VGNC:102416]
ENSFCAG00000006651	1.16437	7.43889	14.8107	0.000118859	0.0056808	ADGRG1	adhesion G protein-coupled receptor G1 [Source:VGNC Symbol;Acc:VGNC:67434]
ENSFCAG00000014798	-1.85523	0.880477	14.8156	0.000118553	0.0056808	PHF21B	PHD finger protein 21B [Source:VGNC Symbol;Acc:VGNC:64143]
ENSFCAG00000036547	-1.76134	-0.343024	14.8037	0.000119299	0.00568624	U4	U4 spliceosomal RNA [Source:RFAM;Acc:RF00015]
ENSFCAG00000042461	-2.43975	2.20976	14.7805	0.000120776	0.00574095	ENSFCAG00000042461
ENSFCAG00000037704	-2.06391	1.57238	14.7547	0.000122442	0.00580435	EFNA5	ephrin A5 [Source:VGNC Symbol;Acc:VGNC:102192]
ENSFCAG00000027039	2.40874	3.90048	14.7412	0.000123324	0.00583032	LEF1	lymphoid enhancer binding factor 1 [Source:VGNC Symbol;Acc:VGNC:68034]
ENSFCAG00000001731	0.947738	3.94586	14.729	0.000124125	0.00585231	ENO3	enolase 3 [Source:VGNC Symbol;Acc:VGNC:97417]
ENSFCAG00000007765	1.10705	5.1782	14.7118	0.000125257	0.00588977	EFHC2	EF-hand domain containing 2 [Source:VGNC Symbol;Acc:VGNC:61746]
ENSFCAG00000006472	-4.4083	1.99425	14.7062	0.00012563	0.00589145	PAPPA2	pappalysin 2 [Source:VGNC Symbol;Acc:VGNC:64035]
ENSFCAG00000024943	2.87298	1.21119	14.6979	0.00012619	0.00590182	CCDC159	coiled-coil domain containing 159 [Source:VGNC Symbol;Acc:VGNC:60473]
ENSFCAG00000009754	-2.55203	-1.19629	14.6913	0.00012663	0.0059066	COMP	cartilage oligomeric matrix protein [Source:VGNC Symbol;Acc:VGNC:61078]
ENSFCAG00000001191	1.07694	5.14881	14.6344	0.000130512	0.00607141	VAV3	vav guanine nucleotide exchange factor 3 [Source:VGNC Symbol;Acc:VGNC:66927]
ENSFCAG00000029987	2.04697	2.35251	14.6129	0.000132007	0.00612465	SMIM5	small integral membrane protein 5 [Source:VGNC Symbol;Acc:VGNC:65495]
ENSFCAG00000037997	-1.78748	-0.0981822	14.5843	0.00013403	0.00620199	ENSFCAG00000037997
ENSFCAG00000005935	-2.17832	6.07938	14.5634	0.00013552	0.00620914	MMP2	matrix metallopeptidase 2 [Source:VGNC Symbol;Acc:VGNC:68287]
ENSFCAG00000012184	1.13496	7.97349	14.5573	0.00013596	0.00620914	NOD1	nucleotide binding oligomerization domain containing 1 [Source:VGNC Symbol;Acc:VGNC:63849]
ENSFCAG00000014956	-1.36586	3.83515	14.5686	0.000135151	0.00620914	CTTNBP2	cortactin binding protein 2 [Source:VGNC Symbol;Acc:VGNC:78436]
ENSFCAG00000038973	2.37173	1.34579	14.5573	0.000135964	0.00620914	ENSFCAG00000038973
ENSFCAG00000046348	-1.62151	5.30967	14.5711	0.000134972	0.00620914	SH3TC1	SH3 domain and tetratricopeptide repeats 1 [Source:VGNC Symbol;Acc:VGNC:107464]
ENSFCAG00000000308	-3.31448	-2.08629	14.5442	0.000136912	0.00622216	WT1	WT1 transcription factor [Source:VGNC Symbol;Acc:VGNC:67095]
ENSFCAG00000000639	-2.77146	6.79652	14.5407	0.000137167	0.00622216	RELN	reelin [Source:VGNC Symbol;Acc:VGNC:69285]
ENSFCAG00000024545	-3.22738	-1.64881	14.5386	0.000137319	0.00622216	ASXL3	ASXL transcriptional regulator 3 [Source:VGNC Symbol;Acc:VGNC:59986]
ENSFCAG00000022445	-2.15667	6.26055	14.5091	0.000139481	0.00628745	LSP1	lymphocyte specific protein 1 [Source:VGNC Symbol;Acc:VGNC:68096]
ENSFCAG00000035328	-1.79866	0.846688	14.5101	0.000139406	0.00628745	ENSFCAG00000035328
ENSFCAG00000013047	-2.25401	6.68658	14.4882	0.000141043	0.00634148	UNC5B	unc-5 netrin receptor B [Source:VGNC Symbol;Acc:VGNC:66829]
ENSFCAG00000045615	-2.64402	-1.42253	14.4663	0.000142689	0.006399	ENSFCAG00000045615	NA
ENSFCAG00000040314	2.45995	0.00710125	14.4592	0.000143227	0.00640665	TMEM71	transmembrane protein 71 [Source:HGNC Symbol;Acc:HGNC:26572]
ENSFCAG00000005090	-1.06823	3.44955	14.4321	0.000145305	0.00645696	AMER1	APC membrane recruitment protein 1 [Source:VGNC Symbol;Acc:VGNC:82394]
ENSFCAG00000007946	1.95889	1.69609	14.4376	0.000144882	0.00645696	KCNE3	potassium voltage-gated channel subfamily E regulatory subunit 3 [Source:VGNC Symbol;Acc:VGNC:67904]
ENSFCAG00000014220	-3.08524	-0.853755	14.4293	0.000145517	0.00645696	OSR2	odd-skipped related transciption factor 2 [Source:VGNC Symbol;Acc:VGNC:63990]
ENSFCAG00000039677	2.01542	5.9946	14.4253	0.000145832	0.00645696	GGT6	gamma-glutamyltransferase 6 [Source:VGNC Symbol;Acc:VGNC:99063]
ENSFCAG00000018554	1.19383	3.69163	14.4047	0.000147431	0.00651122	PIK3AP1	phosphoinositide-3-kinase adaptor protein 1 [Source:VGNC Symbol;Acc:VGNC:64176]
ENSFCAG00000008030	1.16061	6.94735	14.3902	0.000148572	0.00654504	PLEKHG4B	pleckstrin homology and RhoGEF domain containing G4B [Source:VGNC Symbol;Acc:VGNC:64230]
ENSFCAG00000005865	0.689022	5.84322	14.3848	0.000148996	0.00654721	PHYHD1	phytanoyl-CoA dioxygenase domain containing 1 [Source:VGNC Symbol;Acc:VGNC:102963]
ENSFCAG00000045417	8.17837	-0.522752	14.3653	0.00015055	0.00659887	ENSFCAG00000045417
ENSFCAG00000012092	0.952776	4.71923	14.3578	0.00015115	0.00660855	CLMN	calmin [Source:VGNC Symbol;Acc:VGNC:60966]
ENSFCAG00000012782	-2.12943	3.37784	14.3025	0.00015566	0.00678873	VIT	vitrin [Source:VGNC Symbol;Acc:VGNC:66948]
ENSFCAG00000022555	-3.53571	-2.8632	14.296	0.000156199	0.00679525	BRINP3	BMP/retinoic acid inducible neural specific 3 [Source:VGNC Symbol;Acc:VGNC:60176]
ENSFCAG00000001007	-2.59992	1.61081	14.2293	0.000161827	0.00702257	PCOLCE2	procollagen C-endopeptidase enhancer 2 [Source:VGNC Symbol;Acc:VGNC:68730]
ENSFCAG00000042322	-2.59243	-0.0435732	14.2031	0.000164096	0.00710338	PRDM8	PR/SET domain 8 [Source:VGNC Symbol;Acc:VGNC:107431]
ENSFCAG00000024840	1.02392	4.90819	14.1829	0.000165868	0.00716228	RRAS	RAS related [Source:VGNC Symbol;Acc:VGNC:64771]
ENSFCAG00000002875	1.68745	13.7148	14.1554	0.000168317	0.00725011	TPO	thyroid peroxidase [Source:VGNC Symbol;Acc:VGNC:66480]
ENSFCAG00000029003	-3.50434	-0.399184	14.1268	0.00017089	0.00734281	GRM7	glutamate metabotropic receptor 7 [Source:VGNC Symbol;Acc:VGNC:102595]
ENSFCAG00000018358	-2.76072	2.93409	14.1049	0.000172893	0.00741059	NELL2	neural EGFL like 2 [Source:VGNC Symbol;Acc:VGNC:68461]
ENSFCAG00000023716	-2.48537	-2.37231	14.07	0.00017613	0.00753084	TMEM30C	transmembrane protein 30C [Source:VGNC Symbol;Acc:VGNC:109231]
ENSFCAG00000015784	-2.55938	2.33626	14.0531	0.000177723	0.00758038	CREB5	cAMP responsive element binding protein 5 [Source:VGNC Symbol;Acc:VGNC:61170]
ENSFCAG00000046586	1.81454	4.6171	13.9855	0.000184224	0.00783852	CCDC194	coiled-coil domain containing 194 [Source:HGNC Symbol;Acc:HGNC:53438]
ENSFCAG00000011528	1.37665	3.58883	13.97	0.00018575	0.00788419	OTUD7A	OTU deubiquitinase 7A [Source:VGNC Symbol;Acc:VGNC:64002]
ENSFCAG00000006327	-6.04141	0.253899	13.9478	0.000187956	0.00795849	PCSK1	proprotein convertase subtilisin/kexin type 1 [Source:VGNC Symbol;Acc:VGNC:68732]
ENSFCAG00000043320	-2.18314	0.137874	13.936	0.000189136	0.00798905	ENSFCAG00000043320	NA
ENSFCAG00000010395	1.60942	5.08232	13.9093	0.000191843	0.00808383	MED12L	mediator complex subunit 12L [Source:VGNC Symbol;Acc:VGNC:63432]
ENSFCAG00000041042	-1.61954	2.24508	13.9028	0.000192508	0.0080923	TPPP	tubulin polymerization promoting protein [Source:VGNC Symbol;Acc:VGNC:102351]
ENSFCAG00000004384	-0.99666	7.70464	13.8972	0.000193086	0.0080971	TGFBR2	transforming growth factor beta receptor 2 [Source:VGNC Symbol;Acc:VGNC:66136]
ENSFCAG00000012945	-3.63919	-2.5229	13.8803	0.000194826	0.00815045	ERN2	endoplasmic reticulum to nucleus signaling 2 [Source:VGNC Symbol;Acc:VGNC:61953]
ENSFCAG00000023117	-2.9832	1.44581	13.866	0.000196322	0.00819341	ENSFCAG00000023117
ENSFCAG00000012354	2.04765	4.56599	13.8518	0.000197807	0.00821606	LIPG	lipase G, endothelial type [Source:VGNC Symbol;Acc:VGNC:68059]
ENSFCAG00000038303	3.21113	2.20809	13.8539	0.000197582	0.00821606	REG4	regenerating family member 4 [Source:HGNC Symbol;Acc:HGNC:22977]
ENSFCAG00000011253	-3.9719	0.256127	13.8408	0.000198971	0.00824477	PTPRN	protein tyrosine phosphatase receptor type N [Source:VGNC Symbol;Acc:VGNC:69178]
ENSFCAG00000008649	-3.3931	-1.17969	13.836	0.00019948	0.00824627	SEC14L4	SEC14 like lipid binding 4 [Source:VGNC Symbol;Acc:VGNC:107722]
ENSFCAG00000003947	-1.57316	1.98588	13.8024	0.000203077	0.00837513	RIPOR3	RIPOR family member 3 [Source:VGNC Symbol;Acc:VGNC:81209]
ENSFCAG00000001858	1.58545	4.91983	13.7964	0.000203723	0.00838194	ARMH4	armadillo like helical domain containing 4 [Source:VGNC Symbol;Acc:VGNC:59940]
ENSFCAG00000007168	-3.42397	2.66026	13.7904	0.000204374	0.00838896	CYP4X1	cytochrome P450 family 4 subfamily X member 1 [Source:VGNC Symbol;Acc:VGNC:103325]
ENSFCAG00000043416	1.52002	2.56167	13.7708	0.00020652	0.00845715	ENSFCAG00000043416
ENSFCAG00000030086	1.18128	4.61028	13.7373	0.000210236	0.00858914	KLHL25	kelch like family member 25 [Source:VGNC Symbol;Acc:VGNC:63150]
ENSFCAG00000011082	1.41657	9.81738	13.7141	0.00021285	0.00865542	RRBP1	ribosome binding protein 1 [Source:VGNC Symbol;Acc:VGNC:64772]
ENSFCAG00000033540	1.76557	7.82074	13.7154	0.000212705	0.00865542	AK4	adenylate kinase 4 [Source:VGNC Symbol;Acc:VGNC:80131]
ENSFCAG00000024791	0.826879	5.06155	13.7019	0.000214234	0.00869142	HPS4	HPS4 biosis of lysosomal organelles complex 3 subunit 2 [Source:VGNC Symbol;Acc:VGNC:62839]
ENSFCAG00000002544	-2.99617	3.28011	13.6964	0.000214867	0.0086969	ADCYAP1R1	ADCYAP receptor type I [Source:VGNC Symbol;Acc:VGNC:59623]
ENSFCAG00000004072	0.82231	7.28019	13.6596	0.000219119	0.00884844	CGN	cingulin [Source:VGNC Symbol;Acc:VGNC:80168]
ENSFCAG00000040829	-2.6122	1.11817	13.6515	0.000220068	0.00886623	KCNK3	potassium two pore domain channel subfamily K member 3 [Source:HGNC Symbol;Acc:HGNC:6278]
ENSFCAG00000003939	-2.96627	-1.04387	13.6161	0.00022425	0.00900552	SPIN4	spindlin family member 4 [Source:VGNC Symbol;Acc:VGNC:65638]
ENSFCAG00000015505	-2.31535	2.4555	13.6136	0.000224557	0.00900552	F13A1	coagulation factor XIII A chain [Source:VGNC Symbol;Acc:VGNC:62021]
ENSFCAG00000006391	0.907469	5.86628	13.5845	0.000228065	0.00912523	APLP1	amyloid beta like protein 1 [Source:VGNC Symbol;Acc:VGNC:67755]
ENSFCAG00000008444	-1.71568	1.19656	13.5789	0.000228739	0.00913125	RAB38	RAB38, member RAS onco family [Source:VGNC Symbol;Acc:VGNC:81950]
ENSFCAG00000044947	1.56426	6.26651	13.5498	0.000232316	0.00925284	TP53I11	tumor protein p53 inducible protein 11 [Source:VGNC Symbol;Acc:VGNC:104344]
ENSFCAG00000023881	1.24405	4.66971	13.5361	0.000234017	0.00929939	MFSD13A	major facilitator superfamily domain containing 13A [Source:VGNC Symbol;Acc:VGNC:63478]
ENSFCAG00000000321	0.946668	7.67123	13.4999	0.000238573	0.00941607	MYH14	myosin heavy chain 14 [Source:VGNC Symbol;Acc:VGNC:63675]
ENSFCAG00000008358	1.03348	7.12268	13.5038	0.000238077	0.00941607	CCND1	cyclin D1 [Source:VGNC Symbol;Acc:VGNC:60555]
ENSFCAG00000039226	-1.49054	1.49336	13.5054	0.000237873	0.00941607	ENSFCAG00000039226
ENSFCAG00000025400	-2.27793	1.82739	13.4762	0.000241606	0.00948396	ENSFCAG00000025400
ENSFCAG00000025730	-2.34832	0.438247	13.4738	0.000241924	0.00948396	USH1G	USH1 protein network component sans [Source:VGNC Symbol;Acc:VGNC:66861]
ENSFCAG00000045286	-3.66085	1.57436	13.4815	0.000240931	0.00948396	COL23A1	collagen type XXIII alpha 1 chain [Source:VGNC Symbol;Acc:VGNC:102181]
ENSFCAG00000004610	2.05471	4.32642	13.4607	0.000243619	0.009523	PKP1	plakophilin 1 [Source:VGNC Symbol;Acc:VGNC:97558]
ENSFCAG00000023545	1.5401	1.23497	13.4576	0.000244011	0.009523	ENSFCAG00000023545
ENSFCAG00000022318	-2.01951	4.18453	13.4513	0.000244837	0.00953387	RHOJ	ras homolog family member J [Source:VGNC Symbol;Acc:VGNC:80867]
ENSFCAG00000000051	-1.27791	2.91905	13.4406	0.000246243	0.00955243	MASP2	MBL associated serine protease 2 [Source:VGNC Symbol;Acc:VGNC:68191]
ENSFCAG00000008361	1.37408	6.40911	13.4393	0.000246408	0.00955243	JPH3	junctophilin 3 [Source:VGNC Symbol;Acc:VGNC:63012]
ENSFCAG00000004509	2.07538	1.52835	13.4189	0.000249108	0.00963566	VWA7	von Willebrand factor A domain containing 7 [Source:VGNC Symbol;Acc:VGNC:66993]
ENSFCAG00000010159	-2.73888	-0.989211	13.3577	0.000257357	0.0099108	PPP1R1A	protein phosphatase 1 regulatory inhibitor subunit 1A [Source:VGNC Symbol;Acc:VGNC:69000]
ENSFCAG00000040613	-1.55334	2.46734	13.3601	0.00025704	0.0099108	WNT4	Wnt family member 4 [Source:VGNC Symbol;Acc:VGNC:107690]
ENSFCAG00000022709	-2.17948	4.34851	13.3496	0.000258484	0.00993228	GPRC5B	G protein-coupled receptor class C group 5 member B [Source:VGNC Symbol;Acc:VGNC:62694]
ENSFCAG00000002056	1.21418	7.72153	13.3239	0.000262042	0.010008	DLG5	discs large MAGUK scaffold protein 5 [Source:VGNC Symbol;Acc:VGNC:61513]
ENSFCAG00000014201	-1.69386	0.398531	13.3233	0.000262133	0.010008	CIDEC	cell death inducing DFFA like effector c [Source:VGNC Symbol;Acc:VGNC:60902]
ENSFCAG00000044037	2.20699	-1.19335	13.323	0.000262176	0.010008	ENSFCAG00000044037
ENSFCAG00000008970	-2.57673	1.53957	13.3169	0.000263022	0.0100184	REEP1	receptor accessory protein 1 [Source:VGNC Symbol;Acc:VGNC:64562]
ENSFCAG00000014935	2.7573	1.67215	13.2947	0.000266156	0.0100937	ENSFCAG00000014935	NA
ENSFCAG00000022040	0.883465	4.51698	13.2961	0.000265959	0.0100937	MAP1LC3A	microtubule associated protein 1 light chain 3 alpha [Source:VGNC Symbol;Acc:VGNC:68152]
ENSFCAG00000024035	-2.68253	0.516327	13.2812	0.000268077	0.0101445	PAQR9	progestin and adipoQ receptor family member 9 [Source:VGNC Symbol;Acc:VGNC:64039]
ENSFCAG00000041432	-3.02914	0.0217689	13.2657	0.000270301	0.0101973	ENSFCAG00000041432
ENSFCAG00000045466	2.7913	1.15423	13.2634	0.000270643	0.0101973	ENSFCAG00000045466
ENSFCAG00000032697	2.65418	-2.2226	13.2316	0.000275271	0.0103412	PROK2	prokineticin 2 [Source:VGNC Symbol;Acc:VGNC:80663]
ENSFCAG00000040229	1.84591	3.60121	13.229	0.000275648	0.0103412	TMEM205	transmembrane protein 205 [Source:VGNC Symbol;Acc:VGNC:102719]
ENSFCAG00000027568	-0.891161	5.86102	13.2203	0.00027693	0.0103489	SLC25A30	solute carrier family 25 member 30 [Source:VGNC Symbol;Acc:VGNC:65268]
ENSFCAG00000039107	-2.85029	-1.38405	13.2196	0.000277038	0.0103489	MSH4	mutS homolog 4 [Source:VGNC Symbol;Acc:VGNC:107586]
ENSFCAG00000001032	1.31868	5.92164	13.2093	0.000278561	0.0103835	BLVRB	biliverdin reductase B [Source:VGNC Symbol;Acc:VGNC:60126]
ENSFCAG00000003355	2.39164	1.67851	13.1843	0.000282305	0.0104783	POU2F3	POU class 2 homeobox 3 [Source:VGNC Symbol;Acc:VGNC:64305]
ENSFCAG00000024356	2.10929	-0.653092	13.1848	0.000282231	0.0104783	ENSFCAG00000024356
ENSFCAG00000009197	-1.09246	3.9224	13.1422	0.000288716	0.0106935	SPEF2	sperm flagellar 2 [Source:VGNC Symbol;Acc:VGNC:65631]
ENSFCAG00000004913	1.44123	3.89699	13.114	0.0002931	0.01081	EPOR	erythropoietin receptor [Source:VGNC Symbol;Acc:VGNC:61916]
ENSFCAG00000007262	-2.00318	2.72935	13.117	0.000292632	0.01081	ZNF391	zinc finger protein 391 [Source:VGNC Symbol;Acc:VGNC:102557]
ENSFCAG00000004465	1.83203	6.86886	13.0843	0.000297783	0.0109595	IGFBP2	insulin like growth factor binding protein 2 [Source:VGNC Symbol;Acc:VGNC:80244]
ENSFCAG00000033951	4.33573	0.449405	13.0708	0.000299928	0.0110153	ENSFCAG00000033951
ENSFCAG00000008191	-1.46009	2.34193	13.0661	0.000300682	0.0110197	CFP	complement factor properdin [Source:VGNC Symbol;Acc:VGNC:68801]
ENSFCAG00000011276	0.715311	6.12705	13.0595	0.000301754	0.0110358	ST3GAL4	ST3 beta-galactoside alpha-2,3-sialyltransferase 4 [Source:VGNC Symbol;Acc:VGNC:65722]
ENSFCAG00000018522	1.69085	4.35049	13.0281	0.000306844	0.0111985	SLC41A2	solute carrier family 41 member 2 [Source:VGNC Symbol;Acc:VGNC:65369]
ENSFCAG00000046090	3.60655	0.475255	12.9476	0.000320338	0.0116666	KCNK13	potassium two pore domain channel subfamily K member 13 [Source:VGNC Symbol;Acc:VGNC:104479]
ENSFCAG00000011083	1.11173	7.63411	12.9332	0.000322808	0.011732	TSHR	thyroid stimulating hormone receptor [Source:VGNC Symbol;Acc:VGNC:66617]
ENSFCAG00000002636	2.03423	4.61591	12.9023	0.000328172	0.0118133	NXPH3	neurexophilin 3 [Source:VGNC Symbol;Acc:VGNC:68604]
ENSFCAG00000008185	0.885716	6.20705	12.8996	0.000328656	0.0118133	MAP7	microtubule associated protein 7 [Source:VGNC Symbol;Acc:VGNC:97499]
ENSFCAG00000015048	-2.03272	-0.811222	12.9134	0.000326239	0.0118133	CATSPERB	cation channel sperm associated auxiliary subunit beta [Source:VGNC Symbol;Acc:VGNC:81036]
ENSFCAG00000025639	-0.859043	6.59705	12.897	0.000329105	0.0118133	RBPMS	RNA binding protein, mRNA processing factor [Source:VGNC Symbol;Acc:VGNC:79987]
ENSFCAG00000037350	0.779225	4.45386	12.9079	0.000327192	0.0118133	CHSY1	chondroitin sulfate synthase 1 [Source:VGNC Symbol;Acc:VGNC:81004]
ENSFCAG00000040967	-2.35134	-1.82531	12.9032	0.000328026	0.0118133	ENSFCAG00000040967
ENSFCAG00000009064	-1.78676	2.01117	12.8658	0.000334648	0.0119875	DTL	denticleless E3 ubiquitin [Source:VGNC Symbol;Acc:VGNC:61642]
ENSFCAG00000001094	1.21904	4.00103	12.8567	0.000336276	0.0120212	FGD2	FYVE, RhoGEF and PH domain containing 2 [Source:VGNC Symbol;Acc:VGNC:62240]
ENSFCAG00000007330	0.848125	5.57072	12.85	0.000337481	0.0120396	EML2	EMAP like 2 [Source:VGNC Symbol;Acc:VGNC:61849]
ENSFCAG00000000693	4.58934	1.91461	12.8366	0.000339899	0.0121011	ATP13A5	ATPase 13A5 [Source:VGNC Symbol;Acc:VGNC:102603]
ENSFCAG00000009576	-1.82409	1.53092	12.8315	0.000340831	0.0121096	SLC8A3	solute carrier family 8 member A3 [Source:VGNC Symbol;Acc:VGNC:65430]
ENSFCAG00000012148	-0.906583	6.69443	12.8219	0.000342579	0.0121391	TGFBR3	transforming growth factor beta receptor 3 [Source:VGNC Symbol;Acc:VGNC:66137]
ENSFCAG00000037141	-2.95197	-1.42714	12.8193	0.000343054	0.0121391	TWIST2	twist family bHLH transcription factor 2 [Source:VGNC Symbol;Acc:VGNC:80396]
ENSFCAG00000003984	1.75419	2.44631	12.8059	0.00034553	0.012202	FAM151A	family with sequence similarity 151 member A [Source:VGNC Symbol;Acc:VGNC:62068]
ENSFCAG00000005966	-2.13133	1.4951	12.7962	0.000347315	0.0122402	WNK3	WNK lysine deficient protein kinase 3 [Source:VGNC Symbol;Acc:VGNC:67078]
ENSFCAG00000005342	-0.964531	5.17317	12.7711	0.000352025	0.0123812	CDON	cell adhesion associated, onco regulated [Source:VGNC Symbol;Acc:VGNC:60716]
ENSFCAG00000002122	1.13007	6.4262	12.7567	0.000354735	0.0124514	ARHGAP6	Rho GTPase activating protein 6 [Source:VGNC Symbol;Acc:VGNC:68123]
ENSFCAG00000000270	1.91434	5.57641	12.7495	0.000356096	0.0124741	KRT7	keratin 7 [Source:VGNC Symbol;Acc:VGNC:67991]
ENSFCAG00000004666	2.91899	1.07307	12.7304	0.000359755	0.012577	CXCL8	C-X-C motif chemokine ligand 8 [Source:VGNC Symbol;Acc:VGNC:67785]
ENSFCAG00000001438	0.776882	7.9398	12.6901	0.000367606	0.0128002	CAPN1	calpain 1 [Source:VGNC Symbol;Acc:VGNC:60348]
ENSFCAG00000043426	-1.81874	-0.955625	12.6907	0.000367479	0.0128002	ENSFCAG00000043426
ENSFCAG00000000759	-2.23509	1.85304	12.6749	0.000370592	0.0128785	PAQR6	progestin and adipoQ receptor family member 6 [Source:VGNC Symbol;Acc:VGNC:64037]
ENSFCAG00000018097	1.45201	1.49116	12.6705	0.000371465	0.0128788	YBX2	Y-box binding protein 2 [Source:VGNC Symbol;Acc:VGNC:67131]
ENSFCAG00000029974	2.08781	0.736458	12.6674	0.000372078	0.0128788	ENSFCAG00000029974	NA
ENSFCAG00000031219	1.35839	8.41531	12.6599	0.00037359	0.0129055	JCAD	junctional cadherin 5 associated [Source:VGNC Symbol;Acc:VGNC:63003]
ENSFCAG00000006805	1.01836	6.07656	12.6364	0.000378301	0.0130424	NEDD9	neural cell expressed, developmentally down-regulated 9 [Source:VGNC Symbol;Acc:VGNC:68453]
ENSFCAG00000030960	2.17688	1.78727	12.6078	0.000384144	0.0131917	CD83	CD83 molecule [Source:VGNC Symbol;Acc:VGNC:60641]
ENSFCAG00000042106	-2.93389	-1.62176	12.6083	0.00038403	0.0131917	RNF182	ring finger protein 182 [Source:VGNC Symbol;Acc:VGNC:102506]
ENSFCAG00000034134	-2.94759	1.53862	12.5994	0.000385872	0.0131991	HOXA6	homeobox A6 [Source:VGNC Symbol;Acc:VGNC:80598]
ENSFCAG00000038926	1.73041	1.76254	12.6021	0.000385319	0.0131991	ATF7IP2	activating transcription factor 7 interacting protein 2 [Source:VGNC Symbol;Acc:VGNC:107740]
ENSFCAG00000002416	1.53884	5.66311	12.5728	0.000391404	0.0133621	RASEF	RAS and EF-hand domain containing [Source:VGNC Symbol;Acc:VGNC:64499]
ENSFCAG00000003983	1.82926	3.56338	12.5383	0.000398698	0.0135846	ACOT11	acyl-CoA thioesterase 11 [Source:VGNC Symbol;Acc:VGNC:59518]
ENSFCAG00000010168	1.27832	5.82467	12.5222	0.000402154	0.0136225	ENSFCAG00000010168
ENSFCAG00000024271	1.78495	7.03802	12.5222	0.000402152	0.0136225	ARSI	arylsulfatase family member I [Source:VGNC Symbol;Acc:VGNC:59948]
ENSFCAG00000044682	-3.21091	2.68721	12.5292	0.000400644	0.0136225	LRRN4CL	LRRN4 C-terminal like [Source:HGNC Symbol;Acc:HGNC:33724]
ENSFCAG00000026628	-0.743728	5.10892	12.4703	0.000413483	0.0139687	DESI2	desumoylating isopeptidase 2 [Source:VGNC Symbol;Acc:VGNC:61452]
ENSFCAG00000033101	-0.859154	3.72242	12.468	0.000413976	0.0139687	PAIP2B	poly(A) binding protein interacting protein 2B [Source:HGNC Symbol;Acc:HGNC:29200]
ENSFCAG00000024587	1.0546	4.64128	12.4564	0.000416564	0.0140114	HOGA1	4-hydroxy-2-oxoglutarate aldolase 1 [Source:VGNC Symbol;Acc:VGNC:62829]
ENSFCAG00000029702	-2.88431	4.40249	12.4551	0.000416848	0.0140114	PROX1	prospero homeobox 1 [Source:VGNC Symbol;Acc:VGNC:69080]
ENSFCAG00000001948	2.31229	7.92911	12.4309	0.000422292	0.0141671	LIPA	lipase A, lysosomal acid type [Source:VGNC Symbol;Acc:VGNC:68055]
ENSFCAG00000014702	1.81242	3.35536	12.415	0.000425889	0.0142603	TAGAP	T cell activation RhoGTPase activating protein [Source:VGNC Symbol;Acc:VGNC:65942]
ENSFCAG00000039350	0.876344	4.06617	12.3762	0.000434843	0.0145323	FDPS	farnesyl diphosphate synthase [Source:HGNC Symbol;Acc:HGNC:3631]
ENSFCAG00000040784	2.29877	-1.05404	12.3331	0.000445	0.0148433	ENSFCAG00000040784	NA
ENSFCAG00000005816	-1.61676	4.7563	12.3053	0.000451677	0.0150372	ARHGAP23	Rho GTPase activating protein 23 [Source:VGNC Symbol;Acc:VGNC:59880]
ENSFCAG00000045351	-1.86684	-2.24751	12.2985	0.00045333	0.0150635	ENSFCAG00000045351	NA
ENSFCAG00000005126	3.75813	5.6649	12.2913	0.000455085	0.0150931	PHACTR3	phosphatase and actin regulator 3 [Source:VGNC Symbol;Acc:VGNC:64130]
ENSFCAG00000031255	0.789247	6.12285	12.2743	0.000459232	0.0152017	CHID1	chitinase domain containing 1 [Source:VGNC Symbol;Acc:VGNC:60858]
ENSFCAG00000000546	-3.09127	2.33942	12.2607	0.000462586	0.0152837	TRABD2B	TraB domain containing 2B [Source:VGNC Symbol;Acc:VGNC:80391]
ENSFCAG00000006899	-3.02116	-1.03763	12.2553	0.000463948	0.0152998	GRK1	G protein-coupled receptor kinase 1 [Source:VGNC Symbol;Acc:VGNC:62717]
ENSFCAG00000037097	1.54966	6.29296	12.2308	0.000470062	0.0154721	INSYN1	inhibitory synaptic factor 1 [Source:VGNC Symbol;Acc:VGNC:80949]
ENSFCAG00000035821	-1.7678	-2.27498	12.1994	0.000478055	0.0157056	ENSFCAG00000035821
ENSFCAG00000007428	1.05775	2.70801	12.1942	0.000479378	0.0157194	PPM1N	protein phosphatase, Mg2+/Mn2+ dependent 1N (putative) [Source:HGNC Symbol;Acc:HGNC:26845]
ENSFCAG00000004000	-1.63644	4.09049	12.1901	0.000480448	0.015725	ENSFCAG00000004000	NA
ENSFCAG00000046089	2.17269	-1.4932	12.1809	0.000482814	0.0157728	ENSFCAG00000046089	NA
ENSFCAG00000013366	-2.05331	-0.00636798	12.1612	0.000487944	0.0159106	GPR75	G protein-coupled receptor 75 [Source:VGNC Symbol;Acc:VGNC:67442]
ENSFCAG00000003356	0.768979	5.78985	12.1124	0.000500863	0.0162107	NOC2L	NOC2 like nucleolar associated transcriptional repressor [Source:VGNC Symbol;Acc:VGNC:63845]
ENSFCAG00000006929	0.7678	6.19561	12.1137	0.000500519	0.0162107	ASL	argininosuccinate lyase [Source:VGNC Symbol;Acc:VGNC:107739]
ENSFCAG00000042898	2.84538	0.299483	12.1183	0.000499283	0.0162107	ATP13A4	ATPase 13A4 [Source:HGNC Symbol;Acc:HGNC:25422]
ENSFCAG00000045680	2.11434	-1.8596	12.1225	0.000498177	0.0162107	KCNK9	potassium two pore domain channel subfamily K member 9 [Source:HGNC Symbol;Acc:HGNC:6283]
ENSFCAG00000029595	1.27972	6.63112	12.086	0.000508022	0.0164119	CITED2	Cbp/p300 interacting transactivator with Glu/Asp rich carboxy-terminal domain 2 [Source:VGNC Symbol;Acc:VGNC:102401]
ENSFCAG00000001755	1.51592	8.77415	12.0748	0.000511083	0.0164499	GSTP1	glutathione S-transferase pi 1 [Source:VGNC Symbol;Acc:VGNC:103034]
ENSFCAG00000013500	3.29045	2.544	12.077	0.000510479	0.0164499	CACNA1I	calcium voltage-gated channel subunit alpha1 I [Source:VGNC Symbol;Acc:VGNC:60300]
ENSFCAG00000031341	3.09325	5.09898	12.0365	0.000521683	0.0167601	TMPRSS11E	transmembrane serine protease 11E [Source:HGNC Symbol;Acc:HGNC:24465]
ENSFCAG00000011492	-1.69545	2.87332	12.0278	0.000524126	0.0168077	DTNA	dystrobrevin alpha [Source:VGNC Symbol;Acc:VGNC:61643]
ENSFCAG00000005959	-3.06288	-2.78659	12.015	0.000527751	0.0168929	ENSFCAG00000005959
ENSFCAG00000005039	0.859044	5.4295	12.0068	0.000530068	0.016936	ENSFCAG00000005039	NA
ENSFCAG00000042273	-0.806404	6.32515	11.9961	0.000533111	0.017002	MAF	MAF bZIP transcription factor [Source:HGNC Symbol;Acc:HGNC:6776]
ENSFCAG00000015424	0.969172	3.6501	11.9863	0.000535937	0.0170415	FAM83G	family with sequence similarity 83 member G [Source:VGNC Symbol;Acc:VGNC:62133]
ENSFCAG00000031835	0.923301	8.21957	11.985	0.000536303	0.0170415	EPB41L1	erythrocyte membrane protein band 4.1 like 1 [Source:VGNC Symbol;Acc:VGNC:61892]
ENSFCAG00000000593	1.05868	4.30198	11.9814	0.000537353	0.0170438	FAXDC2	fatty acid hydroxylase domain containing 2 [Source:VGNC Symbol;Acc:VGNC:62162]
ENSFCAG00000031021	-2.81019	-2.16008	11.9664	0.000541694	0.0171504	OLFM4	olfactomedin 4 [Source:VGNC Symbol;Acc:VGNC:63961]
ENSFCAG00000004339	0.982108	4.64584	11.9431	0.000548515	0.0173035	PTGR1	prostaglandin reductase 1 [Source:VGNC Symbol;Acc:VGNC:97574]
ENSFCAG00000035894	1.71448	0.0721114	11.9451	0.000547917	0.0173035	PPP1R14C	protein phosphatase 1 regulatory inhibitor subunit 14C [Source:VGNC Symbol;Acc:VGNC:102488]
ENSFCAG00000009362	0.941243	4.8411	11.9248	0.000553914	0.0174423	SCRN2	secernin 2 [Source:VGNC Symbol;Acc:VGNC:64935]
ENSFCAG00000001955	-1.41909	-1.3392	11.8943	0.000563074	0.0176815	NME9	NME/NM23 family member 9 [Source:VGNC Symbol;Acc:VGNC:63839]
ENSFCAG00000007811	-2.52177	0.4323	11.8897	0.000564462	0.0176815	BMP3	bone morphotic protein 3 [Source:VGNC Symbol;Acc:VGNC:60132]
ENSFCAG00000013338	-1.4934	0.178325	11.8894	0.00056455	0.0176815	WDR64	WD repeat domain 64 [Source:VGNC Symbol;Acc:VGNC:67048]
ENSFCAG00000003893	-0.902777	5.56522	11.8377	0.000580433	0.0181139	TLE1	TLE family member 1, transcriptional corepressor [Source:VGNC Symbol;Acc:VGNC:66208]
ENSFCAG00000042797	1.65175	2.86887	11.8378	0.000580408	0.0181139	INHBB	inhibin subunit beta B [Source:VGNC Symbol;Acc:VGNC:107566]
ENSFCAG00000042327	-1.50032	-0.0610535	11.8232	0.000584965	0.0182227	TM4SF20	transmembrane 4 L six family member 20 [Source:VGNC Symbol;Acc:VGNC:107678]
ENSFCAG00000027577	-2.12405	3.06208	11.8126	0.000588322	0.0182946	ZNF469	zinc finger protein 469 [Source:VGNC Symbol;Acc:VGNC:82367]
ENSFCAG00000012339	-1.79099	-0.859242	11.8008	0.000592065	0.0183783	CACNA1G	calcium voltage-gated channel subunit alpha1 G [Source:VGNC Symbol;Acc:VGNC:60298]
ENSFCAG00000012950	-0.747681	4.93344	11.7868	0.000596514	0.0184834	RFX3	regulatory factor X3 [Source:VGNC Symbol;Acc:VGNC:69305]
ENSFCAG00000002000	0.813681	3.40818	11.7792	0.00059896	0.0185035	ZMYND10	zinc finger MYND-type containing 10 [Source:VGNC Symbol;Acc:VGNC:67263]
ENSFCAG00000006420	0.883729	6.07533	11.7782	0.000599283	0.0185035	TEX264	testis expressed 264, ER-phagy receptor [Source:VGNC Symbol;Acc:VGNC:66099]
ENSFCAG00000033542	-2.18078	4.03066	11.7674	0.000602758	0.0185779	NBL1	NBL1, DAN family BMP antagonist [Source:VGNC Symbol;Acc:VGNC:80289]
ENSFCAG00000005397	-2.89428	-0.907957	11.7636	0.000603988	0.018583	ATP1A4	ATPase Na+/K+ transporting subunit alpha 4 [Source:HGNC Symbol;Acc:HGNC:14073]
ENSFCAG00000025077	-0.671332	5.24342	11.7525	0.000607624	0.018662	MTMR12	myotubularin related protein 12 [Source:VGNC Symbol;Acc:VGNC:63654]
ENSFCAG00000005446	-2.86612	3.98309	11.7453	0.000609981	0.0186816	TBX1	T-box transcription factor 1 [Source:VGNC Symbol;Acc:VGNC:80497]
ENSFCAG00000039117	-2.4878	-0.267124	11.744	0.000610405	0.0186816	CYP4A106	cytochrome P450 family 4 subfamily A member 106 [Source:VGNC Symbol;Acc:VGNC:103491]
ENSFCAG00000041932	-1.52396	4.44036	11.7305	0.000614835	0.0187842	RUNX2	RUNX family transcription factor 2 [Source:VGNC Symbol;Acc:VGNC:102510]
ENSFCAG00000001960	0.95344	3.6192	11.7038	0.00062372	0.0190224	TBC1D24	TBC1 domain family member 24 [Source:VGNC Symbol;Acc:VGNC:107822]
ENSFCAG00000015571	-1.42744	-0.125172	11.6955	0.000626524	0.0190645	IL12B	interleukin 12B [Source:VGNC Symbol;Acc:VGNC:67756]
ENSFCAG00000041610	-1.43424	1.14047	11.6932	0.000627286	0.0190645	ENSFCAG00000041610	NA
ENSFCAG00000044051	-1.80097	-1.9325	11.6896	0.000628513	0.0190685	ENSFCAG00000044051
ENSFCAG00000025304	-0.754372	4.0698	11.6837	0.000630517	0.0190937	MSANTD2	Myb/SANT DNA binding domain containing 2 [Source:VGNC Symbol;Acc:VGNC:63634]
ENSFCAG00000027537	1.48741	4.11226	11.6807	0.000631532	0.0190937	HSD11B2	hydroxysteroid 11-beta dehydrogenase 2 [Source:VGNC Symbol;Acc:VGNC:67655]
ENSFCAG00000012110	1.74834	1.43076	11.6764	0.000632971	0.0191041	LRRC43	leucine rich repeat containing 43 [Source:VGNC Symbol;Acc:VGNC:63301]
ENSFCAG00000033922	-1.63566	4.4384	11.6673	0.000636097	0.0191323	TUBB6	tubulin beta 6 class V [Source:VGNC Symbol;Acc:VGNC:80542]
ENSFCAG00000045956	-1.83843	-0.0768856	11.6697	0.000635274	0.0191323	ENSFCAG00000045956
ENSFCAG00000011121	2.54821	2.70511	11.6598	0.000638663	0.0191434	BRSK2	BR serine/threonine kinase 2 [Source:VGNC Symbol;Acc:VGNC:60185]
ENSFCAG00000011639	0.759869	5.28019	11.6625	0.000637722	0.0191434	CCM2	CCM2 scaffold protein [Source:VGNC Symbol;Acc:VGNC:69371]
ENSFCAG00000006207	-2.55319	2.31887	11.6563	0.000639839	0.0191458	GABRD	gamma-aminobutyric acid type A receptor subunit delta [Source:VGNC Symbol;Acc:VGNC:62426]
ENSFCAG00000007727	0.754735	5.31873	11.6526	0.000641133	0.0191517	ENSFCAG00000007727	solute carrier family 52 member 1 [Source:HGNC Symbol;Acc:HGNC:30225]
ENSFCAG00000041050	0.911402	6.16682	11.6231	0.000651393	0.0194249	MRPL28	mitochondrial ribosomal protein L28 [Source:VGNC Symbol;Acc:VGNC:107765]
ENSFCAG00000039402	3.52241	0.895247	11.6025	0.000658645	0.0196076	ENSFCAG00000039402
ENSFCAG00000012856	-2.21321	1.7679	11.5953	0.000661181	0.0196162	DPEP2	dipeptidase 2 [Source:HGNC Symbol;Acc:HGNC:23028]
ENSFCAG00000031317	-1.51441	1.33542	11.5975	0.000660405	0.0196162	TNFSF13B	TNF superfamily member 13b [Source:VGNC Symbol;Acc:VGNC:66413]
ENSFCAG00000001476	1.10496	5.87739	11.5846	0.000665002	0.0196729	GSR	glutathione-disulfide reductase [Source:VGNC Symbol;Acc:VGNC:67488]
ENSFCAG00000002523	1.67705	6.44235	11.5796	0.000666782	0.0196729	LRP4	LDL receptor related protein 4 [Source:VGNC Symbol;Acc:VGNC:68089]
ENSFCAG00000003299	0.839192	6.4051	11.5773	0.000667606	0.0196729	TOM1	target of myb1 membrane trafficking protein [Source:VGNC Symbol;Acc:VGNC:66441]
ENSFCAG00000044868	-1.82556	-1.65427	11.5836	0.00066537	0.0196729	ENSFCAG00000044868	NA
ENSFCAG00000041968	-1.4282	1.80124	11.5717	0.000669643	0.0196997	TSKU	tsukushi, small leucine rich proteoglycan [Source:HGNC Symbol;Acc:HGNC:28850]
ENSFCAG00000042006	1.77787	-0.848253	11.5612	0.000673437	0.019778	ENSFCAG00000042006	NA
ENSFCAG00000006747	-1.91709	2.00306	11.5391	0.000681467	0.0199466	MDGA1	MAM domain containing glycosylphosphatidylinositol anchor 1 [Source:VGNC Symbol;Acc:VGNC:63425]
ENSFCAG00000007356	0.823461	4.44085	11.5413	0.00068068	0.0199466	SUSD4	sushi domain containing 4 [Source:VGNC Symbol;Acc:VGNC:65855]
ENSFCAG00000015088	1.25403	1.4513	11.5288	0.000685245	0.0199949	KLHL6	kelch like family member 6 [Source:VGNC Symbol;Acc:VGNC:63157]
ENSFCAG00000041532	2.35085	5.27348	11.5284	0.000685407	0.0199949	SRXN1	sulfiredoxin 1 [Source:HGNC Symbol;Acc:HGNC:16132]
ENSFCAG00000014978	3.20898	-0.417264	11.5007	0.000695695	0.0202611	NLRP12	NLR family pyrin domain containing 12 [Source:VGNC Symbol;Acc:VGNC:97530]
ENSFCAG00000004317	1.28292	5.90716	11.4895	0.000699903	0.0203497	GRAMD1B	GRAM domain containing 1B [Source:VGNC Symbol;Acc:VGNC:62702]
ENSFCAG00000003163	-2.85253	8.25451	11.4822	0.000702646	0.0203954	CCL21	C-C motif chemokine ligand 21 [Source:VGNC Symbol;Acc:VGNC:60543]
ENSFCAG00000012335	0.84709	4.8677	11.4746	0.000705528	0.0204451	RSAD1	radical S-adenosyl methionine domain containing 1 [Source:VGNC Symbol;Acc:VGNC:64785]
ENSFCAG00000042244	-1.21402	1.64712	11.4694	0.00070752	0.0204688	C12orf71	chromosome 12 open reading frame 71 [Source:HGNC Symbol;Acc:HGNC:34452]
ENSFCAG00000002452	3.81085	-0.280255	11.4548	0.000713094	0.0205117	CYP24A1	cytochrome P450 family 24 subfamily A member 1 [Source:VGNC Symbol;Acc:VGNC:80078]
ENSFCAG00000004152	1.26368	3.66823	11.4556	0.000712778	0.0205117	PLCD4	phospholipase C delta 4 [Source:VGNC Symbol;Acc:VGNC:68898]
ENSFCAG00000008529	1.80236	1.67649	11.4532	0.000713705	0.0205117	CFAP45	cilia and flagella associated protein 45 [Source:VGNC Symbol;Acc:VGNC:60814]
ENSFCAG00000015095	3.2974	-0.0549987	11.4587	0.000711619	0.0205117	MUC13	mucin 13, cell surface associated [Source:VGNC Symbol;Acc:VGNC:68358]
ENSFCAG00000001441	-1.49712	2.55019	11.4235	0.000725216	0.020774	CDC42EP2	CDC42 effector protein 2 [Source:VGNC Symbol;Acc:VGNC:60660]
ENSFCAG00000042426	2.03708	3.34295	11.4257	0.000724344	0.020774	GAL3ST2	galactose-3-O-sulfotransferase 2 [Source:VGNC Symbol;Acc:VGNC:107548]
ENSFCAG00000007570	-2.34976	3.8194	11.4175	0.000727545	0.0208066	PDPN	podoplanin [Source:VGNC Symbol;Acc:VGNC:64095]
ENSFCAG00000001845	-1.73671	2.85412	11.4014	0.000733875	0.0209533	GAS7	growth arrest specific 7 [Source:VGNC Symbol;Acc:VGNC:62470]
ENSFCAG00000004219	-2.65784	-2.25006	11.3979	0.000735278	0.020959	SOX8	SRY-box transcription factor 8 [Source:VGNC Symbol;Acc:VGNC:65584]
ENSFCAG00000003349	0.91222	6.62988	11.3829	0.000741249	0.0210948	GYS1	glycogen synthase 1 [Source:VGNC Symbol;Acc:VGNC:67524]
ENSFCAG00000031608	-1.50528	2.68278	11.3792	0.000742729	0.0211025	KLF5	Kruppel like factor 5 [Source:VGNC Symbol;Acc:VGNC:67954]
ENSFCAG00000023794	0.739621	4.14574	11.374	0.000744788	0.0211266	TSFM	Ts translation elongation factor, mitochondrial [Source:VGNC Symbol;Acc:VGNC:66612]
ENSFCAG00000025502	-0.663427	6.01104	11.3699	0.000746442	0.0211391	ENSFCAG00000025502	NA
ENSFCAG00000015425	-1.591	1.52492	11.3623	0.000749497	0.0211912	GRAP	GRB2 related adaptor protein [Source:VGNC Symbol;Acc:VGNC:81198]
ENSFCAG00000006551	1.18004	5.55748	11.3501	0.000754454	0.0212968	GTF2IRD1	GTF2I repeat domain containing 1 [Source:VGNC Symbol;Acc:VGNC:67502]
ENSFCAG00000043662	-1.0112	5.84653	11.3276	0.000763646	0.0215215	SNTB2	syntrophin beta 2 [Source:HGNC Symbol;Acc:HGNC:11169]
ENSFCAG00000007072	-1.46138	0.486185	11.32	0.000766786	0.0215751	AQP10	aquaporin 10 [Source:VGNC Symbol;Acc:VGNC:59859]
ENSFCAG00000015444	1.06345	3.97142	11.3093	0.000771218	0.0216649	CACNA1E	calcium voltage-gated channel subunit alpha1 E [Source:VGNC Symbol;Acc:VGNC:60296]
ENSFCAG00000002083	0.736735	4.69064	11.2977	0.000776019	0.0216969	MARS1	methionyl-tRNA synthetase 1 [Source:VGNC Symbol;Acc:VGNC:68186]
ENSFCAG00000011140	-2.22554	2.34456	11.2976	0.000776088	0.0216969	ADCY1	adenylate cyclase 1 [Source:VGNC Symbol;Acc:VGNC:59613]
ENSFCAG00000045293	-0.721611	7.268	11.3027	0.000773945	0.0216969	CAVIN2	caveolae associated protein 2 [Source:VGNC Symbol;Acc:VGNC:107494]
ENSFCAG00000004278	1.09812	5.51442	11.2884	0.00077993	0.0217031	GCAT	glycine C-acetyltransferase [Source:VGNC Symbol;Acc:VGNC:62486]
ENSFCAG00000006296	1.32027	4.04878	11.2888	0.000779769	0.0217031	RILP	Rab interacting lysosomal protein [Source:VGNC Symbol;Acc:VGNC:82422]
ENSFCAG00000043989	-1.39352	-1.147	11.2881	0.000780042	0.0217031	ENSFCAG00000043989
ENSFCAG00000004581	1.19329	7.87929	11.2671	0.000788922	0.021875	ID1	inhibitor of DNA binding 1, HLH protein [Source:VGNC Symbol;Acc:VGNC:67692]
ENSFCAG00000011841	-0.922338	4.64367	11.2646	0.000789982	0.021875	SSBP2	single stranded DNA binding protein 2 [Source:VGNC Symbol;Acc:VGNC:65700]
ENSFCAG00000015315	-1.3075	1.70788	11.2681	0.000788501	0.021875	ENSFCAG00000015315
ENSFCAG00000045461	-1.0573	4.41572	11.2539	0.000794543	0.0219664	MTURN	maturin, neural progenitor differentiation regulator homolog [Source:VGNC Symbol;Acc:VGNC:102646]
ENSFCAG00000003148	-1.10637	2.19196	11.251	0.000795807	0.0219665	MARCHF3	membrane associated ring-CH-type finger 3 [Source:VGNC Symbol;Acc:VGNC:63385]
ENSFCAG00000001492	-1.44739	-1.48259	11.2387	0.00080108	0.0220074	PIP5KL1	phosphatidylinositol-4-phosphate 5-kinase like 1 [Source:VGNC Symbol;Acc:VGNC:64184]
ENSFCAG00000010755	1.09615	3.72281	11.2358	0.000802333	0.0220074	PRDM1	PR/SET domain 1 [Source:VGNC Symbol;Acc:VGNC:69033]
ENSFCAG00000029058	-1.16517	3.10646	11.24	0.000800511	0.0220074	CA12	carbonic anhydrase 12 [Source:VGNC Symbol;Acc:VGNC:60242]
ENSFCAG00000035038	-2.14463	0.841655	11.2385	0.000801167	0.0220074	HOXD9	homeobox D9 [Source:VGNC Symbol;Acc:VGNC:80233]
ENSFCAG00000013934	1.37348	1.14026	11.2138	0.000811911	0.0222351	CA14	carbonic anhydrase 14 [Source:VGNC Symbol;Acc:VGNC:60244]
ENSFCAG00000030503	-2.44432	-0.973619	11.2061	0.000815288	0.0222926	NRN1	neuritin 1 [Source:VGNC Symbol;Acc:VGNC:63881]
ENSFCAG00000024240	0.834293	5.08133	11.1863	0.000824038	0.0224615	REX1BD	required for excision 1-B domain containing [Source:VGNC Symbol;Acc:VGNC:64580]
ENSFCAG00000046094	-2.52867	-1.84803	11.1865	0.000823964	0.0224615	ENSFCAG00000046094	NA
ENSFCAG00000005643	0.942135	3.63607	11.1831	0.000825441	0.0224646	ISOC2	isochorismatase domain containing 2 [Source:VGNC Symbol;Acc:VGNC:62979]
ENSFCAG00000030921	1.1482	1.55216	11.1771	0.000828114	0.0224756	LAIR1	leukocyte associated immunoglobulin like receptor 1 [Source:VGNC Symbol;Acc:VGNC:109515]
ENSFCAG00000039688	1.55531	3.47219	11.1736	0.00082971	0.0224756	NKX3-1	NK3 homeobox 1 [Source:VGNC Symbol;Acc:VGNC:78533]
ENSFCAG00000042105	2.06777	-1.65618	11.1753	0.000828948	0.0224756	EFNA2	ephrin A2 [Source:VGNC Symbol;Acc:VGNC:102579]
ENSFCAG00000009658	1.3004	-0.0390489	11.1675	0.000832417	0.022514	ANXA9	annexin A9 [Source:VGNC Symbol;Acc:VGNC:67714]
ENSFCAG00000014942	1.61988	4.14968	11.1535	0.000838753	0.0226502	LRRC8E	leucine rich repeat containing 8 VRAC subunit E [Source:VGNC Symbol;Acc:VGNC:80615]
ENSFCAG00000046547	1.23977	3.15296	11.1501	0.000840288	0.0226566	ENSFCAG00000046547
ENSFCAG00000013040	-2.33479	5.74518	11.1155	0.000856104	0.0230474	MMRN1	multimerin 1 [Source:VGNC Symbol;Acc:VGNC:68293]
ENSFCAG00000015716	-1.90905	8.03949	11.0992	0.00086366	0.023215	STAB1	stabilin 1 [Source:VGNC Symbol;Acc:VGNC:65739]
ENSFCAG00000030810	-2.44934	4.27997	11.0842	0.000870664	0.0233673	GGT5	gamma-glutamyltransferase 5 [Source:VGNC Symbol;Acc:VGNC:62540]
ENSFCAG00000027102	-0.683699	5.98231	11.0759	0.000874578	0.0234363	GAB1	GRB2 associated binding protein 1 [Source:VGNC Symbol;Acc:VGNC:62412]
ENSFCAG00000014863	1.15371	4.27007	11.0724	0.000876236	0.0234447	MYL6B	myosin light chain 6B [Source:VGNC Symbol;Acc:VGNC:63678]
ENSFCAG00000036850	1.68718	2.81381	11.0589	0.000882617	0.0235793	STARD4	StAR related lipid transfer domain containing 4 [Source:VGNC Symbol;Acc:VGNC:102336]
ENSFCAG00000043714	-1.76464	-2.3149	11.0556	0.000884201	0.0235855	TEX48	testis expressed 48 [Source:HGNC Symbol;Acc:HGNC:52393]
ENSFCAG00000006139	-2.76519	5.6526	11.0351	0.000894027	0.0238111	ABCA8	ATP binding cassette subfamily A member 8 [Source:VGNC Symbol;Acc:VGNC:59467]
ENSFCAG00000036578	-2.79265	0.876894	11.0315	0.000895776	0.0238214	CPLX2	complexin 2 [Source:VGNC Symbol;Acc:VGNC:102182]
ENSFCAG00000043088	2.81569	-1.39867	11.0276	0.000897631	0.0238344	PRLHR	prolactin releasing hormone receptor [Source:HGNC Symbol;Acc:HGNC:4464]
ENSFCAG00000045179	-0.980662	3.84963	11.0129	0.000904793	0.023988	ENSFCAG00000045179	NA
ENSFCAG00000000544	-2.67285	2.81937	10.9962	0.000912996	0.0241688	EPHB1	EPH receptor B1 [Source:VGNC Symbol;Acc:VGNC:61906]
ENSFCAG00000011762	2.08944	3.20263	10.985	0.000918515	0.024278	TMPRSS13	transmembrane serine protease 13 [Source:VGNC Symbol;Acc:VGNC:66384]
ENSFCAG00000014883	-1.19892	4.9684	10.9707	0.000925636	0.0244292	NDRG2	NDRG family member 2 [Source:VGNC Symbol;Acc:VGNC:63754]
ENSFCAG00000015769	0.68816	3.6868	10.9646	0.000928679	0.0244725	TOMM40L	translocase of outer mitochondrial membrane 40 like [Source:VGNC Symbol;Acc:VGNC:66445]
ENSFCAG00000000454	2.36734	2.52634	10.9577	0.000932177	0.0245277	SYT2	synaptotagmin 2 [Source:VGNC Symbol;Acc:VGNC:65898]
ENSFCAG00000001969	0.856603	5.6382	10.9348	0.000943736	0.0246448	BACE2	beta-secretase 2 [Source:VGNC Symbol;Acc:VGNC:69029]
ENSFCAG00000002762	-1.36196	3.3912	10.9321	0.000945107	0.0246448	CYP4B1	cytochrome P450 family 4 subfamily B member 1 [Source:VGNC Symbol;Acc:VGNC:103324]
ENSFCAG00000012263	-2.02755	-1.65669	10.9384	0.000941937	0.0246448	MPO	myeloperoxidase [Source:VGNC Symbol;Acc:VGNC:68311]
ENSFCAG00000015172	-1.25958	2.70333	10.9444	0.000938863	0.0246448	TNFAIP8L1	TNF alpha induced protein 8 like 1 [Source:VGNC Symbol;Acc:VGNC:66400]
ENSFCAG00000023258	0.662262	4.27755	10.9346	0.000943844	0.0246448	ANTKMT	adenine nucleotide translocase lysine methyltransferase [Source:VGNC Symbol;Acc:VGNC:62083]
ENSFCAG00000045703	-1.35689	5.492	10.9369	0.000942691	0.0246448	UCMA	upper zone of growth plate and cartilage matrix associated [Source:HGNC Symbol;Acc:HGNC:25205]
ENSFCAG00000003184	0.946487	3.88939	10.9254	0.00094855	0.0246977	RINL	Ras and Rab interactor like [Source:VGNC Symbol;Acc:VGNC:64636]
ENSFCAG00000038829	-2.67325	-2.61566	10.9183	0.0009522	0.0247558	U2	U2 spliceosomal RNA [Source:RFAM;Acc:RF00004]
ENSFCAG00000025656	-0.807352	3.98464	10.9111	0.000955873	0.0248143	PRDM5	PR/SET domain 5 [Source:VGNC Symbol;Acc:VGNC:79979]
ENSFCAG00000001634	-0.940812	4.58489	10.9079	0.000957569	0.0248214	SPTLC2	serine palmitoyltransferase long chain base subunit 2 [Source:VGNC Symbol;Acc:VGNC:65664]
ENSFCAG00000026009	-1.25607	-0.204748	10.8953	0.000964087	0.0249533	ENSFCAG00000026009
ENSFCAG00000015288	-2.50689	0.0855462	10.8816	0.000971249	0.0250928	SORCS2	sortilin related VPS10 domain containing receptor 2 [Source:VGNC Symbol;Acc:VGNC:65572]
ENSFCAG00000041243	1.90615	-1.54879	10.8795	0.000972356	0.0250928	ENSFCAG00000041243	NA
ENSFCAG00000035489	-5.44553	5.35133	10.8658	0.000979569	0.0252416	ENSFCAG00000035489
ENSFCAG00000010450	-1.62374	5.63572	10.8542	0.000985706	0.0253623	SNED1	sushi, nidogen and EGF like domains 1 [Source:VGNC Symbol;Acc:VGNC:80361]
ENSFCAG00000026317	0.78439	3.8027	10.8509	0.000987474	0.0253704	POLD4	DNA polymerase delta 4, accessory subunit [Source:VGNC Symbol;Acc:VGNC:105828]
ENSFCAG00000025094	1.03899	2.60214	10.8439	0.000991243	0.0254109	ZNF774	zinc finger protein 774 [Source:VGNC Symbol;Acc:VGNC:80779]
ENSFCAG00000045435	-2.85115	-0.706226	10.8425	0.000991964	0.0254109	ENSFCAG00000045435	NA
ENSFCAG00000024697	0.838964	6.01777	10.8204	0.00100388	0.0256784	SLC25A39	solute carrier family 25 member 39 [Source:VGNC Symbol;Acc:VGNC:65274]
ENSFCAG00000000080	0.755244	4.67373	10.7962	0.0010171	0.0259026	CACNB3	calcium voltage-gated channel auxiliary subunit beta 3 [Source:VGNC Symbol;Acc:VGNC:60308]
ENSFCAG00000032895	-1.66128	-2.13155	10.7963	0.00101706	0.0259026	PIRT	phosphoinositide interacting regulator of transient receptor potential channels [Source:VGNC Symbol;Acc:VGNC:99318]
ENSFCAG00000036670	-1.2643	-1.60814	10.7976	0.00101635	0.0259026	ENSFCAG00000036670	NA
ENSFCAG00000037652	2.79509	5.40675	10.7862	0.00102257	0.026004	FAM167A	family with sequence similarity 167 member A [Source:VGNC Symbol;Acc:VGNC:78491]
ENSFCAG00000007019	0.67282	5.31163	10.7814	0.00102523	0.0260336	MAPKAPK3	MAPK activated protein kinase 3 [Source:VGNC Symbol;Acc:VGNC:68176]
ENSFCAG00000015635	1.10082	3.47717	10.7743	0.00102918	0.0260959	KIF3C	kinesin family member 3C [Source:VGNC Symbol;Acc:VGNC:67943]
ENSFCAG00000007655	1.3917	6.2872	10.7715	0.00103074	0.0260976	GRIP2	glutamate receptor interacting protein 2 [Source:VGNC Symbol;Acc:VGNC:62715]
ENSFCAG00000031496	-3.55992	-1.59395	10.7511	0.00104216	0.0263485	TRDN	triadin [Source:VGNC Symbol;Acc:VGNC:102541]
ENSFCAG00000005505	-1.47798	2.12353	10.7305	0.00105384	0.0265667	CALB1	calbindin 1 [Source:VGNC Symbol;Acc:VGNC:60317]
ENSFCAG00000044386	1.60547	3.98756	10.7328	0.0010525	0.0265667	PYCR1	pyrroline-5-carboxylate reductase 1 [Source:VGNC Symbol;Acc:VGNC:99327]
ENSFCAG00000043757	-0.792729	2.96424	10.7033	0.00106942	0.0269206	MAP10	microtubule associated protein 10 [Source:HGNC Symbol;Acc:HGNC:29265]
ENSFCAG00000024512	-1.85923	4.29683	10.6983	0.00107234	0.0269489	ZNF521	zinc finger protein 521 [Source:VGNC Symbol;Acc:VGNC:67321]
ENSFCAG00000029407	2.01215	1.63196	10.6961	0.00107363	0.0269489	DDAH1	dimethylarginine dimethylaminohydrolase 1 [Source:VGNC Symbol;Acc:VGNC:61384]
ENSFCAG00000033656	1.26585	3.07427	10.6833	0.00108107	0.0270592	GAS2L2	growth arrest specific 2 like 2 [Source:VGNC Symbol;Acc:VGNC:99061]
ENSFCAG00000045693	0.944815	6.22812	10.6832	0.00108113	0.0270592	RAB15	RAB15, member RAS onco family [Source:VGNC Symbol;Acc:VGNC:104611]
ENSFCAG00000003613	0.804456	5.76382	10.6702	0.00108875	0.0272109	KLHL29	kelch like family member 29 [Source:VGNC Symbol;Acc:VGNC:63151]
ENSFCAG00000005899	2.5277	2.58316	10.6454	0.00110347	0.0275	IL1B	interleukin 1 beta [Source:VGNC Symbol;Acc:VGNC:82876]
ENSFCAG00000012257	2.27077	5.37991	10.6459	0.00110313	0.0275	DDC	dopa decarboxylase [Source:VGNC Symbol;Acc:VGNC:61388]
ENSFCAG00000007533	-0.779492	6.98001	10.6332	0.00111076	0.0276028	PPFIBP1	PPFIA binding protein 1 [Source:VGNC Symbol;Acc:VGNC:68985]
ENSFCAG00000022796	2.83928	3.81643	10.6341	0.0011102	0.0276028	PGBD5	piggyBac transposable element derived 5 [Source:VGNC Symbol;Acc:VGNC:64121]
ENSFCAG00000045145	-1.90092	0.329276	10.6265	0.00111478	0.0276634	ENSFCAG00000045145	NA
ENSFCAG00000012514	0.69782	4.69027	10.6008	0.00113039	0.0280107	DENND1C	DENN domain containing 1C [Source:VGNC Symbol;Acc:VGNC:61432]
ENSFCAG00000015120	1.32074	1.86814	10.5952	0.00113381	0.0280343	KCNJ9	potassium inwardly rectifying channel subfamily J member 9 [Source:VGNC Symbol;Acc:VGNC:67918]
ENSFCAG00000023127	-2.12793	-1.24995	10.5914	0.00113616	0.0280343	CCL24	C-C motif chemokine ligand 24 [Source:VGNC Symbol;Acc:VGNC:60544]
ENSFCAG00000035173	-1.52409	-0.675038	10.593	0.00113519	0.0280343	ENSFCAG00000035173
ENSFCAG00000001486	-1.77842	4.81949	10.5771	0.00114497	0.0282118	SH2D3C	SH2 domain containing 3C [Source:VGNC Symbol;Acc:VGNC:65094]
ENSFCAG00000002921	1.94534	3.49071	10.5685	0.0011503	0.0282237	TACSTD2	tumor associated calcium signal transducer 2 [Source:VGNC Symbol;Acc:VGNC:80372]
ENSFCAG00000018968	1.77605	4.60155	10.5688	0.00115015	0.0282237	ENSFCAG00000018968	NA
ENSFCAG00000041630	2.53576	-1.54665	10.5726	0.00114778	0.0282237	ENSFCAG00000041630	NA
ENSFCAG00000005165	1.96792	4.29235	10.5554	0.00115849	0.0283052	PLB1	phospholipase B1 [Source:VGNC Symbol;Acc:VGNC:64205]
ENSFCAG00000005554	-2.69629	-1.29195	10.5559	0.00115815	0.0283052	SLC1A3	solute carrier family 1 member 3 [Source:VGNC Symbol;Acc:VGNC:65231]
ENSFCAG00000006438	-2.16826	-1.93734	10.5571	0.00115746	0.0283052	SCML2	Scm polycomb group protein like 2 [Source:VGNC Symbol;Acc:VGNC:82309]
ENSFCAG00000046428	-2.23745	-1.2825	10.5487	0.00116272	0.0283688	EDN3	endothelin 3 [Source:VGNC Symbol;Acc:VGNC:109563]
ENSFCAG00000005803	1.3769	4.41065	10.5444	0.00116541	0.0283946	MTCL1	microtubule crosslinking factor 1 [Source:VGNC Symbol;Acc:VGNC:63642]
ENSFCAG00000029466	1.79207	2.2373	10.5262	0.00117697	0.0286225	PECR	peroxisomal trans-2-enoyl-CoA reductase [Source:VGNC Symbol;Acc:VGNC:64109]
ENSFCAG00000040111	-2.87249	-0.848849	10.5245	0.00117804	0.0286225	CBY2	chibby family member 2 [Source:VGNC Symbol;Acc:VGNC:102173]
ENSFCAG00000015103	1.31189	0.390294	10.518	0.00118217	0.0286828	CHEK1	checkpoint kinase 1 [Source:VGNC Symbol;Acc:VGNC:81997]
ENSFCAG00000007249	1.56097	6.40866	10.503	0.00119184	0.0288773	SIPA1L2	signal induced proliferation associated 1 like 2 [Source:VGNC Symbol;Acc:VGNC:65154]
ENSFCAG00000007401	0.772943	6.35063	10.4873	0.00120197	0.0290824	PC	pyruvate carboxylase [Source:VGNC Symbol;Acc:VGNC:81963]
ENSFCAG00000010296	0.894756	3.43293	10.4842	0.00120397	0.0290905	GYG2	glycogenin 2 [Source:VGNC Symbol;Acc:VGNC:67523]
ENSFCAG00000002460	3.34137	-2.4277	10.4697	0.00121349	0.0292798	ADGRF4	adhesion G protein-coupled receptor F4 [Source:VGNC Symbol;Acc:VGNC:59633]
ENSFCAG00000043992	-2.23284	-1.69278	10.4499	0.00122653	0.0295537	STUM	stum, mechanosensory transduction mediator homolog [Source:VGNC Symbol;Acc:VGNC:107946]
ENSFCAG00000000264	-2.77738	-1.25021	10.442	0.00123182	0.0295992	ANKRD33	ankyrin repeat domain 33 [Source:VGNC Symbol;Acc:VGNC:59807]
ENSFCAG00000041207	-3.13683	-2.2743	10.4441	0.00123039	0.0295992	ENSFCAG00000041207
ENSFCAG00000010086	2.94008	-1.11743	10.4196	0.00124684	0.0297185	SLC24A2	solute carrier family 24 member 2 [Source:VGNC Symbol;Acc:VGNC:65249]
ENSFCAG00000014181	-1.50981	1.28803	10.4254	0.00124295	0.0297185	HIF3A	hypoxia inducible factor 3 subunit alpha [Source:VGNC Symbol;Acc:VGNC:62814]
ENSFCAG00000015423	-1.19034	3.66976	10.4279	0.00124127	0.0297185	SLC5A10	solute carrier family 5 member 10 [Source:VGNC Symbol;Acc:VGNC:65399]
ENSFCAG00000025570	-1.8166	0.259324	10.4147	0.00125017	0.0297185	MFAP2	microfibril associated protein 2 [Source:VGNC Symbol;Acc:VGNC:68239]
ENSFCAG00000036421	-2.70554	-0.584948	10.4143	0.00125041	0.0297185	WNT2	Wnt family member 2 [Source:VGNC Symbol;Acc:VGNC:80759]
ENSFCAG00000043336	-2.00616	1.28891	10.4242	0.00124378	0.0297185	C5AR2	complement C5a receptor 2 [Source:HGNC Symbol;Acc:HGNC:4527]
ENSFCAG00000044282	-1.32438	3.64438	10.4165	0.00124893	0.0297185	N4BP3	NEDD4 binding protein 3 [Source:VGNC Symbol;Acc:VGNC:102262]
ENSFCAG00000045467	-1.61095	3.03262	10.4317	0.00123872	0.0297185	DUSP5	dual specificity phosphatase 5 [Source:HGNC Symbol;Acc:HGNC:3071]
ENSFCAG00000004394	-3.56291	-1.75355	10.4056	0.00125634	0.0298188	NPTX2	neuronal pentraxin 2 [Source:VGNC Symbol;Acc:VGNC:68537]
ENSFCAG00000011765	2.30232	-0.764065	10.4021	0.00125873	0.0298349	TMPRSS4	transmembrane serine protease 4 [Source:VGNC Symbol;Acc:VGNC:66387]
ENSFCAG00000003623	-2.1594	4.53604	10.3974	0.00126196	0.0298527	AFAP1L1	actin filament associated protein 1 like 1 [Source:VGNC Symbol;Acc:VGNC:59666]
ENSFCAG00000005535	0.729126	5.5586	10.391	0.00126632	0.0298527	BCAR3	BCAR3 adaptor protein, NSP family member [Source:VGNC Symbol;Acc:VGNC:69195]
ENSFCAG00000014355	0.637036	7.23747	10.3929	0.00126499	0.0298527	DBNL	drebrin like [Source:VGNC Symbol;Acc:VGNC:61349]
ENSFCAG00000046796	-3.51906	-1.48968	10.3929	0.00126499	0.0298527	HS3ST3A1	heparan sulfate-glucosamine 3-sulfotransferase 3A1 [Source:VGNC Symbol;Acc:VGNC:99089]
ENSFCAG00000044588	-2.11301	-0.67185	10.3826	0.00127209	0.0299482	NAT8L	N-acetyltransferase 8 like [Source:VGNC Symbol;Acc:VGNC:107352]
ENSFCAG00000000945	0.99893	9.10422	10.3693	0.00128126	0.0300828	RNF213	ring finger protein 213 [Source:VGNC Symbol;Acc:VGNC:99433]
ENSFCAG00000043502	-2.6818	-2.40734	10.3713	0.00127991	0.0300828	ENSFCAG00000043502
ENSFCAG00000045073	-0.817778	4.76999	10.3615	0.0012867	0.03017	PLSCR4	phospholipid scramblase 4 [Source:HGNC Symbol;Acc:HGNC:16497]
ENSFCAG00000005171	-0.611479	6.31243	10.3517	0.00129355	0.0301752	USP31	ubiquitin specific peptidase 31 [Source:VGNC Symbol;Acc:VGNC:80702]
ENSFCAG00000008014	1.46501	5.02909	10.3534	0.00129235	0.0301752	SDF2L1	stromal cell derived factor 2 like 1 [Source:VGNC Symbol;Acc:VGNC:80481]
ENSFCAG00000013396	1.03901	3.83618	10.3578	0.00128929	0.0301752	SESN2	sestrin 2 [Source:VGNC Symbol;Acc:VGNC:65035]
ENSFCAG00000044101	2.2346	1.05314	10.3513	0.00129384	0.0301752	ENSFCAG00000044101	NA
ENSFCAG00000003645	1.02799	6.32992	10.3468	0.001297	0.0302084	TXNRD1	thioredoxin reductase 1 [Source:VGNC Symbol;Acc:VGNC:66733]
ENSFCAG00000008511	1.99368	7.33276	10.335	0.00130531	0.0303614	PLVAP	plasmalemma vesicle associated protein [Source:VGNC Symbol;Acc:VGNC:64249]
ENSFCAG00000022556	1.07946	4.20218	10.3173	0.00131791	0.0306137	HLF	HLF transcription factor, PAR bZIP family member [Source:VGNC Symbol;Acc:VGNC:67589]
ENSFCAG00000029766	-2.2354	-0.927771	10.3129	0.00132106	0.0306462	LVRN	laeverin [Source:VGNC Symbol;Acc:VGNC:102247]
ENSFCAG00000014463	-0.841233	2.85198	10.3093	0.00132361	0.0306646	PBX3	PBX homeobox 3 [Source:VGNC Symbol;Acc:VGNC:68708]
ENSFCAG00000012193	0.947162	3.6537	10.3064	0.00132567	0.0306714	LDHD	lactate dehydrogenase D [Source:VGNC Symbol;Acc:VGNC:63209]
ENSFCAG00000033232	3.24058	-2.81257	10.2959	0.00133323	0.0308056	ENSFCAG00000033232	NA
ENSFCAG00000034400	-1.51316	1.45767	10.2904	0.00133724	0.0308573	ZFP37	ZFP37 zinc finger protein [Source:HGNC Symbol;Acc:HGNC:12863]
ENSFCAG00000032900	-2.02675	-1.83113	10.2608	0.00135886	0.0313148	ENSFCAG00000032900	NA
ENSFCAG00000036643	1.17289	5.50617	10.2559	0.00136249	0.0313424	RHOU	ras homolog family member U [Source:HGNC Symbol;Acc:HGNC:17794]
ENSFCAG00000045908	-4.15699	-2.75507	10.2543	0.00136365	0.0313424	ENSFCAG00000045908
ENSFCAG00000015645	0.897625	7.07406	10.2444	0.00137098	0.0314281	PGAP6	post-GPI attachment to proteins 6 [Source:VGNC Symbol;Acc:VGNC:80695]
ENSFCAG00000023290	-0.992983	1.78967	10.2446	0.00137083	0.0314281	CCNA2	cyclin A2 [Source:VGNC Symbol;Acc:VGNC:78464]
ENSFCAG00000008477	-2.26278	-0.21759	10.2303	0.00138156	0.031629	OLFM3	olfactomedin 3 [Source:VGNC Symbol;Acc:VGNC:63960]
ENSFCAG00000002648	-2.1531	-0.366386	10.219	0.00139004	0.031657	IGSF1	immunoglobulin superfamily member 1 [Source:VGNC Symbol;Acc:VGNC:67745]
ENSFCAG00000005151	2.09982	2.26286	10.2213	0.00138826	0.031657	ISG20	interferon stimulated exonuclease 20 [Source:VGNC Symbol;Acc:VGNC:67833]
ENSFCAG00000009685	-1.65268	0.61681	10.2199	0.00138932	0.031657	FBN2	fibrillin 2 [Source:VGNC Symbol;Acc:VGNC:62170]
ENSFCAG00000029354	-1.76869	0.336174	10.225	0.00138553	0.031657	ENSFCAG00000029354
ENSFCAG00000005668	2.17068	2.41402	10.2144	0.00139345	0.0316933	EGR3	early growth response 3 [Source:VGNC Symbol;Acc:VGNC:61761]
ENSFCAG00000001231	-1.3942	5.984	10.2067	0.00139928	0.0317844	PALD1	phosphatase domain containing paladin 1 [Source:VGNC Symbol;Acc:VGNC:64028]
ENSFCAG00000044346	0.910435	5.61576	10.1942	0.00140886	0.0319603	UBTD2	ubiquitin domain containing 2 [Source:VGNC Symbol;Acc:VGNC:102358]
ENSFCAG00000001421	1.24848	6.75394	10.1844	0.00141633	0.0320754	SORBS1	sorbin and SH3 domain containing 1 [Source:VGNC Symbol;Acc:VGNC:65569]
ENSFCAG00000014906	-1.64585	2.66737	10.1828	0.0014176	0.0320754	MYZAP	myocardial zonula adherens protein [Source:HGNC Symbol;Acc:HGNC:43444]
ENSFCAG00000007466	-1.03911	4.87666	10.1778	0.00142143	0.0321111	SLC40A1	solute carrier family 40 member 1 [Source:VGNC Symbol;Acc:VGNC:65367]
ENSFCAG00000041275	-2.14282	-1.29719	10.1759	0.00142287	0.0321111	C1QL1	complement C1q like 1 [Source:VGNC Symbol;Acc:VGNC:98773]
ENSFCAG00000009965	-2.57987	-2.0843	10.1538	0.00144008	0.0324575	STAC2	SH3 and cysteine rich domain 2 [Source:VGNC Symbol;Acc:VGNC:65742]
ENSFCAG00000018649	1.67022	1.15196	10.1498	0.00144318	0.0324856	CCDC183	coiled-coil domain containing 183 [Source:VGNC Symbol;Acc:VGNC:60485]
ENSFCAG00000010359	1.05888	4.94816	10.1288	0.00145969	0.0327382	RPUSD1	RNA pseudouridine synthase domain containing 1 [Source:VGNC Symbol;Acc:VGNC:64764]
ENSFCAG00000011867	-1.07898	3.07804	10.1284	0.00146004	0.0327382	KIAA1614	KIAA1614 [Source:VGNC Symbol;Acc:VGNC:106010]
ENSFCAG00000040506	2.1138	-1.09986	10.131	0.00145799	0.0327382	ENSFCAG00000040506	NA
ENSFCAG00000031508	0.996314	4.98121	10.1234	0.00146398	0.0327845	STMN3	stathmin 3 [Source:VGNC Symbol;Acc:VGNC:81229]
ENSFCAG00000041375	-1.49942	-1.7318	10.1008	0.00148207	0.0331471	ENSFCAG00000041375
ENSFCAG00000039111	0.770282	3.82035	10.0907	0.00149019	0.0332861	DBNDD2	dysbindin domain containing 2 [Source:VGNC Symbol;Acc:VGNC:80080]
ENSFCAG00000000223	-1.71385	5.36536	10.0689	0.00150791	0.0335882	CMYA5	cardiomyopathy associated 5 [Source:VGNC Symbol;Acc:VGNC:61006]
ENSFCAG00000006094	0.647792	7.14761	10.0701	0.00150696	0.0335882	MAN2A2	mannosidase alpha class 2A member 2 [Source:VGNC Symbol;Acc:VGNC:80922]
ENSFCAG00000022073	-2.69403	4.02068	10.0646	0.00151142	0.0335882	DTX1	deltex E3 ubiquitin ligase 1 [Source:VGNC Symbol;Acc:VGNC:61648]
ENSFCAG00000034788	-1.56259	1.90381	10.0663	0.00151007	0.0335882	HOXD8	homeobox D8 [Source:VGNC Symbol;Acc:VGNC:80232]
ENSFCAG00000027464	2.39479	1.89577	10.0536	0.00152053	0.0337475	ENSFCAG00000027464
ENSFCAG00000013720	0.929698	5.32278	10.047	0.00152593	0.0338244	SEL1L3	SEL1L family member 3 [Source:VGNC Symbol;Acc:VGNC:64980]
ENSFCAG00000010629	-1.36947	1.71605	10.042	0.00153013	0.0338745	GUCY2C	guanylate cyclase 2C [Source:VGNC Symbol;Acc:VGNC:67516]
ENSFCAG00000009269	0.592028	5.31871	10.0179	0.00155024	0.0342761	ELMO3	engulfment and cell motility 3 [Source:VGNC Symbol;Acc:VGNC:61817]
ENSFCAG00000003541	-1.23897	0.512921	9.97751	0.00158464	0.0349925	SLC9A7	solute carrier family 9 member A7 [Source:VGNC Symbol;Acc:VGNC:65438]
ENSFCAG00000010393	1.75132	3.64778	9.96505	0.0015954	0.0351855	MMP28	matrix metallopeptidase 28 [Source:VGNC Symbol;Acc:VGNC:63539]
ENSFCAG00000031074	1.64976	-0.218601	9.95492	0.0016042	0.0352016	ENSFCAG00000031074
ENSFCAG00000033842	2.40578	6.92479	9.95968	0.00160005	0.0352016	AQP3	aquaporin 3 [Source:VGNC Symbol;Acc:VGNC:102901]
ENSFCAG00000035967	3.90429	-2.76973	9.95511	0.00160403	0.0352016	FAM177B	family with sequence similarity 177 member B [Source:HGNC Symbol;Acc:HGNC:34395]
ENSFCAG00000041279	1.17078	5.34864	9.9572	0.00160222	0.0352016	FBXO2	F-box protein 2 [Source:VGNC Symbol;Acc:VGNC:107540]
ENSFCAG00000044781	-2.31062	5.58173	9.94453	0.00161328	0.0353564	ELN	elastin [Source:VGNC Symbol;Acc:VGNC:107754]
ENSFCAG00000011475	2.23915	4.10322	9.93947	0.00161772	0.0354092	HMGCS2	3-hydroxy-3-methylglutaryl-CoA synthase 2 [Source:VGNC Symbol;Acc:VGNC:67598]
ENSFCAG00000002281	-1.65103	6.42295	9.91052	0.00164337	0.0359255	ITGA9	integrin subunit alpha 9 [Source:VGNC Symbol;Acc:VGNC:97469]
ENSFCAG00000010938	-1.09754	0.0841463	9.90133	0.0016516	0.0360602	ACTL7A	actin like 7A [Source:VGNC Symbol;Acc:VGNC:59547]
ENSFCAG00000001911	1.48017	6.96397	9.88231	0.00166876	0.0363056	PLA2G4A	phospholipase A2 group IVA [Source:VGNC Symbol;Acc:VGNC:68881]
ENSFCAG00000011520	-1.50226	2.19891	9.88195	0.00166908	0.0363056	MDFI	MyoD family inhibitor [Source:VGNC Symbol;Acc:VGNC:68219]
ENSFCAG00000044569	0.804339	5.16344	9.88416	0.00166708	0.0363056	PRUNE1	prune exopolyphosphatase 1 [Source:VGNC Symbol;Acc:VGNC:107607]
ENSFCAG00000009659	-1.62215	-1.17111	9.87807	0.0016726	0.0363369	ANKDD1B	ankyrin repeat and death domain containing 1B [Source:VGNC Symbol;Acc:VGNC:59787]
ENSFCAG00000003282	2.15212	-0.265712	9.87564	0.00167481	0.0363397	UPK3A	uroplakin 3A [Source:VGNC Symbol;Acc:VGNC:66845]
ENSFCAG00000006025	1.77553	4.05229	9.8605	0.00168865	0.0365944	NT5C1A	5'-nucleotidase, cytosolic IA [Source:VGNC Symbol;Acc:VGNC:63897]
ENSFCAG00000000999	0.652096	5.67166	9.83521	0.00171203	0.0367847	NR2F6	nuclear receptor subfamily 2 group F member 6 [Source:VGNC Symbol;Acc:VGNC:68552]
ENSFCAG00000002982	1.57279	4.62493	9.83012	0.00171678	0.0367847	PHKG1	phosphorylase kinase catalytic subunit gamma 1 [Source:VGNC Symbol;Acc:VGNC:68828]
ENSFCAG00000006409	4.04466	0.039641	9.83458	0.00171261	0.0367847	GLP1R	glucagon like peptide 1 receptor [Source:VGNC Symbol;Acc:VGNC:62586]
ENSFCAG00000007425	2.93725	0.702747	9.82825	0.00171852	0.0367847	NCCRP1	NCCRP1, F-box associated domain containing [Source:VGNC Symbol;Acc:VGNC:96707]
ENSFCAG00000007791	1.17265	5.7697	9.84775	0.0017004	0.0367847	VWA5B2	von Willebrand factor A domain containing 5B2 [Source:VGNC Symbol;Acc:VGNC:66992]
ENSFCAG00000013504	-3.90158	2.81176	9.83968	0.00170787	0.0367847	COL6A6	collagen type VI alpha 6 chain [Source:VGNC Symbol;Acc:VGNC:61069]
ENSFCAG00000024377	1.18212	2.6012	9.8453	0.00170266	0.0367847	MARCKSL1	MARCKS like 1 [Source:VGNC Symbol;Acc:VGNC:107582]
ENSFCAG00000029899	0.901506	3.40607	9.83001	0.00171687	0.0367847	TMEM256	transmembrane protein 256 [Source:HGNC Symbol;Acc:HGNC:28618]
ENSFCAG00000031717	3.38919	2.46408	9.83418	0.00171299	0.0367847	GBA3	glucosylceramidase beta 3 [Source:VGNC Symbol;Acc:VGNC:78504]
ENSFCAG00000033859	-3.39639	-0.916661	9.83689	0.00171046	0.0367847	NRXN2	neurexin 2 [Source:VGNC Symbol;Acc:VGNC:104316]
ENSFCAG00000025987	-0.715991	3.97349	9.82543	0.00172115	0.0367959	POLR1F	RNA polymerase I subunit F [Source:VGNC Symbol;Acc:VGNC:80751]
ENSFCAG00000000183	1.97749	5.12199	9.81728	0.0017288	0.0368691	CLSTN3	calsyntenin 3 [Source:VGNC Symbol;Acc:VGNC:60981]
ENSFCAG00000010676	0.774927	4.85732	9.81747	0.00172862	0.0368691	GMPPB	GDP-mannose pyrophosphorylase B [Source:VGNC Symbol;Acc:VGNC:62611]
ENSFCAG00000023585	0.637147	5.55623	9.80654	0.00173892	0.0370397	KLHL14	kelch like family member 14 [Source:VGNC Symbol;Acc:VGNC:63144]
ENSFCAG00000011422	-1.35873	2.75334	9.7948	0.00175006	0.0372103	TRPM6	transient receptor potential cation channel subfamily M member 6 [Source:VGNC Symbol;Acc:VGNC:66591]
ENSFCAG00000031245	1.76457	1.81085	9.7936	0.0017512	0.0372103	ENSFCAG00000031245	NA
ENSFCAG00000005436	1.05565	6.77316	9.79055	0.00175411	0.0372268	TGFB1	transforming growth factor beta 1 [Source:VGNC Symbol;Acc:VGNC:66131]
ENSFCAG00000030755	1.51399	5.031	9.78654	0.00175794	0.0372628	GPM6A	glycoprotein M6A [Source:VGNC Symbol;Acc:VGNC:67411]
ENSFCAG00000008147	-2.06489	4.74446	9.78352	0.00176083	0.0372788	F5	coagulation factor V [Source:VGNC Symbol;Acc:VGNC:62027]
ENSFCAG00000045272	1.80531	-2.44302	9.77423	0.00176975	0.0374222	ENSFCAG00000045272
ENSFCAG00000026754	-2.49781	1.9634	9.75727	0.00178615	0.0377232	OSR1	odd-skipped related transcription factor 1 [Source:VGNC Symbol;Acc:VGNC:68618]
ENSFCAG00000036342	1.51886	2.89573	9.74969	0.00179353	0.0378332	NSG1	neuronal vesicle trafficking associated 1 [Source:VGNC Symbol;Acc:VGNC:78539]
ENSFCAG00000005932	-2.64172	0.619262	9.73694	0.00180602	0.0379133	GLIS1	GLIS family zinc finger 1 [Source:VGNC Symbol;Acc:VGNC:62580]
ENSFCAG00000015391	-1.70641	-0.347963	9.74092	0.00180211	0.0379133	DRP2	dystrophin related protein 2 [Source:VGNC Symbol;Acc:VGNC:61633]
ENSFCAG00000024416	-1.65334	6.0894	9.73721	0.00180574	0.0379133	KANK3	KN motif and ankyrin repeat domains 3 [Source:VGNC Symbol;Acc:VGNC:63016]
ENSFCAG00000028703	-2.51616	5.12038	9.73958	0.00180342	0.0379133	PI16	peptidase inhibitor 16 [Source:VGNC Symbol;Acc:VGNC:97555]
ENSFCAG00000000912	-1.10111	2.72152	9.725	0.00181778	0.0380687	TMEM98	transmembrane protein 98 [Source:VGNC Symbol;Acc:VGNC:66374]
ENSFCAG00000015383	0.710536	5.84265	9.72601	0.00181679	0.0380687	CCDC149	coiled-coil domain containing 149 [Source:VGNC Symbol;Acc:VGNC:60466]
ENSFCAG00000028798	-2.21802	-0.918501	9.71959	0.00182315	0.0381352	ENSFCAG00000028798
ENSFCAG00000001356	-1.89838	4.18965	9.70981	0.00183287	0.038251	BCL6B	BCL6B transcription repressor [Source:HGNC Symbol;Acc:HGNC:1002]
ENSFCAG00000040159	-0.965581	4.3101	9.70961	0.00183307	0.038251	PLEKHO2	pleckstrin homology domain containing O2 [Source:HGNC Symbol;Acc:HGNC:30026]
ENSFCAG00000036369	1.13538	1.46301	9.70677	0.0018359	0.0382644	PSD2	pleckstrin and Sec7 domain containing 2 [Source:VGNC Symbol;Acc:VGNC:102297]
ENSFCAG00000002284	1.03096	5.69097	9.70162	0.00184105	0.038326	ITGB2	integrin subunit beta 2 [Source:VGNC Symbol;Acc:VGNC:67850]
ENSFCAG00000013886	0.870119	8.39216	9.69839	0.0018443	0.0383478	ST6GAL1	ST6 beta-galactoside alpha-2,6-sialyltransferase 1 [Source:VGNC Symbol;Acc:VGNC:65726]
ENSFCAG00000031519	3.72098	-2.37493	9.69395	0.00184876	0.0383819	AADACL3	arylacetamide deacetylase like 3 [Source:VGNC Symbol;Acc:VGNC:97333]
ENSFCAG00000040659	2.442	-2.11354	9.69238	0.00185034	0.0383819	CPLX1	complexin 1 [Source:VGNC Symbol;Acc:VGNC:107321]
ENSFCAG00000013887	0.733672	3.62463	9.68332	0.00185949	0.0385259	PGGHG	protein-glucosylgalactosylhydroxylysine glucosidase [Source:VGNC Symbol;Acc:VGNC:64122]
ENSFCAG00000008717	-1.30142	1.98601	9.68055	0.00186229	0.0385382	CASR	calcium sensing receptor [Source:VGNC Symbol;Acc:VGNC:60388]
ENSFCAG00000005178	0.740566	4.22849	9.67822	0.00186465	0.0385413	EARS2	glutamyl-tRNA synthetase 2, mitochondrial [Source:VGNC Symbol;Acc:VGNC:61702]
ENSFCAG00000000364	1.08205	4.87742	9.66737	0.00187569	0.0386331	ATP6V1F	ATPase H+ transporting V1 subunit F [Source:VGNC Symbol;Acc:VGNC:60025]
ENSFCAG00000007506	1.13564	4.97739	9.66733	0.00187574	0.0386331	HDAC11	histone deacetylase 11 [Source:VGNC Symbol;Acc:VGNC:62766]
ENSFCAG00000011612	0.826313	5.99703	9.66848	0.00187457	0.0386331	FAM171A1	family with sequence similarity 171 member A1 [Source:VGNC Symbol;Acc:VGNC:62081]
ENSFCAG00000007299	1.06472	6.21257	9.65623	0.00188711	0.0388215	CRYL1	crystallin lambda 1 [Source:VGNC Symbol;Acc:VGNC:61208]
ENSFCAG00000026234	-0.550902	5.56544	9.65119	0.00189229	0.0388821	KIAA2026	KIAA2026 [Source:VGNC Symbol;Acc:VGNC:106011]
ENSFCAG00000009701	1.55269	3.28178	9.62528	0.00191918	0.0392178	TRPM8	transient receptor potential cation channel subfamily M member 8 [Source:VGNC Symbol;Acc:VGNC:82512]
ENSFCAG00000034879	-1.41797	7.01262	9.62823	0.0019161	0.0392178	DGKB	diacylglycerol kinase beta [Source:VGNC Symbol;Acc:VGNC:102575]
ENSFCAG00000039300	-1.93167	-1.8388	9.62582	0.00191861	0.0392178	ENSFCAG00000039300	NA
ENSFCAG00000043117	1.08662	2.18392	9.62462	0.00191986	0.0392178	ENSFCAG00000043117
ENSFCAG00000043283	-1.20001	3.36303	9.62525	0.0019192	0.0392178	APBA1	amyloid beta protein binding family A member 1 [Source:VGNC Symbol;Acc:VGNC:102900]
ENSFCAG00000022826	1.90726	1.01928	9.62182	0.00192279	0.0392317	ENSFCAG00000022826
ENSFCAG00000046047	-1.32411	-0.905135	9.61422	0.00193076	0.0393482	ENSFCAG00000046047	NA
ENSFCAG00000005223	-1.97603	1.13956	9.60083	0.00194489	0.0395439	GRIA1	glutamate ionotropic receptor AMPA type subunit 1 [Source:VGNC Symbol;Acc:VGNC:67461]
ENSFCAG00000011912	1.1397	4.61648	9.60285	0.00194275	0.0395439	MAPK11	mitogen-activated protein kinase 11 [Source:VGNC Symbol;Acc:VGNC:68165]
ENSFCAG00000042599	0.83692	2.60845	9.59004	0.00195636	0.0397307	ENSFCAG00000042599	NA
ENSFCAG00000008420	-0.587965	4.56243	9.57829	0.00196891	0.0399392	TSPAN4	tetraspanin 4 [Source:VGNC Symbol;Acc:VGNC:66634]
ENSFCAG00000011569	-0.645965	6.45205	9.5688	0.00197912	0.0400996	ZMIZ1	zinc finger MIZ-type containing 1 [Source:HGNC Symbol;Acc:HGNC:16493]
ENSFCAG00000004630	-0.986245	5.17619	9.56072	0.00198785	0.0402298	ELMO1	engulfment and cell motility 1 [Source:VGNC Symbol;Acc:VGNC:61815]
ENSFCAG00000008015	1.2362	5.2141	9.55715	0.00199172	0.0402614	SLC24A3	solute carrier family 24 member 3 [Source:VGNC Symbol;Acc:VGNC:65250]
ENSFCAG00000016235	1.48839	0.967586	9.54955	0.00199998	0.0403816	EFCAB9	EF-hand calcium binding domain 9 [Source:VGNC Symbol;Acc:VGNC:61742]
ENSFCAG00000022658	0.79403	4.48389	9.54454	0.00200545	0.040432	PHPT1	phosphohistidine phosphatase 1 [Source:VGNC Symbol;Acc:VGNC:64153]
ENSFCAG00000044255	2.42818	-2.07939	9.54302	0.00200711	0.040432	ENSFCAG00000044255
ENSFCAG00000000559	-3.31602	0.766824	9.53861	0.00201194	0.0404825	WNT9B	Wnt family member 9B [Source:VGNC Symbol;Acc:VGNC:67087]
ENSFCAG00000015492	-1.08308	4.2792	9.51641	0.00203642	0.0409279	CACNB2	calcium voltage-gated channel auxiliary subunit beta 2 [Source:VGNC Symbol;Acc:VGNC:60307]
ENSFCAG00000042402	1.07219	5.37563	9.51166	0.0020417	0.0409867	H4C2	H4 clustered histone 2 [Source:HGNC Symbol;Acc:HGNC:4789]
ENSFCAG00000015359	1.23956	3.70529	9.50578	0.00204826	0.0410711	ENSFCAG00000015359
ENSFCAG00000004961	-0.630343	5.86172	9.49583	0.0020594	0.0412288	TTC7A	tetratricopeptide repeat domain 7A [Source:VGNC Symbol;Acc:VGNC:66675]
ENSFCAG00000005574	-3.26538	-1.88656	9.49243	0.00206321	0.0412288	TBX5	T-box transcription factor 5 [Source:VGNC Symbol;Acc:VGNC:66008]
ENSFCAG00000030849	-0.971951	4.559	9.49256	0.00206307	0.0412288	CEP68	centrosomal protein 68 [Source:VGNC Symbol;Acc:VGNC:60780]
ENSFCAG00000005573	-2.42122	2.2279	9.489	0.00206707	0.0412587	PLN	phospholamban [Source:VGNC Symbol;Acc:VGNC:68906]
ENSFCAG00000040690	2.26584	4.84863	9.48552	0.002071	0.0412898	CREG2	cellular repressor of E1A stimulated genes 2 [Source:HGNC Symbol;Acc:HGNC:14272]
ENSFCAG00000018859	-1.52036	0.526183	9.47848	0.00207896	0.0413539	FAM184A	family with sequence similarity 184 member A [Source:VGNC Symbol;Acc:VGNC:62088]
ENSFCAG00000038317	-1.271	-1.15722	9.4804	0.00207679	0.0413539	SNORD99	small nucleolar RNA, C/D box 99 [Source:HGNC Symbol;Acc:HGNC:32762]
ENSFCAG00000036592	-2.89352	0.0890185	9.47259	0.00208565	0.0414398	PDZRN4	PDZ domain containing ring finger 4 [Source:HGNC Symbol;Acc:HGNC:30552]
ENSFCAG00000010244	-2.10426	-1.55235	9.4696	0.00208905	0.0414601	CA8	carbonic anhydrase 8 [Source:VGNC Symbol;Acc:VGNC:60279]
ENSFCAG00000012495	-1.34738	3.5506	9.46707	0.00209193	0.0414702	AMOT	angiomotin [Source:VGNC Symbol;Acc:VGNC:59769]
ENSFCAG00000018538	0.740537	8.73787	9.46027	0.0020997	0.0415298	CGNL1	cingulin like 1 [Source:VGNC Symbol;Acc:VGNC:60831]
ENSFCAG00000035450	-1.09155	5.18229	9.46077	0.00209913	0.0415298	ARID5B	AT-rich interaction domain 5B [Source:HGNC Symbol;Acc:HGNC:17362]
ENSFCAG00000025313	1.69104	0.849103	9.44973	0.0021118	0.0417217	ENSFCAG00000025313	NA
ENSFCAG00000040781	-2.92146	0.759152	9.43906	0.00212412	0.0418853	NALF1	NALCN channel auxiliary factor 1 [Source:VGNC Symbol;Acc:VGNC:102202]
ENSFCAG00000040976	2.19685	4.18198	9.43841	0.00212488	0.0418853	HS3ST2	heparan sulfate-glucosamine 3-sulfotransferase 2 [Source:HGNC Symbol;Acc:HGNC:5195]
ENSFCAG00000024849	-1.06535	5.47616	9.43352	0.00213055	0.0419497	CCDC141	coiled-coil domain containing 141 [Source:VGNC Symbol;Acc:VGNC:80159]
ENSFCAG00000044676	1.75232	-1.41099	9.42702	0.00213811	0.0420511	ENSFCAG00000044676	NA
ENSFCAG00000010183	7.23643	-1.90159	9.42496	0.00214052	0.0420512	PADI1	peptidyl arginine deiminase 1 [Source:VGNC Symbol;Acc:VGNC:64021]
ENSFCAG00000004250	-1.49315	-0.0393172	9.41842	0.00214816	0.0421537	CABP7	calcium binding protein 7 [Source:VGNC Symbol;Acc:VGNC:60289]
ENSFCAG00000001721	0.62828	5.43637	9.40829	0.00216007	0.0423398	SIL1	SIL1 nucleotide exchange factor [Source:VGNC Symbol;Acc:VGNC:65146]
ENSFCAG00000004804	2.0449	4.21582	9.40598	0.00216279	0.0423455	EXOC3L2	exocyst complex component 3 like 2 [Source:HGNC Symbol;Acc:HGNC:30162]
ENSFCAG00000002117	0.602377	5.62308	9.40138	0.00216822	0.0423567	CYTH2	cytohesin 2 [Source:VGNC Symbol;Acc:VGNC:97395]
ENSFCAG00000030775	0.690976	4.41568	9.40266	0.00216671	0.0423567	SYTL1	synaptotagmin like 1 [Source:VGNC Symbol;Acc:VGNC:65905]
ENSFCAG00000026985	-1.13544	0.591879	9.3972	0.00217318	0.0424061	M1AP	meiosis 1 associated protein [Source:VGNC Symbol;Acc:VGNC:63355]
ENSFCAG00000026567	-2.26032	1.54356	9.37662	0.0021977	0.0428367	SGCE	sarcoglycan epsilon [Source:VGNC Symbol;Acc:VGNC:65076]
ENSFCAG00000002047	-1.71559	2.13616	9.37158	0.00220376	0.0428591	GNAZ	G protein subunit alpha z [Source:VGNC Symbol;Acc:VGNC:62619]
ENSFCAG00000009673	1.26528	2.73963	9.37181	0.00220348	0.0428591	MPP2	MAGUK p55 scaffold protein 2 [Source:VGNC Symbol;Acc:VGNC:97514]
ENSFCAG00000025634	0.772471	8.76457	9.35662	0.00222181	0.0431621	IGFBP7	insulin like growth factor binding protein 7 [Source:VGNC Symbol;Acc:VGNC:78514]
ENSFCAG00000042565	2.68591	-1.75412	9.35098	0.00222866	0.0432469	ENSFCAG00000042565
ENSFCAG00000004625	-1.5874	-2.20407	9.34593	0.00223481	0.0432846	OR52W1	olfactory receptor family 52 subfamily W member 1 [Source:HGNC Symbol;Acc:HGNC:15239]
ENSFCAG00000039710	-2.0345	1.66995	9.34531	0.00223556	0.0432846	ADCYAP1	adenylate cyclase activating polypeptide 1 [Source:VGNC Symbol;Acc:VGNC:80419]
ENSFCAG00000014249	2.24423	4.25426	9.33595	0.00224702	0.0434582	ENSFCAG00000014249
ENSFCAG00000015080	1.9735	2.43949	9.32624	0.00225896	0.0436407	PROM1	prominin 1 [Source:VGNC Symbol;Acc:VGNC:69079]
ENSFCAG00000000043	-1.5512	3.71065	9.3234	0.00226246	0.04366	PPARGC1A	PPARG coactivator 1 alpha [Source:VGNC Symbol;Acc:VGNC:68978]
ENSFCAG00000002087	1.71762	1.70603	9.30052	0.00229089	0.0440139	KIF5A	kinesin family member 5A [Source:VGNC Symbol;Acc:VGNC:67944]
ENSFCAG00000007905	0.512803	6.37749	9.30473	0.00228563	0.0440139	NFX1	nuclear transcription factor, X-box binding 1 [Source:VGNC Symbol;Acc:VGNC:68490]
ENSFCAG00000009023	-1.61176	6.33654	9.30248	0.00228844	0.0440139	FSCN1	fascin actin-bundling protein 1 [Source:VGNC Symbol;Acc:VGNC:80575]
ENSFCAG00000027152	0.942074	4.10851	9.3031	0.00228766	0.0440139	CDCP1	CUB domain containing protein 1 [Source:VGNC Symbol;Acc:VGNC:60671]
ENSFCAG00000009310	0.764148	5.06318	9.28776	0.0023069	0.0442726	DPP3	dipeptidyl peptidase 3 [Source:VGNC Symbol;Acc:VGNC:61603]
ENSFCAG00000037824	1.01247	3.82085	9.28082	0.00231565	0.0443919	CC1H1orf122	chromosome C1 C1orf122 homolog [Source:VGNC Symbol;Acc:VGNC:107495]
ENSFCAG00000014929	0.956915	5.83394	9.26536	0.00233528	0.0446818	EPHB6	EPH receptor B6 [Source:VGNC Symbol;Acc:VGNC:61909]
ENSFCAG00000044475	-1.19635	2.43602	9.26488	0.0023359	0.0446818	WFIKKN1	WAP, follistatin/kazal, immunoglobulin, kunitz and netrin domain containing 1 [Source:HGNC Symbol;Acc:HGNC:30912]
ENSFCAG00000038706	-1.15336	0.859932	9.25832	0.00234427	0.0447928	ENSFCAG00000038706	NA
ENSFCAG00000008836	-0.689686	3.75869	9.25515	0.00234834	0.0448215	TARS3	threonyl-tRNA synthetase 3 [Source:VGNC Symbol;Acc:VGNC:65957]
ENSFCAG00000013032	0.787432	6.52811	9.24452	0.00236202	0.044935	LMF2	lipase maturation factor 2 [Source:VGNC Symbol;Acc:VGNC:82379]
ENSFCAG00000029552	0.837836	5.01561	9.24728	0.00235846	0.044935	BCL2	BCL2 apoptosis regulator [Source:VGNC Symbol;Acc:VGNC:80426]
ENSFCAG00000046009	-2.06702	-1.485	9.24526	0.00236106	0.044935	ENSFCAG00000046009
ENSFCAG00000023517	-1.4509	8.12258	9.23231	0.00237781	0.0451862	NOTCH1	notch receptor 1 [Source:VGNC Symbol;Acc:VGNC:68519]
ENSFCAG00000007814	1.68472	5.72089	9.20484	0.00241377	0.0458195	PRKG2	protein kinase cGMP-dependent 2 [Source:VGNC Symbol;Acc:VGNC:69070]
ENSFCAG00000003096	1.9414	-0.819301	9.19688	0.00242427	0.0459376	TBC1D21	TBC1 domain family member 21 [Source:VGNC Symbol;Acc:VGNC:65980]
ENSFCAG00000025016	-0.813116	1.97583	9.19614	0.00242525	0.0459376	DDB2	damage specific DNA binding protein 2 [Source:VGNC Symbol;Acc:VGNC:61387]
ENSFCAG00000007691	0.723925	7.69388	9.1884	0.00243553	0.0460823	ABCA3	ATP binding cassette subfamily A member 3 [Source:VGNC Symbol;Acc:VGNC:59464]
ENSFCAG00000022169	1.37961	2.79423	9.17923	0.00244777	0.0462636	CHRNB2	cholinergic receptor nicotinic beta 2 subunit [Source:VGNC Symbol;Acc:VGNC:107857]
ENSFCAG00000041256	-1.25128	-0.777861	9.1682	0.00246257	0.0464931	GJD3	gap junction protein delta 3 [Source:VGNC Symbol;Acc:VGNC:99066]
ENSFCAG00000041804	2.98091	-0.0131259	9.16217	0.0024707	0.046596	ENSFCAG00000041804
ENSFCAG00000002742	2.11325	-0.990935	9.14624	0.0024923	0.046902	CCDC180	coiled-coil domain containing 180 [Source:VGNC Symbol;Acc:VGNC:106005]
ENSFCAG00000011384	-1.91542	1.15392	9.14722	0.00249096	0.046902	AVPR2	arginine vasopressin receptor 2 [Source:VGNC Symbol;Acc:VGNC:68849]
ENSFCAG00000005333	-1.1623	3.2481	9.1276	0.00251781	0.047265	PRAG1	PEAK1 related, kinase-activating pseudokinase 1 [Source:VGNC Symbol;Acc:VGNC:109511]
ENSFCAG00000009953	0.821253	6.19582	9.12676	0.00251898	0.047265	CYFIP2	cytoplasmic FMR1 interacting protein 2 [Source:VGNC Symbol;Acc:VGNC:61316]
ENSFCAG00000045773	-2.22453	-1.56472	9.12622	0.00251972	0.047265	ENSFCAG00000045773
ENSFCAG00000004226	-1.98198	0.217473	9.12037	0.00252779	0.0473655	NOVA1	NOVA alternative splicing regulator 1 [Source:VGNC Symbol;Acc:VGNC:68521]
ENSFCAG00000040463	-1.8684	2.18609	9.10341	0.00255133	0.0477553	ENSFCAG00000040463	NA
ENSFCAG00000044819	-1.50353	0.680301	9.0747	0.00259169	0.0484588	ENSFCAG00000044819
ENSFCAG00000030243	-0.777978	2.88519	9.064	0.00260692	0.0486913	ATP23	ATP23 metallopeptidase and ATP synthase assembly factor homolog [Source:VGNC Symbol;Acc:VGNC:60019]
ENSFCAG00000009599	1.61352	6.02983	9.06086	0.00261138	0.0487097	SLCO2A1	solute carrier organic anion transporter family member 2A1 [Source:VGNC Symbol;Acc:VGNC:65444]
ENSFCAG00000011670	0.932571	6.37294	9.05505	0.0026197	0.0487097	CLEC16A	C-type lectin domain containing 16A [Source:VGNC Symbol;Acc:VGNC:60944]
ENSFCAG00000030469	0.638394	4.94846	9.05893	0.00261415	0.0487097	SPAG7	sperm associated antigen 7 [Source:VGNC Symbol;Acc:VGNC:99461]
ENSFCAG00000039225	-1.71956	-0.0589284	9.0557	0.00261877	0.0487097	ENSFCAG00000039225	NA
ENSFCAG00000042446	-1.50773	4.43429	9.05354	0.00262186	0.0487097	RAMP3	receptor activity modifying protein 3 [Source:VGNC Symbol;Acc:VGNC:102678]
ENSFCAG00000005892	-2.21608	0.960942	9.04716	0.00263103	0.0487314	PAMR1	peptidase domain containing associated with muscle reration 1 [Source:VGNC Symbol;Acc:VGNC:64030]
ENSFCAG00000015081	6.06317	-1.27395	9.0469	0.00263141	0.0487314	SPINK5	serine peptidase inhibitor Kazal type 5 [Source:VGNC Symbol;Acc:VGNC:102329]
ENSFCAG00000030725	-1.29876	3.27725	9.04949	0.00262768	0.0487314	NPL	N-acetylneuraminate pyruvate lyase [Source:VGNC Symbol;Acc:VGNC:63870]
ENSFCAG00000043113	-1.64914	0.596998	9.0408	0.0026402	0.0488423	ENSFCAG00000043113	NA
ENSFCAG00000002090	1.571	3.65139	9.03051	0.00265511	0.0490141	B4GALNT1	beta-1,4-N-acetyl-galactosaminyltransferase 1 [Source:VGNC Symbol;Acc:VGNC:60062]
ENSFCAG00000018228	-2.10625	-0.115976	9.03158	0.00265355	0.0490141	GRIN2D	glutamate ionotropic receptor NMDA type subunit 2D [Source:HGNC Symbol;Acc:HGNC:4588]
ENSFCAG00000027470	-0.727629	6.33477	9.00667	0.00268996	0.0496051	OSBPL8	oxysterol binding protein like 8 [Source:VGNC Symbol;Acc:VGNC:63983]
ENSFCAG00000007390	1.40613	-0.272317	9.00016	0.00269956	0.0496769	CCDC87	coiled-coil domain containing 87 [Source:VGNC Symbol;Acc:VGNC:82384]
ENSFCAG00000043200	-1.16471	2.72355	9.00185	0.00269707	0.0496769	ADM	adrenomedullin [Source:VGNC Symbol;Acc:VGNC:105838]
