# Supplementary material for: Transcriptomic analysis reveals a critical role for activating Gsα mutations in spontaneous feline hyperthyroidism
Source: Sci Rep. 2024 Nov 20;14:28749. doi: 10.1038/s41598-024-79564-z (PMC11579033; doi:10.1038/s41598-024-79564-z)
Supplement: Supplementary file 5 — Supplementary Material 5 [file 41598_2024_79564_MOESM5_ESM.xlsx]

## Sheet: HT
Term	GeneRatio	BgRatio	pvalue	p.adjust	geneID	Count
GOBP_CALCIUM_ION_TRANSPORT	31/379	372/13761	4.09795e-08	0.000135888	ENSFCAG00000000080/ENSFCAG00000000333/ENSFCAG00000000531/ENSFCAG00000003325/ENSFCAG00000004987/ENSFCAG00000005039/ENSFCAG00000007932/ENSFCAG00000008015/ENSFCAG00000008361/ENSFCAG00000009658/ENSFCAG00000009701/ENSFCAG00000010086/ENSFCAG00000010934/ENSFCAG00000013500/ENSFCAG00000013594/ENSFCAG00000014420/ENSFCAG00000014701/ENSFCAG00000014932/ENSFCAG00000014935/ENSFCAG00000015444/ENSFCAG00000015575/…	31
GOBP_ORGANIC_HYDROXY_COMPOUND_METABOLIC_PROCESS	33/379	472/13761	8.91454e-07	0.00147803	ENSFCAG00000000593/ENSFCAG00000001911/ENSFCAG00000001947/ENSFCAG00000001948/ENSFCAG00000002284/ENSFCAG00000002452/ENSFCAG00000002875/ENSFCAG00000003767/ENSFCAG00000004223/ENSFCAG00000004339/ENSFCAG00000004499/ENSFCAG00000004987/ENSFCAG00000005165/ENSFCAG00000007519/ENSFCAG00000007537/ENSFCAG00000007564/ENSFCAG00000007814/ENSFCAG00000008882/ENSFCAG00000011475/ENSFCAG00000012193/ENSFCAG00000012257/…	33
GOBP_CALCIUM_ION_TRANSMEMBRANE_TRANSPORT	23/379	273/13761	2.00087e-06	0.00221163	ENSFCAG00000000080/ENSFCAG00000000333/ENSFCAG00000000531/ENSFCAG00000003325/ENSFCAG00000004987/ENSFCAG00000005039/ENSFCAG00000007932/ENSFCAG00000008015/ENSFCAG00000008361/ENSFCAG00000009658/ENSFCAG00000009701/ENSFCAG00000010086/ENSFCAG00000010934/ENSFCAG00000013500/ENSFCAG00000014420/ENSFCAG00000014932/ENSFCAG00000014935/ENSFCAG00000015444/ENSFCAG00000018083/ENSFCAG00000024933/ENSFCAG00000030755/…	23
GOBP_SENSORY_PERCEPTION_OF_PAIN	12/379	92/13761	7.97695e-06	0.00661289	ENSFCAG00000000999/ENSFCAG00000003325/ENSFCAG00000004499/ENSFCAG00000007537/ENSFCAG00000008095/ENSFCAG00000013109/ENSFCAG00000015575/ENSFCAG00000022169/ENSFCAG00000025457/ENSFCAG00000026178/ENSFCAG00000032697/ENSFCAG00000033951	12
GOBP_DIVALENT_INORGANIC_CATION_HOMEOSTASIS	28/379	432/13761	2.49388e-05	0.0165394	ENSFCAG00000000080/ENSFCAG00000000333/ENSFCAG00000000693/ENSFCAG00000002824/ENSFCAG00000003325/ENSFCAG00000004987/ENSFCAG00000005039/ENSFCAG00000006409/ENSFCAG00000006777/ENSFCAG00000007932/ENSFCAG00000008015/ENSFCAG00000008361/ENSFCAG00000009701/ENSFCAG00000010086/ENSFCAG00000010934/ENSFCAG00000013109/ENSFCAG00000013594/ENSFCAG00000014277/ENSFCAG00000014420/ENSFCAG00000014701/ENSFCAG00000014932/…	28
GOBP_REGULATION_OF_CELL_MORPHOGENESIS	21/379	289/13761	5.19722e-05	0.0287233	ENSFCAG00000000321/ENSFCAG00000000454/ENSFCAG00000001089/ENSFCAG00000001094/ENSFCAG00000002284/ENSFCAG00000002824/ENSFCAG00000002921/ENSFCAG00000005670/ENSFCAG00000006805/ENSFCAG00000008351/ENSFCAG00000008882/ENSFCAG00000011612/ENSFCAG00000013120/ENSFCAG00000013886/ENSFCAG00000014355/ENSFCAG00000014420/ENSFCAG00000015575/ENSFCAG00000026462/ENSFCAG00000031462/ENSFCAG00000033951/ENSFCAG00000034776	21
GOBP_REGULATION_OF_GTPASE_ACTIVITY	22/379	318/13761	7.20312e-05	0.0341222	ENSFCAG00000000531/ENSFCAG00000001094/ENSFCAG00000001191/ENSFCAG00000002122/ENSFCAG00000003096/ENSFCAG00000003325/ENSFCAG00000004434/ENSFCAG00000005535/ENSFCAG00000005841/ENSFCAG00000006805/ENSFCAG00000007249/ENSFCAG00000007849/ENSFCAG00000008351/ENSFCAG00000008416/ENSFCAG00000008818/ENSFCAG00000013120/ENSFCAG00000013594/ENSFCAG00000014420/ENSFCAG00000014552/ENSFCAG00000031508/ENSFCAG00000033951/…	22
GOBP_RESPONSE_TO_TOXIC_SUBSTANCE	16/379	194/13761	9.39773e-05	0.0367908	ENSFCAG00000001476/ENSFCAG00000001755/ENSFCAG00000002875/ENSFCAG00000003645/ENSFCAG00000003767/ENSFCAG00000004499/ENSFCAG00000005111/ENSFCAG00000007564/ENSFCAG00000012257/ENSFCAG00000013396/ENSFCAG00000029552/ENSFCAG00000029564/ENSFCAG00000033951/ENSFCAG00000039402/ENSFCAG00000041532/ENSFCAG00000042797	16
GOBP_CARBOHYDRATE_BIOSYNTHETIC_PROCESS	16/379	195/13761	9.98544e-05	0.0367908	ENSFCAG00000001421/ENSFCAG00000002982/ENSFCAG00000003009/ENSFCAG00000003349/ENSFCAG00000004282/ENSFCAG00000005436/ENSFCAG00000007401/ENSFCAG00000010296/ENSFCAG00000011276/ENSFCAG00000013396/ENSFCAG00000014420/ENSFCAG00000025187/ENSFCAG00000034483/ENSFCAG00000035237/ENSFCAG00000043212/ENSFCAG00000043880	16
GOBP_NEGATIVE_REGULATION_OF_OSSIFICATION	6/379	29/13761	0.000116442	0.038612	ENSFCAG00000002523/ENSFCAG00000014420/ENSFCAG00000029552/ENSFCAG00000033951/ENSFCAG00000037350/ENSFCAG00000042475	6
GOBP_REGULATION_OF_CELL_SHAPE	13/379	141/13761	0.000139871	0.0421647	ENSFCAG00000000321/ENSFCAG00000001094/ENSFCAG00000002284/ENSFCAG00000005670/ENSFCAG00000008351/ENSFCAG00000008882/ENSFCAG00000011612/ENSFCAG00000013120/ENSFCAG00000014420/ENSFCAG00000026462/ENSFCAG00000031462/ENSFCAG00000033951/ENSFCAG00000034776	13
GOBP_CYTOSOLIC_CALCIUM_ION_TRANSPORT	14/379	162/13761	0.000156272	0.0431831	ENSFCAG00000000080/ENSFCAG00000000333/ENSFCAG00000003325/ENSFCAG00000004987/ENSFCAG00000005039/ENSFCAG00000007932/ENSFCAG00000008361/ENSFCAG00000010086/ENSFCAG00000010934/ENSFCAG00000014420/ENSFCAG00000014932/ENSFCAG00000014935/ENSFCAG00000029552/ENSFCAG00000033951	14
GOBP_REGULATION_OF_MONOOXYGENASE_ACTIVITY	7/379	44/13761	0.000180864	0.0457974	ENSFCAG00000004499/ENSFCAG00000005899/ENSFCAG00000008095/ENSFCAG00000012184/ENSFCAG00000014420/ENSFCAG00000014701/ENSFCAG00000029407	7
GOBP_RESPONSE_TO_XENOBIOTIC_STIMULUS	22/379	341/13761	0.00019755	0.0457974	ENSFCAG00000001191/ENSFCAG00000001755/ENSFCAG00000004242/ENSFCAG00000004282/ENSFCAG00000004465/ENSFCAG00000004499/ENSFCAG00000004768/ENSFCAG00000005111/ENSFCAG00000005535/ENSFCAG00000005899/ENSFCAG00000007691/ENSFCAG00000008358/ENSFCAG00000011475/ENSFCAG00000012257/ENSFCAG00000014420/ENSFCAG00000015575/ENSFCAG00000025457/ENSFCAG00000027537/ENSFCAG00000028005/ENSFCAG00000029552/ENSFCAG00000029564/…	22
GOBP_REGULATION_OF_NITRIC_OXIDE_SYNTHASE_ACTIVITY	6/379	32/13761	0.000207166	0.0457974	ENSFCAG00000004499/ENSFCAG00000005899/ENSFCAG00000008095/ENSFCAG00000012184/ENSFCAG00000014420/ENSFCAG00000029407	6

## Sheet: ET
Term	GeneRatio	BgRatio	pvalue	p.adjust	geneID	Count
GOBP_SKELETAL_SYSTEM_MORPHOGENESIS	25/332	207/13761	3.15876e-11	9.41942e-08	ENSFCAG00000000559/ENSFCAG00000002118/ENSFCAG00000003692/ENSFCAG00000004384/ENSFCAG00000005446/ENSFCAG00000005935/ENSFCAG00000006472/ENSFCAG00000009197/ENSFCAG00000009685/ENSFCAG00000009754/ENSFCAG00000010409/ENSFCAG00000011520/ENSFCAG00000014220/ENSFCAG00000018108/ENSFCAG00000022150/ENSFCAG00000023364/ENSFCAG00000026754/ENSFCAG00000034134/ENSFCAG00000034788/ENSFCAG00000035038/ENSFCAG00000036979/…	25
GOBP_SKELETAL_SYSTEM_DEVELOPMENT	37/332	481/13761	4.20641e-10	6.27176e-07	ENSFCAG00000000559/ENSFCAG00000002118/ENSFCAG00000003692/ENSFCAG00000004384/ENSFCAG00000005090/ENSFCAG00000005446/ENSFCAG00000005935/ENSFCAG00000006472/ENSFCAG00000007811/ENSFCAG00000008323/ENSFCAG00000008962/ENSFCAG00000009197/ENSFCAG00000009685/ENSFCAG00000009754/ENSFCAG00000010409/ENSFCAG00000011520/ENSFCAG00000013370/ENSFCAG00000014220/ENSFCAG00000014342/ENSFCAG00000015473/ENSFCAG00000018108/…	37
GOBP_EMBRYONIC_SKELETAL_SYSTEM_MORPHOGENESIS	15/332	89/13761	3.02738e-09	3.00921e-06	ENSFCAG00000000559/ENSFCAG00000002118/ENSFCAG00000003692/ENSFCAG00000004384/ENSFCAG00000005446/ENSFCAG00000011520/ENSFCAG00000014220/ENSFCAG00000022150/ENSFCAG00000026754/ENSFCAG00000034134/ENSFCAG00000035038/ENSFCAG00000036979/ENSFCAG00000039068/ENSFCAG00000041932/ENSFCAG00000045684	15
GOBP_EMBRYONIC_SKELETAL_SYSTEM_DEVELOPMENT	17/332	120/13761	4.22285e-09	3.14813e-06	ENSFCAG00000000559/ENSFCAG00000002118/ENSFCAG00000003692/ENSFCAG00000004384/ENSFCAG00000005446/ENSFCAG00000011520/ENSFCAG00000014220/ENSFCAG00000022150/ENSFCAG00000025418/ENSFCAG00000026754/ENSFCAG00000034134/ENSFCAG00000035038/ENSFCAG00000036979/ENSFCAG00000039068/ENSFCAG00000041932/ENSFCAG00000045684/ENSFCAG00000045703	17
GOBP_CONNECTIVE_TISSUE_DEVELOPMENT	23/332	238/13761	1.57752e-08	9.40834e-06	ENSFCAG00000000043/ENSFCAG00000000308/ENSFCAG00000001634/ENSFCAG00000004219/ENSFCAG00000004384/ENSFCAG00000005090/ENSFCAG00000007811/ENSFCAG00000008323/ENSFCAG00000008717/ENSFCAG00000009754/ENSFCAG00000010409/ENSFCAG00000014220/ENSFCAG00000014342/ENSFCAG00000015473/ENSFCAG00000023364/ENSFCAG00000023517/ENSFCAG00000025418/ENSFCAG00000026754/ENSFCAG00000035912/ENSFCAG00000040215/ENSFCAG00000041932/…	23
GOBP_EMBRYONIC_ORGAN_MORPHOGENESIS	24/332	273/13761	4.78607e-08	2.37867e-05	ENSFCAG00000000559/ENSFCAG00000002118/ENSFCAG00000003692/ENSFCAG00000004384/ENSFCAG00000005446/ENSFCAG00000009685/ENSFCAG00000010409/ENSFCAG00000011520/ENSFCAG00000014220/ENSFCAG00000014446/ENSFCAG00000022150/ENSFCAG00000023517/ENSFCAG00000025418/ENSFCAG00000025570/ENSFCAG00000025730/ENSFCAG00000026754/ENSFCAG00000029702/ENSFCAG00000034134/ENSFCAG00000035038/ENSFCAG00000036979/ENSFCAG00000037370/…	24
GOBP_POSITIVE_REGULATION_OF_HEART_GROWTH	8/332	27/13761	1.57018e-07	6.68897e-05	ENSFCAG00000000308/ENSFCAG00000003692/ENSFCAG00000005574/ENSFCAG00000012148/ENSFCAG00000023517/ENSFCAG00000027902/ENSFCAG00000029702/ENSFCAG00000036421	8
GOBP_EMBRYONIC_ORGAN_DEVELOPMENT	29/332	414/13761	2.72216e-07	0.000101468	ENSFCAG00000000559/ENSFCAG00000002118/ENSFCAG00000003692/ENSFCAG00000004384/ENSFCAG00000005446/ENSFCAG00000009155/ENSFCAG00000009685/ENSFCAG00000010409/ENSFCAG00000011520/ENSFCAG00000014220/ENSFCAG00000014446/ENSFCAG00000014463/ENSFCAG00000015468/ENSFCAG00000022150/ENSFCAG00000023517/ENSFCAG00000025418/ENSFCAG00000025570/ENSFCAG00000025730/ENSFCAG00000026754/ENSFCAG00000029702/ENSFCAG00000034134/…	29
GOBP_REGULATION_OF_HEART_GROWTH	10/332	54/13761	5.44187e-07	0.000180307	ENSFCAG00000000308/ENSFCAG00000003692/ENSFCAG00000004384/ENSFCAG00000005574/ENSFCAG00000012148/ENSFCAG00000023517/ENSFCAG00000027902/ENSFCAG00000028703/ENSFCAG00000029702/ENSFCAG00000036421	10
GOBP_MORPHOGENESIS_OF_A_BRANCHING_STRUCTURE	17/332	182/13761	1.9684e-06	0.000499126	ENSFCAG00000000308/ENSFCAG00000000559/ENSFCAG00000002118/ENSFCAG00000003692/ENSFCAG00000004219/ENSFCAG00000004384/ENSFCAG00000008717/ENSFCAG00000009155/ENSFCAG00000018108/ENSFCAG00000023517/ENSFCAG00000028062/ENSFCAG00000029702/ENSFCAG00000036421/ENSFCAG00000040613/ENSFCAG00000043090/ENSFCAG00000043200/ENSFCAG00000045684	17
GOBP_MESENCHYMAL_CELL_DIFFERENTIATION	19/332	223/13761	1.97605e-06	0.000499126	ENSFCAG00000003692/ENSFCAG00000004219/ENSFCAG00000004384/ENSFCAG00000005090/ENSFCAG00000005446/ENSFCAG00000005574/ENSFCAG00000007570/ENSFCAG00000012148/ENSFCAG00000012585/ENSFCAG00000023517/ENSFCAG00000023543/ENSFCAG00000025418/ENSFCAG00000026754/ENSFCAG00000027902/ENSFCAG00000028062/ENSFCAG00000036421/ENSFCAG00000040613/ENSFCAG00000043090/ENSFCAG00000046428	19
GOBP_ORGAN_GROWTH	15/332	145/13761	2.22867e-06	0.000499126	ENSFCAG00000000308/ENSFCAG00000003692/ENSFCAG00000004384/ENSFCAG00000005574/ENSFCAG00000009754/ENSFCAG00000010409/ENSFCAG00000012148/ENSFCAG00000014980/ENSFCAG00000023364/ENSFCAG00000023517/ENSFCAG00000027902/ENSFCAG00000028703/ENSFCAG00000029702/ENSFCAG00000035912/ENSFCAG00000036421	15
GOBP_REGIONALIZATION	23/332	314/13761	2.29856e-06	0.000499126	ENSFCAG00000000308/ENSFCAG00000000639/ENSFCAG00000002118/ENSFCAG00000003692/ENSFCAG00000005446/ENSFCAG00000011520/ENSFCAG00000013386/ENSFCAG00000014463/ENSFCAG00000018108/ENSFCAG00000022150/ENSFCAG00000023517/ENSFCAG00000025418/ENSFCAG00000026754/ENSFCAG00000028062/ENSFCAG00000033542/ENSFCAG00000034134/ENSFCAG00000034788/ENSFCAG00000035038/ENSFCAG00000036421/ENSFCAG00000036979/ENSFCAG00000039068/…	23
GOBP_MESENCHYME_DEVELOPMENT	21/332	269/13761	2.34331e-06	0.000499126	ENSFCAG00000000308/ENSFCAG00000003692/ENSFCAG00000004219/ENSFCAG00000004384/ENSFCAG00000005090/ENSFCAG00000005446/ENSFCAG00000005574/ENSFCAG00000007570/ENSFCAG00000012148/ENSFCAG00000012585/ENSFCAG00000023517/ENSFCAG00000023543/ENSFCAG00000025418/ENSFCAG00000026754/ENSFCAG00000027902/ENSFCAG00000028062/ENSFCAG00000036421/ENSFCAG00000040613/ENSFCAG00000043090/ENSFCAG00000045684/ENSFCAG00000046428	21
GOBP_POSITIVE_REGULATION_OF_ORGAN_GROWTH	8/332	38/13761	2.74375e-06	0.000545458	ENSFCAG00000000308/ENSFCAG00000003692/ENSFCAG00000005574/ENSFCAG00000012148/ENSFCAG00000023517/ENSFCAG00000027902/ENSFCAG00000029702/ENSFCAG00000036421	8
GOBP_PATTERN_SPECIFICATION_PROCESS	27/332	417/13761	3.21822e-06	0.000599796	ENSFCAG00000000308/ENSFCAG00000000639/ENSFCAG00000002118/ENSFCAG00000003692/ENSFCAG00000004384/ENSFCAG00000005446/ENSFCAG00000005574/ENSFCAG00000011520/ENSFCAG00000012950/ENSFCAG00000013386/ENSFCAG00000014463/ENSFCAG00000018108/ENSFCAG00000022150/ENSFCAG00000023517/ENSFCAG00000025418/ENSFCAG00000026754/ENSFCAG00000027902/ENSFCAG00000028062/ENSFCAG00000033542/ENSFCAG00000034134/ENSFCAG00000034788/…	27
GOBP_POSITIVE_REGULATION_OF_CARDIAC_MUSCLE_CELL_PROLIFERATION	6/332	20/13761	5.49003e-06	0.000963017	ENSFCAG00000003692/ENSFCAG00000005574/ENSFCAG00000012148/ENSFCAG00000023517/ENSFCAG00000027902/ENSFCAG00000036421	6
GOBP_HEART_GROWTH	10/332	70/13761	6.40857e-06	0.0010186	ENSFCAG00000000308/ENSFCAG00000003692/ENSFCAG00000004384/ENSFCAG00000005574/ENSFCAG00000012148/ENSFCAG00000023517/ENSFCAG00000027902/ENSFCAG00000028703/ENSFCAG00000029702/ENSFCAG00000036421	10
GOBP_BIOMINERALIZATION	15/332	158/13761	6.49006e-06	0.0010186	ENSFCAG00000003692/ENSFCAG00000005446/ENSFCAG00000008323/ENSFCAG00000009685/ENSFCAG00000009754/ENSFCAG00000014220/ENSFCAG00000015473/ENSFCAG00000023221/ENSFCAG00000023364/ENSFCAG00000023517/ENSFCAG00000025418/ENSFCAG00000026754/ENSFCAG00000035912/ENSFCAG00000040613/ENSFCAG00000045703	15
GOBP_MUSCLE_TISSUE_DEVELOPMENT	24/332	360/13761	7.03738e-06	0.00104927	ENSFCAG00000000043/ENSFCAG00000000264/ENSFCAG00000000308/ENSFCAG00000000544/ENSFCAG00000002283/ENSFCAG00000003692/ENSFCAG00000004219/ENSFCAG00000004384/ENSFCAG00000005446/ENSFCAG00000005573/ENSFCAG00000005574/ENSFCAG00000010409/ENSFCAG00000012148/ENSFCAG00000012339/ENSFCAG00000023517/ENSFCAG00000026091/ENSFCAG00000026754/ENSFCAG00000027902/ENSFCAG00000028703/ENSFCAG00000029702/ENSFCAG00000031608/…	24
GOBP_OSSIFICATION	24/332	365/13761	8.87905e-06	0.00126083	ENSFCAG00000003692/ENSFCAG00000004219/ENSFCAG00000005935/ENSFCAG00000007811/ENSFCAG00000008323/ENSFCAG00000008717/ENSFCAG00000008962/ENSFCAG00000009685/ENSFCAG00000009754/ENSFCAG00000013370/ENSFCAG00000014220/ENSFCAG00000015468/ENSFCAG00000015473/ENSFCAG00000023221/ENSFCAG00000023364/ENSFCAG00000023517/ENSFCAG00000025418/ENSFCAG00000026754/ENSFCAG00000035912/ENSFCAG00000037141/ENSFCAG00000040613/…	24
GOBP_MESONEPHROS_DEVELOPMENT	11/332	90/13761	1.03812e-05	0.00140712	ENSFCAG00000000308/ENSFCAG00000000559/ENSFCAG00000002118/ENSFCAG00000003692/ENSFCAG00000004219/ENSFCAG00000005505/ENSFCAG00000010409/ENSFCAG00000014220/ENSFCAG00000025418/ENSFCAG00000026754/ENSFCAG00000040613	11
GOBP_METANEPHRIC_EPITHELIUM_DEVELOPMENT	6/332	23/13761	1.34493e-05	0.00170821	ENSFCAG00000000308/ENSFCAG00000000559/ENSFCAG00000004219/ENSFCAG00000005505/ENSFCAG00000026754/ENSFCAG00000040613	6
GOBP_POSITIVE_REGULATION_OF_DEVELOPMENTAL_GROWTH	14/332	148/13761	1.37482e-05	0.00170821	ENSFCAG00000000308/ENSFCAG00000003692/ENSFCAG00000004384/ENSFCAG00000005574/ENSFCAG00000012148/ENSFCAG00000014898/ENSFCAG00000023517/ENSFCAG00000027902/ENSFCAG00000029702/ENSFCAG00000034171/ENSFCAG00000035912/ENSFCAG00000036421/ENSFCAG00000037370/ENSFCAG00000037704	14
GOBP_BONE_MINERALIZATION	12/332	112/13761	1.62235e-05	0.00189285	ENSFCAG00000003692/ENSFCAG00000008323/ENSFCAG00000009685/ENSFCAG00000009754/ENSFCAG00000014220/ENSFCAG00000015473/ENSFCAG00000023221/ENSFCAG00000023364/ENSFCAG00000025418/ENSFCAG00000026754/ENSFCAG00000035912/ENSFCAG00000040613	12
GOBP_REGULATION_OF_CARDIAC_MUSCLE_CELL_PROLIFERATION	7/332	35/13761	1.67884e-05	0.00189285	ENSFCAG00000003692/ENSFCAG00000004384/ENSFCAG00000005574/ENSFCAG00000012148/ENSFCAG00000023517/ENSFCAG00000027902/ENSFCAG00000036421	7
GOBP_CALCIUM_ION_IMPORT	10/332	78/13761	1.71385e-05	0.00189285	ENSFCAG00000005573/ENSFCAG00000005966/ENSFCAG00000008693/ENSFCAG00000008717/ENSFCAG00000009576/ENSFCAG00000012339/ENSFCAG00000014361/ENSFCAG00000015492/ENSFCAG00000040781/ENSFCAG00000042446	10
GOBP_ANTERIOR_POSTERIOR_PATTERN_SPECIFICATION	16/332	193/13761	1.8048e-05	0.00190933	ENSFCAG00000000308/ENSFCAG00000002118/ENSFCAG00000005446/ENSFCAG00000013386/ENSFCAG00000014463/ENSFCAG00000022150/ENSFCAG00000023517/ENSFCAG00000026754/ENSFCAG00000034134/ENSFCAG00000034788/ENSFCAG00000035038/ENSFCAG00000036421/ENSFCAG00000036979/ENSFCAG00000039068/ENSFCAG00000043090/ENSFCAG00000045684	16
GOBP_CELLULAR_RESPONSE_TO_RETINOIC_ACID	9/332	63/13761	1.86792e-05	0.00190933	ENSFCAG00000000419/ENSFCAG00000000559/ENSFCAG00000003692/ENSFCAG00000005446/ENSFCAG00000022555/ENSFCAG00000025418/ENSFCAG00000026754/ENSFCAG00000035912/ENSFCAG00000036421	9
GOBP_REGULATION_OF_ORGAN_GROWTH	10/332	79/13761	1.92085e-05	0.00190933	ENSFCAG00000000308/ENSFCAG00000003692/ENSFCAG00000004384/ENSFCAG00000005574/ENSFCAG00000012148/ENSFCAG00000023517/ENSFCAG00000027902/ENSFCAG00000028703/ENSFCAG00000029702/ENSFCAG00000036421	10
GOBP_NEGATIVE_REGULATION_OF_TRANSMEMBRANE_RECEPTOR_PROTEIN_SERINE_THREONINE_KINASE_SIGNALING_PATHWAY	12/332	115/13761	2.12333e-05	0.00204251	ENSFCAG00000002648/ENSFCAG00000009685/ENSFCAG00000011462/ENSFCAG00000012148/ENSFCAG00000015293/ENSFCAG00000023517/ENSFCAG00000033542/ENSFCAG00000040491/ENSFCAG00000041002/ENSFCAG00000043090/ENSFCAG00000044475/ENSFCAG00000045703	12
GOBP_REGULATION_OF_BLOOD_CIRCULATION	17/332	221/13761	2.62287e-05	0.00238469	ENSFCAG00000004738/ENSFCAG00000005384/ENSFCAG00000005573/ENSFCAG00000005574/ENSFCAG00000005935/ENSFCAG00000008717/ENSFCAG00000009576/ENSFCAG00000011384/ENSFCAG00000012339/ENSFCAG00000015492/ENSFCAG00000028062/ENSFCAG00000031496/ENSFCAG00000035912/ENSFCAG00000041256/ENSFCAG00000043200/ENSFCAG00000043766/ENSFCAG00000046428	17
GOBP_BRANCHING_MORPHOGENESIS_OF_AN_EPITHELIAL_TUBE	13/332	137/13761	2.69637e-05	0.00238469	ENSFCAG00000000308/ENSFCAG00000000559/ENSFCAG00000002118/ENSFCAG00000003692/ENSFCAG00000004219/ENSFCAG00000004384/ENSFCAG00000008717/ENSFCAG00000018108/ENSFCAG00000023517/ENSFCAG00000036421/ENSFCAG00000040613/ENSFCAG00000043090/ENSFCAG00000045684	13
GOBP_CARTILAGE_DEVELOPMENT	15/332	178/13761	2.71896e-05	0.00238469	ENSFCAG00000004384/ENSFCAG00000007811/ENSFCAG00000008323/ENSFCAG00000009754/ENSFCAG00000010409/ENSFCAG00000014220/ENSFCAG00000014342/ENSFCAG00000015473/ENSFCAG00000023364/ENSFCAG00000025418/ENSFCAG00000026754/ENSFCAG00000035912/ENSFCAG00000041932/ENSFCAG00000043090/ENSFCAG00000045684	15
GOBP_TRANSMEMBRANE_RECEPTOR_PROTEIN_SERINE_THREONINE_KINASE_SIGNALING_PATHWAY	21/332	322/13761	3.67061e-05	0.00312736	ENSFCAG00000002648/ENSFCAG00000004384/ENSFCAG00000007811/ENSFCAG00000008962/ENSFCAG00000009685/ENSFCAG00000009754/ENSFCAG00000011462/ENSFCAG00000012148/ENSFCAG00000013386/ENSFCAG00000015293/ENSFCAG00000023364/ENSFCAG00000023517/ENSFCAG00000025639/ENSFCAG00000030361/ENSFCAG00000033542/ENSFCAG00000040491/ENSFCAG00000041002/ENSFCAG00000041932/ENSFCAG00000043090/ENSFCAG00000044475/ENSFCAG00000045703	21
GOBP_CHONDROCYTE_DIFFERENTIATION	11/332	104/13761	4.12291e-05	0.00341515	ENSFCAG00000004384/ENSFCAG00000008323/ENSFCAG00000009754/ENSFCAG00000010409/ENSFCAG00000014220/ENSFCAG00000014342/ENSFCAG00000015473/ENSFCAG00000023364/ENSFCAG00000026754/ENSFCAG00000041932/ENSFCAG00000043090	11
GOBP_REGULATION_OF_TRANSMEMBRANE_RECEPTOR_PROTEIN_SERINE_THREONINE_KINASE_SIGNALING_PATHWAY	17/332	231/13761	4.60313e-05	0.00370987	ENSFCAG00000002648/ENSFCAG00000004384/ENSFCAG00000007811/ENSFCAG00000008962/ENSFCAG00000009685/ENSFCAG00000011462/ENSFCAG00000012148/ENSFCAG00000013386/ENSFCAG00000015293/ENSFCAG00000023517/ENSFCAG00000025639/ENSFCAG00000033542/ENSFCAG00000040491/ENSFCAG00000041002/ENSFCAG00000043090/ENSFCAG00000044475/ENSFCAG00000045703	17
GOBP_STRIATED_MUSCLE_CELL_PROLIFERATION	8/332	55/13761	4.78167e-05	0.00375235	ENSFCAG00000000544/ENSFCAG00000003692/ENSFCAG00000004384/ENSFCAG00000005574/ENSFCAG00000012148/ENSFCAG00000023517/ENSFCAG00000027902/ENSFCAG00000036421	8
GOBP_CELL_FATE_COMMITMENT	17/332	234/13761	5.41231e-05	0.00413834	ENSFCAG00000000308/ENSFCAG00000000559/ENSFCAG00000003692/ENSFCAG00000004219/ENSFCAG00000005446/ENSFCAG00000005574/ENSFCAG00000007570/ENSFCAG00000015571/ENSFCAG00000023517/ENSFCAG00000024512/ENSFCAG00000025418/ENSFCAG00000027902/ENSFCAG00000029702/ENSFCAG00000036421/ENSFCAG00000040613/ENSFCAG00000041932/ENSFCAG00000043090	17
GOBP_CHONDROCYTE_DEVELOPMENT	6/332	29/13761	5.60072e-05	0.00417533	ENSFCAG00000004384/ENSFCAG00000008323/ENSFCAG00000009754/ENSFCAG00000023364/ENSFCAG00000041932/ENSFCAG00000043090	6
GOBP_CARDIAC_MUSCLE_CELL_PROLIFERATION	7/332	42/13761	5.82678e-05	0.00423791	ENSFCAG00000003692/ENSFCAG00000004384/ENSFCAG00000005574/ENSFCAG00000012148/ENSFCAG00000023517/ENSFCAG00000027902/ENSFCAG00000036421	7
GOBP_REGULATION_OF_SYSTEM_PROCESS	27/332	491/13761	5.9722e-05	0.00424026	ENSFCAG00000000639/ENSFCAG00000000912/ENSFCAG00000002528/ENSFCAG00000004394/ENSFCAG00000004738/ENSFCAG00000005384/ENSFCAG00000005573/ENSFCAG00000005574/ENSFCAG00000005935/ENSFCAG00000008717/ENSFCAG00000009576/ENSFCAG00000011384/ENSFCAG00000012339/ENSFCAG00000012525/ENSFCAG00000014463/ENSFCAG00000015492/ENSFCAG00000018228/ENSFCAG00000023517/ENSFCAG00000028062/ENSFCAG00000028703/ENSFCAG00000031496/…	27
GOBP_RESPIRATORY_SYSTEM_DEVELOPMENT	15/332	191/13761	6.15855e-05	0.00427088	ENSFCAG00000000308/ENSFCAG00000001882/ENSFCAG00000003692/ENSFCAG00000004384/ENSFCAG00000005574/ENSFCAG00000007570/ENSFCAG00000009197/ENSFCAG00000018108/ENSFCAG00000023221/ENSFCAG00000023364/ENSFCAG00000023517/ENSFCAG00000025418/ENSFCAG00000029702/ENSFCAG00000036421/ENSFCAG00000045684	15
GOBP_ADIPOSE_TISSUE_DEVELOPMENT	7/332	43/13761	6.81734e-05	0.00452519	ENSFCAG00000000043/ENSFCAG00000001634/ENSFCAG00000004219/ENSFCAG00000005090/ENSFCAG00000008717/ENSFCAG00000035912/ENSFCAG00000040215	7
GOBP_BONE_GROWTH	6/332	30/13761	6.85995e-05	0.00452519	ENSFCAG00000003692/ENSFCAG00000004384/ENSFCAG00000009754/ENSFCAG00000010409/ENSFCAG00000023364/ENSFCAG00000035912	6
GOBP_METANEPHRIC_TUBULE_DEVELOPMENT	5/332	19/13761	6.9805e-05	0.00452519	ENSFCAG00000000559/ENSFCAG00000004219/ENSFCAG00000005505/ENSFCAG00000026754/ENSFCAG00000040613	5
GOBP_MORPHOGENESIS_OF_AN_EPITHELIUM	26/332	476/13761	9.1438e-05	0.00580145	ENSFCAG00000000308/ENSFCAG00000000559/ENSFCAG00000002118/ENSFCAG00000003692/ENSFCAG00000004219/ENSFCAG00000004384/ENSFCAG00000005137/ENSFCAG00000005574/ENSFCAG00000005935/ENSFCAG00000007570/ENSFCAG00000008717/ENSFCAG00000009155/ENSFCAG00000015468/ENSFCAG00000018108/ENSFCAG00000023517/ENSFCAG00000025418/ENSFCAG00000026754/ENSFCAG00000027902/ENSFCAG00000028062/ENSFCAG00000029702/ENSFCAG00000036421/…	26
GOBP_SENSORY_ORGAN_MORPHOGENESIS	17/332	245/13761	9.55877e-05	0.00593838	ENSFCAG00000000544/ENSFCAG00000003692/ENSFCAG00000004219/ENSFCAG00000005446/ENSFCAG00000005505/ENSFCAG00000008477/ENSFCAG00000009081/ENSFCAG00000009685/ENSFCAG00000010409/ENSFCAG00000014220/ENSFCAG00000014446/ENSFCAG00000025570/ENSFCAG00000025730/ENSFCAG00000026754/ENSFCAG00000029702/ENSFCAG00000036421/ENSFCAG00000037370	17
GOBP_MUSCLE_CELL_PROLIFERATION	14/332	178/13761	0.000106187	0.00646222	ENSFCAG00000000043/ENSFCAG00000000544/ENSFCAG00000003692/ENSFCAG00000004384/ENSFCAG00000005574/ENSFCAG00000005935/ENSFCAG00000012148/ENSFCAG00000014883/ENSFCAG00000015571/ENSFCAG00000023364/ENSFCAG00000023517/ENSFCAG00000027902/ENSFCAG00000036421/ENSFCAG00000044781	14
GOBP_POSITIVE_REGULATION_OF_GROWTH	16/332	224/13761	0.000109161	0.00651037	ENSFCAG00000000308/ENSFCAG00000003692/ENSFCAG00000004384/ENSFCAG00000005574/ENSFCAG00000012148/ENSFCAG00000014898/ENSFCAG00000015468/ENSFCAG00000023517/ENSFCAG00000027902/ENSFCAG00000029702/ENSFCAG00000034171/ENSFCAG00000035912/ENSFCAG00000036421/ENSFCAG00000037370/ENSFCAG00000037704/ENSFCAG00000043090	16
GOBP_SYNAPSE_ORGANIZATION	22/332	376/13761	0.000120359	0.00702691	ENSFCAG00000000544/ENSFCAG00000000639/ENSFCAG00000001059/ENSFCAG00000006747/ENSFCAG00000007533/ENSFCAG00000009081/ENSFCAG00000009576/ENSFCAG00000011277/ENSFCAG00000013900/ENSFCAG00000014956/ENSFCAG00000015391/ENSFCAG00000015492/ENSFCAG00000024457/ENSFCAG00000026091/ENSFCAG00000026645/ENSFCAG00000026807/ENSFCAG00000027902/ENSFCAG00000033859/ENSFCAG00000037370/ENSFCAG00000037704/ENSFCAG00000041275/…	22
GOBP_OSTEOBLAST_DIFFERENTIATION	15/332	203/13761	0.000122535	0.00702691	ENSFCAG00000003692/ENSFCAG00000004219/ENSFCAG00000007811/ENSFCAG00000008323/ENSFCAG00000008962/ENSFCAG00000009685/ENSFCAG00000013370/ENSFCAG00000015473/ENSFCAG00000023517/ENSFCAG00000025418/ENSFCAG00000037141/ENSFCAG00000040613/ENSFCAG00000041932/ENSFCAG00000043090/ENSFCAG00000045703	15
GOBP_COLUMNAR_CUBOIDAL_EPITHELIAL_CELL_DIFFERENTIATION	9/332	80/13761	0.000127797	0.00719037	ENSFCAG00000003692/ENSFCAG00000010409/ENSFCAG00000012950/ENSFCAG00000023517/ENSFCAG00000025418/ENSFCAG00000029702/ENSFCAG00000031608/ENSFCAG00000040613/ENSFCAG00000045684	9
GOBP_CELL_COMMUNICATION_INVOLVED_IN_CARDIAC_CONDUCTION	7/332	48/13761	0.000140486	0.00761688	ENSFCAG00000005384/ENSFCAG00000005574/ENSFCAG00000012339/ENSFCAG00000015492/ENSFCAG00000031496/ENSFCAG00000041256/ENSFCAG00000043766	7
GOBP_GLANDULAR_EPITHELIAL_CELL_DIFFERENTIATION	7/332	48/13761	0.000140486	0.00761688	ENSFCAG00000003692/ENSFCAG00000010409/ENSFCAG00000012950/ENSFCAG00000023517/ENSFCAG00000029702/ENSFCAG00000040613/ENSFCAG00000045684	7
GOBP_CARDIAC_ATRIUM_DEVELOPMENT	6/332	34/13761	0.00014325	0.00762808	ENSFCAG00000005384/ENSFCAG00000005574/ENSFCAG00000023517/ENSFCAG00000025418/ENSFCAG00000029702/ENSFCAG00000036421	6
GOBP_CARDIAC_CONDUCTION	9/332	82/13761	0.000154828	0.00809994	ENSFCAG00000005384/ENSFCAG00000005573/ENSFCAG00000005574/ENSFCAG00000009576/ENSFCAG00000012339/ENSFCAG00000015492/ENSFCAG00000031496/ENSFCAG00000041256/ENSFCAG00000043766	9
GOBP_RESPONSE_TO_RETINOIC_ACID	10/332	101/13761	0.000160418	0.00812819	ENSFCAG00000000419/ENSFCAG00000000559/ENSFCAG00000003692/ENSFCAG00000005446/ENSFCAG00000005935/ENSFCAG00000022555/ENSFCAG00000025418/ENSFCAG00000026754/ENSFCAG00000035912/ENSFCAG00000036421	10
GOBP_CARDIAC_SEPTUM_MORPHOGENESIS	8/332	65/13761	0.000160819	0.00812819	ENSFCAG00000003692/ENSFCAG00000004384/ENSFCAG00000005446/ENSFCAG00000005574/ENSFCAG00000012148/ENSFCAG00000023517/ENSFCAG00000025418/ENSFCAG00000029702	8
GOBP_AV_NODE_CELL_TO_BUNDLE_OF_HIS_CELL_COMMUNICATION	4/332	13/13761	0.00020023	0.00982153	ENSFCAG00000012339/ENSFCAG00000015492/ENSFCAG00000041256/ENSFCAG00000043766	4
GOBP_REGULATION_OF_ANIMAL_ORGAN_MORPHOGENESIS	11/332	124/13761	0.000203848	0.00982153	ENSFCAG00000000308/ENSFCAG00000000559/ENSFCAG00000002118/ENSFCAG00000004219/ENSFCAG00000005446/ENSFCAG00000009155/ENSFCAG00000025418/ENSFCAG00000036421/ENSFCAG00000040613/ENSFCAG00000041932/ENSFCAG00000043090	11
GOBP_RENAL_TUBULE_DEVELOPMENT	9/332	85/13761	0.000204204	0.00982153	ENSFCAG00000000308/ENSFCAG00000000559/ENSFCAG00000002118/ENSFCAG00000004219/ENSFCAG00000005505/ENSFCAG00000023517/ENSFCAG00000025418/ENSFCAG00000026754/ENSFCAG00000040613	9
GOBP_REGULATION_OF_HEART_RATE	9/332	86/13761	0.000223318	0.0105704	ENSFCAG00000005384/ENSFCAG00000005573/ENSFCAG00000012339/ENSFCAG00000015492/ENSFCAG00000028062/ENSFCAG00000041256/ENSFCAG00000043200/ENSFCAG00000043766/ENSFCAG00000046428	9
GOBP_VENTRICULAR_SEPTUM_MORPHOGENESIS	6/332	37/13761	0.000233	0.0108563	ENSFCAG00000003692/ENSFCAG00000004384/ENSFCAG00000012148/ENSFCAG00000023517/ENSFCAG00000025418/ENSFCAG00000029702	6
GOBP_REGULATION_OF_DEVELOPMENTAL_GROWTH	18/332	290/13761	0.000243546	0.0110196	ENSFCAG00000000308/ENSFCAG00000003692/ENSFCAG00000004384/ENSFCAG00000005574/ENSFCAG00000012148/ENSFCAG00000012585/ENSFCAG00000014898/ENSFCAG00000023517/ENSFCAG00000023543/ENSFCAG00000027902/ENSFCAG00000028062/ENSFCAG00000028703/ENSFCAG00000029702/ENSFCAG00000034171/ENSFCAG00000035912/ENSFCAG00000036421/ENSFCAG00000037370/ENSFCAG00000037704	18
GOBP_KIDNEY_MORPHOGENESIS	9/332	87/13761	0.000243895	0.0110196	ENSFCAG00000000308/ENSFCAG00000000559/ENSFCAG00000002118/ENSFCAG00000004219/ENSFCAG00000005505/ENSFCAG00000025418/ENSFCAG00000026754/ENSFCAG00000027902/ENSFCAG00000040613	9
GOBP_KIDNEY_EPITHELIUM_DEVELOPMENT	11/332	127/13761	0.000251494	0.0111934	ENSFCAG00000000308/ENSFCAG00000000559/ENSFCAG00000002118/ENSFCAG00000003692/ENSFCAG00000004219/ENSFCAG00000005505/ENSFCAG00000010409/ENSFCAG00000023517/ENSFCAG00000025418/ENSFCAG00000026754/ENSFCAG00000040613	11
GOBP_COLLECTING_DUCT_DEVELOPMENT	4/332	14/13761	0.000275011	0.0120601	ENSFCAG00000000559/ENSFCAG00000005505/ENSFCAG00000023517/ENSFCAG00000040491	4
GOBP_HEART_PROCESS	15/332	219/13761	0.000281306	0.0121573	ENSFCAG00000004738/ENSFCAG00000005384/ENSFCAG00000005573/ENSFCAG00000005574/ENSFCAG00000009576/ENSFCAG00000012339/ENSFCAG00000014898/ENSFCAG00000015492/ENSFCAG00000028062/ENSFCAG00000031496/ENSFCAG00000041256/ENSFCAG00000042446/ENSFCAG00000043200/ENSFCAG00000043766/ENSFCAG00000046428	15
GOBP_BONE_MORPHOGENESIS	9/332	89/13761	0.000289783	0.0123448	ENSFCAG00000003692/ENSFCAG00000004384/ENSFCAG00000006472/ENSFCAG00000009754/ENSFCAG00000010409/ENSFCAG00000014220/ENSFCAG00000023364/ENSFCAG00000041932/ENSFCAG00000043090	9
GOBP_NEPHRON_MORPHOGENESIS	8/332	71/13761	0.000299093	0.0123874	ENSFCAG00000000308/ENSFCAG00000000559/ENSFCAG00000002118/ENSFCAG00000004219/ENSFCAG00000025418/ENSFCAG00000026754/ENSFCAG00000027902/ENSFCAG00000040613	8
GOBP_VASCULOGENESIS	8/332	71/13761	0.000299093	0.0123874	ENSFCAG00000000308/ENSFCAG00000004384/ENSFCAG00000005574/ENSFCAG00000009081/ENSFCAG00000012148/ENSFCAG00000012495/ENSFCAG00000023517/ENSFCAG00000043200	8
GOBP_REGULATION_OF_HEART_CONTRACTION	13/332	174/13761	0.000308891	0.012618	ENSFCAG00000004738/ENSFCAG00000005384/ENSFCAG00000005573/ENSFCAG00000005574/ENSFCAG00000009576/ENSFCAG00000012339/ENSFCAG00000015492/ENSFCAG00000028062/ENSFCAG00000031496/ENSFCAG00000041256/ENSFCAG00000043200/ENSFCAG00000043766/ENSFCAG00000046428	13
GOBP_MESENCHYMAL_CELL_PROLIFERATION	6/332	39/13761	0.000314007	0.0126536	ENSFCAG00000003692/ENSFCAG00000004384/ENSFCAG00000005446/ENSFCAG00000025418/ENSFCAG00000026754/ENSFCAG00000036421	6
GOBP_CARDIAC_MUSCLE_TISSUE_DEVELOPMENT	14/332	199/13761	0.000340211	0.0135268	ENSFCAG00000000308/ENSFCAG00000002283/ENSFCAG00000003692/ENSFCAG00000004384/ENSFCAG00000005573/ENSFCAG00000005574/ENSFCAG00000010409/ENSFCAG00000012148/ENSFCAG00000012339/ENSFCAG00000023517/ENSFCAG00000027902/ENSFCAG00000028703/ENSFCAG00000029702/ENSFCAG00000036421	14
GOBP_OUTFLOW_TRACT_MORPHOGENESIS	8/332	73/13761	0.000362463	0.0138192	ENSFCAG00000003692/ENSFCAG00000004384/ENSFCAG00000005446/ENSFCAG00000012148/ENSFCAG00000023517/ENSFCAG00000025418/ENSFCAG00000043090/ENSFCAG00000044781	8
GOBP_UROGENITAL_SYSTEM_DEVELOPMENT	19/332	326/13761	0.000365274	0.0138192	ENSFCAG00000000308/ENSFCAG00000000559/ENSFCAG00000002118/ENSFCAG00000003692/ENSFCAG00000004219/ENSFCAG00000005090/ENSFCAG00000005505/ENSFCAG00000005935/ENSFCAG00000010409/ENSFCAG00000011277/ENSFCAG00000014220/ENSFCAG00000014980/ENSFCAG00000023517/ENSFCAG00000025418/ENSFCAG00000026754/ENSFCAG00000027902/ENSFCAG00000029702/ENSFCAG00000040491/ENSFCAG00000040613	19
GOBP_CARDIAC_LEFT_VENTRICLE_MORPHOGENESIS	4/332	15/13761	0.000367917	0.0138192	ENSFCAG00000004384/ENSFCAG00000005574/ENSFCAG00000023517/ENSFCAG00000043090	4
GOBP_POSITIVE_REGULATION_OF_KINASE_ACTIVITY	23/332	435/13761	0.000369859	0.0138192	ENSFCAG00000000544/ENSFCAG00000000639/ENSFCAG00000001882/ENSFCAG00000003163/ENSFCAG00000003692/ENSFCAG00000003901/ENSFCAG00000004384/ENSFCAG00000006852/ENSFCAG00000009081/ENSFCAG00000012945/ENSFCAG00000013992/ENSFCAG00000015468/ENSFCAG00000015571/ENSFCAG00000022709/ENSFCAG00000025418/ENSFCAG00000026091/ENSFCAG00000027470/ENSFCAG00000027902/ENSFCAG00000029702/ENSFCAG00000035912/ENSFCAG00000037704/…	23
GOBP_CARDIAC_CHAMBER_MORPHOGENESIS	10/332	112/13761	0.000374209	0.0138192	ENSFCAG00000003692/ENSFCAG00000004384/ENSFCAG00000005446/ENSFCAG00000005574/ENSFCAG00000012148/ENSFCAG00000023517/ENSFCAG00000025418/ENSFCAG00000029702/ENSFCAG00000036421/ENSFCAG00000043090	10
GOBP_NEPHRON_DEVELOPMENT	11/332	133/13761	0.000375371	0.0138192	ENSFCAG00000000308/ENSFCAG00000000559/ENSFCAG00000002118/ENSFCAG00000004219/ENSFCAG00000005505/ENSFCAG00000011277/ENSFCAG00000023517/ENSFCAG00000025418/ENSFCAG00000026754/ENSFCAG00000027902/ENSFCAG00000040613	11
GOBP_EPITHELIAL_TUBE_MORPHOGENESIS	18/332	303/13761	0.000413724	0.0150454	ENSFCAG00000000308/ENSFCAG00000000559/ENSFCAG00000002118/ENSFCAG00000003692/ENSFCAG00000004219/ENSFCAG00000004384/ENSFCAG00000008717/ENSFCAG00000018108/ENSFCAG00000023517/ENSFCAG00000025418/ENSFCAG00000026754/ENSFCAG00000029702/ENSFCAG00000036421/ENSFCAG00000037370/ENSFCAG00000040613/ENSFCAG00000043090/ENSFCAG00000043200/ENSFCAG00000045684	18
GOBP_GLAND_MORPHOGENESIS	10/332	114/13761	0.000431347	0.0154973	ENSFCAG00000003692/ENSFCAG00000004384/ENSFCAG00000005935/ENSFCAG00000014980/ENSFCAG00000015468/ENSFCAG00000023517/ENSFCAG00000028062/ENSFCAG00000029702/ENSFCAG00000037370/ENSFCAG00000040613	10
GOBP_ERK1_AND_ERK2_CASCADE	17/332	279/13761	0.000446102	0.0158366	ENSFCAG00000000544/ENSFCAG00000001882/ENSFCAG00000003163/ENSFCAG00000003692/ENSFCAG00000008717/ENSFCAG00000009081/ENSFCAG00000012148/ENSFCAG00000012585/ENSFCAG00000014883/ENSFCAG00000015468/ENSFCAG00000023127/ENSFCAG00000023366/ENSFCAG00000023517/ENSFCAG00000027902/ENSFCAG00000039710/ENSFCAG00000042446/ENSFCAG00000045461	17
GOBP_KIDNEY_MESENCHYME_DEVELOPMENT	4/332	16/13761	0.000481279	0.0166881	ENSFCAG00000000308/ENSFCAG00000005090/ENSFCAG00000026754/ENSFCAG00000040613	4
GOBP_MEMBRANE_DEPOLARIZATION_DURING_CARDIAC_MUSCLE_CELL_ACTION_POTENTIAL	4/332	16/13761	0.000481279	0.0166881	ENSFCAG00000005384/ENSFCAG00000012339/ENSFCAG00000015492/ENSFCAG00000043766	4
GOBP_REGULATION_OF_MESENCHYMAL_CELL_PROLIFERATION	5/332	28/13761	0.000493634	0.0169197	ENSFCAG00000003692/ENSFCAG00000004384/ENSFCAG00000005446/ENSFCAG00000025418/ENSFCAG00000036421	5
GOBP_MESONEPHRIC_TUBULE_MORPHOGENESIS	7/332	59/13761	0.000518945	0.0175852	ENSFCAG00000000308/ENSFCAG00000000559/ENSFCAG00000002118/ENSFCAG00000004219/ENSFCAG00000025418/ENSFCAG00000026754/ENSFCAG00000040613	7
GOBP_EMBRYONIC_FORELIMB_MORPHOGENESIS	5/332	29/13761	0.000584807	0.0191637	ENSFCAG00000005574/ENSFCAG00000014220/ENSFCAG00000026754/ENSFCAG00000035038/ENSFCAG00000041932	5
GOBP_REGULATION_OF_KIDNEY_DEVELOPMENT	5/332	29/13761	0.000584807	0.0191637	ENSFCAG00000000308/ENSFCAG00000002118/ENSFCAG00000004219/ENSFCAG00000026754/ENSFCAG00000040613	5
GOBP_RESPONSE_TO_GONADOTROPIN	5/332	29/13761	0.000584807	0.0191637	ENSFCAG00000000308/ENSFCAG00000012148/ENSFCAG00000023290/ENSFCAG00000023517/ENSFCAG00000037704	5
GOBP_CORONARY_VASCULATURE_MORPHOGENESIS	4/332	17/13761	0.000617471	0.0196613	ENSFCAG00000005446/ENSFCAG00000005574/ENSFCAG00000012148/ENSFCAG00000023517	4
GOBP_DORSAL_SPINAL_CORD_DEVELOPMENT	4/332	17/13761	0.000617471	0.0196613	ENSFCAG00000006747/ENSFCAG00000014463/ENSFCAG00000029702/ENSFCAG00000036979	4
GOBP_GLAND_DEVELOPMENT	21/332	396/13761	0.000636682	0.0196613	ENSFCAG00000000308/ENSFCAG00000000419/ENSFCAG00000003692/ENSFCAG00000004384/ENSFCAG00000005446/ENSFCAG00000005935/ENSFCAG00000006327/ENSFCAG00000012148/ENSFCAG00000014980/ENSFCAG00000015468/ENSFCAG00000023517/ENSFCAG00000025418/ENSFCAG00000026091/ENSFCAG00000027902/ENSFCAG00000028062/ENSFCAG00000029702/ENSFCAG00000035038/ENSFCAG00000036421/ENSFCAG00000037370/ENSFCAG00000040613/ENSFCAG00000045684	21
GOBP_ANIMAL_ORGAN_FORMATION	7/332	61/13761	0.000636915	0.0196613	ENSFCAG00000000308/ENSFCAG00000003692/ENSFCAG00000004384/ENSFCAG00000005574/ENSFCAG00000023517/ENSFCAG00000025418/ENSFCAG00000036421	7
GOBP_CARDIAC_SEPTUM_DEVELOPMENT	9/332	99/13761	0.000639553	0.0196613	ENSFCAG00000003692/ENSFCAG00000004384/ENSFCAG00000005384/ENSFCAG00000005446/ENSFCAG00000005574/ENSFCAG00000012148/ENSFCAG00000023517/ENSFCAG00000025418/ENSFCAG00000029702	9
GOBP_NEPHRON_EPITHELIUM_DEVELOPMENT	9/332	99/13761	0.000639553	0.0196613	ENSFCAG00000000308/ENSFCAG00000000559/ENSFCAG00000002118/ENSFCAG00000004219/ENSFCAG00000005505/ENSFCAG00000023517/ENSFCAG00000025418/ENSFCAG00000026754/ENSFCAG00000040613	9
GOBP_EYE_MORPHOGENESIS	11/332	142/13761	0.000654662	0.0199204	ENSFCAG00000000544/ENSFCAG00000004219/ENSFCAG00000005505/ENSFCAG00000008477/ENSFCAG00000009081/ENSFCAG00000009685/ENSFCAG00000010409/ENSFCAG00000014446/ENSFCAG00000025570/ENSFCAG00000029702/ENSFCAG00000036421	11
GOBP_DEVELOPMENTAL_MATURATION	16/332	265/13761	0.000720068	0.0216893	ENSFCAG00000000639/ENSFCAG00000003163/ENSFCAG00000003821/ENSFCAG00000004219/ENSFCAG00000005935/ENSFCAG00000008444/ENSFCAG00000011253/ENSFCAG00000012950/ENSFCAG00000013370/ENSFCAG00000015473/ENSFCAG00000026091/ENSFCAG00000035912/ENSFCAG00000041275/ENSFCAG00000041932/ENSFCAG00000044420/ENSFCAG00000045684	16
GOBP_EXTERNAL_ENCAPSULATING_STRUCTURE_ORGANIZATION	17/332	292/13761	0.000746259	0.0222534	ENSFCAG00000000308/ENSFCAG00000005935/ENSFCAG00000007507/ENSFCAG00000007570/ENSFCAG00000009023/ENSFCAG00000009754/ENSFCAG00000012782/ENSFCAG00000013504/ENSFCAG00000014342/ENSFCAG00000023364/ENSFCAG00000023366/ENSFCAG00000023517/ENSFCAG00000025656/ENSFCAG00000027577/ENSFCAG00000043090/ENSFCAG00000044781/ENSFCAG00000045286	17
GOBP_REGULATION_OF_TRANS_SYNAPTIC_SIGNALING	20/332	374/13761	0.000769153	0.0225547	ENSFCAG00000000544/ENSFCAG00000000639/ENSFCAG00000003821/ENSFCAG00000004394/ENSFCAG00000005137/ENSFCAG00000005223/ENSFCAG00000005505/ENSFCAG00000005554/ENSFCAG00000008693/ENSFCAG00000009081/ENSFCAG00000009576/ENSFCAG00000011140/ENSFCAG00000015288/ENSFCAG00000015492/ENSFCAG00000018228/ENSFCAG00000024457/ENSFCAG00000026091/ENSFCAG00000029003/ENSFCAG00000036578/ENSFCAG00000043283	20
GOBP_ADENYLATE_CYCLASE_MODULATING_G_PROTEIN_COUPLED_RECEPTOR_SIGNALING_PATHWAY	14/332	216/13761	0.000771489	0.0225547	ENSFCAG00000002047/ENSFCAG00000002544/ENSFCAG00000005573/ENSFCAG00000007756/ENSFCAG00000008323/ENSFCAG00000008717/ENSFCAG00000011140/ENSFCAG00000011384/ENSFCAG00000015473/ENSFCAG00000029003/ENSFCAG00000039710/ENSFCAG00000042446/ENSFCAG00000043200/ENSFCAG00000044420	14
GOBP_CELL_CELL_SIGNALING_INVOLVED_IN_CARDIAC_CONDUCTION	5/332	31/13761	0.000804336	0.0230628	ENSFCAG00000005384/ENSFCAG00000005574/ENSFCAG00000012339/ENSFCAG00000015492/ENSFCAG00000043766	5
GOBP_METANEPHROS_MORPHOGENESIS	5/332	31/13761	0.000804336	0.0230628	ENSFCAG00000000308/ENSFCAG00000000559/ENSFCAG00000004219/ENSFCAG00000005505/ENSFCAG00000040613	5
GOBP_EPITHELIAL_TO_MESENCHYMAL_TRANSITION	11/332	146/13761	0.000825306	0.0234387	ENSFCAG00000003692/ENSFCAG00000004384/ENSFCAG00000005574/ENSFCAG00000007570/ENSFCAG00000012148/ENSFCAG00000023517/ENSFCAG00000023543/ENSFCAG00000025418/ENSFCAG00000036421/ENSFCAG00000040613/ENSFCAG00000043090	11
GOBP_DEVELOPMENTAL_GROWTH_INVOLVED_IN_MORPHOGENESIS	14/332	218/13761	0.000844137	0.0237473	ENSFCAG00000003692/ENSFCAG00000004384/ENSFCAG00000012585/ENSFCAG00000014898/ENSFCAG00000023517/ENSFCAG00000023543/ENSFCAG00000025418/ENSFCAG00000028062/ENSFCAG00000030503/ENSFCAG00000034171/ENSFCAG00000037370/ENSFCAG00000037704/ENSFCAG00000043090/ENSFCAG00000046428	14
GOBP_CARDIAC_VENTRICLE_MORPHOGENESIS	7/332	64/13761	0.000852736	0.023765	ENSFCAG00000003692/ENSFCAG00000004384/ENSFCAG00000005574/ENSFCAG00000012148/ENSFCAG00000023517/ENSFCAG00000029702/ENSFCAG00000043090	7
GOBP_RENAL_VESICLE_DEVELOPMENT	4/332	19/13761	0.000967993	0.0267274	ENSFCAG00000000559/ENSFCAG00000004219/ENSFCAG00000026754/ENSFCAG00000040613	4
GOBP_REGULATION_OF_SYNAPTIC_PLASTICITY	12/332	173/13761	0.00100806	0.0274076	ENSFCAG00000000639/ENSFCAG00000003821/ENSFCAG00000005223/ENSFCAG00000005505/ENSFCAG00000008693/ENSFCAG00000009081/ENSFCAG00000009576/ENSFCAG00000011140/ENSFCAG00000015288/ENSFCAG00000018228/ENSFCAG00000026091/ENSFCAG00000036578	12
GOBP_ROOF_OF_MOUTH_DEVELOPMENT	8/332	85/13761	0.00101101	0.0274076	ENSFCAG00000000559/ENSFCAG00000004384/ENSFCAG00000005446/ENSFCAG00000012148/ENSFCAG00000014220/ENSFCAG00000025418/ENSFCAG00000026754/ENSFCAG00000044475	8
GOBP_REPRODUCTIVE_SYSTEM_DEVELOPMENT	20/332	384/13761	0.00106288	0.0285543	ENSFCAG00000000308/ENSFCAG00000000559/ENSFCAG00000003692/ENSFCAG00000004219/ENSFCAG00000005935/ENSFCAG00000009155/ENSFCAG00000011253/ENSFCAG00000011520/ENSFCAG00000014980/ENSFCAG00000015468/ENSFCAG00000023517/ENSFCAG00000026754/ENSFCAG00000028062/ENSFCAG00000029781/ENSFCAG00000035912/ENSFCAG00000036421/ENSFCAG00000039107/ENSFCAG00000040613/ENSFCAG00000043090/ENSFCAG00000043200	20
GOBP_SENSORY_SYSTEM_DEVELOPMENT	19/332	357/13761	0.00109516	0.0289464	ENSFCAG00000000308/ENSFCAG00000000544/ENSFCAG00000000559/ENSFCAG00000004219/ENSFCAG00000004384/ENSFCAG00000005505/ENSFCAG00000008477/ENSFCAG00000009081/ENSFCAG00000009685/ENSFCAG00000010409/ENSFCAG00000014220/ENSFCAG00000014446/ENSFCAG00000014463/ENSFCAG00000015468/ENSFCAG00000022318/ENSFCAG00000025570/ENSFCAG00000028062/ENSFCAG00000029702/ENSFCAG00000036421	19
GOBP_BONE_DEVELOPMENT	13/332	199/13761	0.0010969	0.0289464	ENSFCAG00000003692/ENSFCAG00000004384/ENSFCAG00000005090/ENSFCAG00000006472/ENSFCAG00000009754/ENSFCAG00000010409/ENSFCAG00000013370/ENSFCAG00000014220/ENSFCAG00000023221/ENSFCAG00000023364/ENSFCAG00000035912/ENSFCAG00000041932/ENSFCAG00000043090	13
GOBP_VENTRICULAR_SEPTUM_DEVELOPMENT	7/332	67/13761	0.00112251	0.0293626	ENSFCAG00000003692/ENSFCAG00000004384/ENSFCAG00000005574/ENSFCAG00000012148/ENSFCAG00000023517/ENSFCAG00000025418/ENSFCAG00000029702	7
GOBP_NEURON_MIGRATION	11/332	152/13761	0.00114922	0.0297999	ENSFCAG00000000639/ENSFCAG00000003901/ENSFCAG00000006143/ENSFCAG00000006747/ENSFCAG00000009081/ENSFCAG00000011277/ENSFCAG00000012585/ENSFCAG00000013231/ENSFCAG00000015544/ENSFCAG00000028062/ENSFCAG00000037370	11
GOBP_CELLULAR_RESPONSE_TO_GONADOTROPIN_STIMULUS	4/332	20/13761	0.00118718	0.030503	ENSFCAG00000000308/ENSFCAG00000023290/ENSFCAG00000023517/ENSFCAG00000037704	4
GOBP_REGULATION_OF_ANATOMICAL_STRUCTURE_SIZE	22/332	445/13761	0.0011968	0.030503	ENSFCAG00000000559/ENSFCAG00000001441/ENSFCAG00000003163/ENSFCAG00000004125/ENSFCAG00000005561/ENSFCAG00000005935/ENSFCAG00000005966/ENSFCAG00000008717/ENSFCAG00000009754/ENSFCAG00000011384/ENSFCAG00000012585/ENSFCAG00000023127/ENSFCAG00000023543/ENSFCAG00000024416/ENSFCAG00000028062/ENSFCAG00000034171/ENSFCAG00000035912/ENSFCAG00000037370/ENSFCAG00000037704/ENSFCAG00000043200/ENSFCAG00000044781/…	22
GOBP_CARDIAC_CHAMBER_DEVELOPMENT	11/332	153/13761	0.00121222	0.0306343	ENSFCAG00000003692/ENSFCAG00000004384/ENSFCAG00000005384/ENSFCAG00000005446/ENSFCAG00000005574/ENSFCAG00000012148/ENSFCAG00000023517/ENSFCAG00000025418/ENSFCAG00000029702/ENSFCAG00000036421/ENSFCAG00000043090	11
GOBP_HINDLIMB_MORPHOGENESIS	5/332	34/13761	0.0012416	0.0309794	ENSFCAG00000010409/ENSFCAG00000014220/ENSFCAG00000023517/ENSFCAG00000026754/ENSFCAG00000035038	5
GOBP_HEART_MORPHOGENESIS	14/332	227/13761	0.00124666	0.0309794	ENSFCAG00000002283/ENSFCAG00000003692/ENSFCAG00000004384/ENSFCAG00000005446/ENSFCAG00000005574/ENSFCAG00000006852/ENSFCAG00000012148/ENSFCAG00000023517/ENSFCAG00000023543/ENSFCAG00000025418/ENSFCAG00000029702/ENSFCAG00000036421/ENSFCAG00000043090/ENSFCAG00000044781	14
GOBP_SPINAL_CORD_DEVELOPMENT	8/332	88/13761	0.00126883	0.0312699	ENSFCAG00000000639/ENSFCAG00000003901/ENSFCAG00000006747/ENSFCAG00000012782/ENSFCAG00000014463/ENSFCAG00000023517/ENSFCAG00000029702/ENSFCAG00000036979	8
GOBP_POSITIVE_REGULATION_OF_ERK1_AND_ERK2_CASCADE	12/332	178/13761	0.00128966	0.0315228	ENSFCAG00000001882/ENSFCAG00000003163/ENSFCAG00000003692/ENSFCAG00000008717/ENSFCAG00000009081/ENSFCAG00000015468/ENSFCAG00000023127/ENSFCAG00000023517/ENSFCAG00000027902/ENSFCAG00000039710/ENSFCAG00000042446/ENSFCAG00000045461	12
GOBP_CELL_DIFFERENTIATION_INVOLVED_IN_KIDNEY_DEVELOPMENT	6/332	51/13761	0.00136017	0.0329758	ENSFCAG00000000308/ENSFCAG00000000559/ENSFCAG00000005090/ENSFCAG00000023517/ENSFCAG00000026754/ENSFCAG00000040613	6
GOBP_BLASTODERM_SEGMENTATION	4/332	21/13761	0.00143889	0.0342989	ENSFCAG00000000308/ENSFCAG00000013386/ENSFCAG00000028062/ENSFCAG00000034788	4
GOBP_AV_NODE_CELL_TO_BUNDLE_OF_HIS_CELL_SIGNALING	3/332	10/13761	0.00147225	0.0342989	ENSFCAG00000012339/ENSFCAG00000015492/ENSFCAG00000043766	3
GOBP_METANEPHRIC_TUBULE_MORPHOGENESIS	3/332	10/13761	0.00147225	0.0342989	ENSFCAG00000000559/ENSFCAG00000004219/ENSFCAG00000040613	3
GOBP_POSITIVE_REGULATION_OF_PLATELET_AGGREGATION	3/332	10/13761	0.00147225	0.0342989	ENSFCAG00000007570/ENSFCAG00000013040/ENSFCAG00000027624	3
GOBP_REGULATION_OF_CELL_COMMUNICATION_BY_ELECTRICAL_COUPLING	3/332	10/13761	0.00147225	0.0342989	ENSFCAG00000005574/ENSFCAG00000031496/ENSFCAG00000041256	3
GOBP_SKELETAL_MUSCLE_ORGAN_DEVELOPMENT	11/332	157/13761	0.00149332	0.0345201	ENSFCAG00000000264/ENSFCAG00000000308/ENSFCAG00000000544/ENSFCAG00000004219/ENSFCAG00000005446/ENSFCAG00000023517/ENSFCAG00000026091/ENSFCAG00000027805/ENSFCAG00000031608/ENSFCAG00000035038/ENSFCAG00000044781	11
GOBP_APPENDAGE_MORPHOGENESIS	10/332	134/13761	0.00151432	0.0347362	ENSFCAG00000003692/ENSFCAG00000005574/ENSFCAG00000009685/ENSFCAG00000010409/ENSFCAG00000014220/ENSFCAG00000023517/ENSFCAG00000026754/ENSFCAG00000035038/ENSFCAG00000041932/ENSFCAG00000043090	10
GOBP_CARDIAC_EPITHELIAL_TO_MESENCHYMAL_TRANSITION	5/332	36/13761	0.00161725	0.0365351	ENSFCAG00000004384/ENSFCAG00000012148/ENSFCAG00000023517/ENSFCAG00000023543/ENSFCAG00000036421	5
GOBP_FORELIMB_MORPHOGENESIS	5/332	36/13761	0.00161725	0.0365351	ENSFCAG00000005574/ENSFCAG00000014220/ENSFCAG00000026754/ENSFCAG00000035038/ENSFCAG00000041932	5
GOBP_EMBRYONIC_APPENDAGE_MORPHOGENESIS	9/332	113/13761	0.00164476	0.0368773	ENSFCAG00000005574/ENSFCAG00000009685/ENSFCAG00000010409/ENSFCAG00000014220/ENSFCAG00000023517/ENSFCAG00000026754/ENSFCAG00000035038/ENSFCAG00000041932/ENSFCAG00000043090	9
GOBP_POSITIVE_REGULATION_OF_SYNAPTIC_TRANSMISSION	10/332	136/13761	0.00169236	0.0376614	ENSFCAG00000000639/ENSFCAG00000005137/ENSFCAG00000005505/ENSFCAG00000005554/ENSFCAG00000008693/ENSFCAG00000009081/ENSFCAG00000009576/ENSFCAG00000011140/ENSFCAG00000015492/ENSFCAG00000018228	10
GOBP_POSITIVE_REGULATION_OF_MESENCHYMAL_CELL_PROLIFERATION	4/332	22/13761	0.00172555	0.0381154	ENSFCAG00000003692/ENSFCAG00000004384/ENSFCAG00000005446/ENSFCAG00000036421	4
GOBP_CALCIUM_ION_TRANSPORT	19/332	372/13761	0.0017623	0.0386409	ENSFCAG00000002544/ENSFCAG00000003163/ENSFCAG00000005384/ENSFCAG00000005573/ENSFCAG00000005966/ENSFCAG00000008693/ENSFCAG00000008717/ENSFCAG00000009576/ENSFCAG00000009762/ENSFCAG00000009965/ENSFCAG00000010902/ENSFCAG00000011422/ENSFCAG00000012339/ENSFCAG00000014361/ENSFCAG00000015492/ENSFCAG00000018228/ENSFCAG00000031496/ENSFCAG00000040781/ENSFCAG00000042446	19
GOBP_REGULATION_OF_OSTEOBLAST_DIFFERENTIATION	9/332	115/13761	0.00185798	0.0404416	ENSFCAG00000003692/ENSFCAG00000008962/ENSFCAG00000009685/ENSFCAG00000023517/ENSFCAG00000037141/ENSFCAG00000040613/ENSFCAG00000041932/ENSFCAG00000043090/ENSFCAG00000045703	9
GOBP_NEGATIVE_REGULATION_OF_CELLULAR_RESPONSE_TO_GROWTH_FACTOR_STIMULUS	8/332	94/13761	0.00194041	0.0419297	ENSFCAG00000005229/ENSFCAG00000012585/ENSFCAG00000015293/ENSFCAG00000015571/ENSFCAG00000023517/ENSFCAG00000033542/ENSFCAG00000040613/ENSFCAG00000043090	8
GOBP_VASCULAR_ASSOCIATED_SMOOTH_MUSCLE_CELL_DEVELOPMENT	3/332	11/13761	0.00198834	0.0426563	ENSFCAG00000009754/ENSFCAG00000023517/ENSFCAG00000043200	3
GOBP_CALCIUM_ION_IMPORT_INTO_CYTOSOL	4/332	23/13761	0.00204954	0.0433455	ENSFCAG00000008693/ENSFCAG00000009576/ENSFCAG00000040781/ENSFCAG00000042446	4
GOBP_TRABECULA_FORMATION	4/332	23/13761	0.00204954	0.0433455	ENSFCAG00000005935/ENSFCAG00000007466/ENSFCAG00000009685/ENSFCAG00000012148	4
GOBP_CEREBRAL_CORTEX_CELL_MIGRATION	5/332	38/13761	0.00207026	0.0434755	ENSFCAG00000000639/ENSFCAG00000003901/ENSFCAG00000006747/ENSFCAG00000015468/ENSFCAG00000024849	5
GOBP_SEX_DIFFERENTIATION	14/332	240/13761	0.00210276	0.0438492	ENSFCAG00000000308/ENSFCAG00000000559/ENSFCAG00000002544/ENSFCAG00000004219/ENSFCAG00000005935/ENSFCAG00000011253/ENSFCAG00000026754/ENSFCAG00000027805/ENSFCAG00000028062/ENSFCAG00000029781/ENSFCAG00000035912/ENSFCAG00000039107/ENSFCAG00000040613/ENSFCAG00000043090	14
GOBP_REGULATION_OF_CELLULAR_RESPONSE_TO_GROWTH_FACTOR_STIMULUS	15/332	267/13761	0.00213291	0.044169	ENSFCAG00000005229/ENSFCAG00000009685/ENSFCAG00000012148/ENSFCAG00000012585/ENSFCAG00000013386/ENSFCAG00000015293/ENSFCAG00000015571/ENSFCAG00000018108/ENSFCAG00000023517/ENSFCAG00000033542/ENSFCAG00000040613/ENSFCAG00000041002/ENSFCAG00000041932/ENSFCAG00000043090/ENSFCAG00000044475	15
GOBP_POSITIVE_REGULATION_OF_EPITHELIAL_CELL_PROLIFERATION	11/332	165/13761	0.00221619	0.0455771	ENSFCAG00000001882/ENSFCAG00000003692/ENSFCAG00000005446/ENSFCAG00000011253/ENSFCAG00000014220/ENSFCAG00000015468/ENSFCAG00000023127/ENSFCAG00000023517/ENSFCAG00000026754/ENSFCAG00000029702/ENSFCAG00000036421	11
GOBP_METANEPHRIC_NEPHRON_DEVELOPMENT	5/332	39/13761	0.00232854	0.0475596	ENSFCAG00000000308/ENSFCAG00000000559/ENSFCAG00000004219/ENSFCAG00000026754/ENSFCAG00000040613	5
GOBP_MEMBRANE_DEPOLARIZATION	7/332	76/13761	0.00234716	0.0476138	ENSFCAG00000005384/ENSFCAG00000005574/ENSFCAG00000012339/ENSFCAG00000013370/ENSFCAG00000014898/ENSFCAG00000015492/ENSFCAG00000043766	7
GOBP_REGULATION_OF_CARDIAC_CONDUCTION	4/332	24/13761	0.00241323	0.048297	ENSFCAG00000005384/ENSFCAG00000005574/ENSFCAG00000009576/ENSFCAG00000041256	4
GOBP_SYNAPTIC_MEMBRANE_ADHESION	4/332	24/13761	0.00241323	0.048297	ENSFCAG00000006747/ENSFCAG00000013900/ENSFCAG00000024457/ENSFCAG00000037704	4
GOBP_CALCIUM_ION_TRANSPORT_INTO_CYTOSOL	10/332	144/13761	0.00258171	0.0507482	ENSFCAG00000002544/ENSFCAG00000003163/ENSFCAG00000005384/ENSFCAG00000005573/ENSFCAG00000008693/ENSFCAG00000009576/ENSFCAG00000018228/ENSFCAG00000031496/ENSFCAG00000040781/ENSFCAG00000042446	10
GOBP_MULTICELLULAR_ORGANISMAL_SIGNALING	10/332	144/13761	0.00258171	0.0507482	ENSFCAG00000005384/ENSFCAG00000005573/ENSFCAG00000005574/ENSFCAG00000009081/ENSFCAG00000009576/ENSFCAG00000012339/ENSFCAG00000015492/ENSFCAG00000031496/ENSFCAG00000041256/ENSFCAG00000043766	10
GOBP_REGULATION_OF_CYTOSOLIC_CALCIUM_ION_CONCENTRATION	16/332	300/13761	0.00259707	0.0507482	ENSFCAG00000001913/ENSFCAG00000002544/ENSFCAG00000003163/ENSFCAG00000005223/ENSFCAG00000005384/ENSFCAG00000005505/ENSFCAG00000005573/ENSFCAG00000008693/ENSFCAG00000009576/ENSFCAG00000015492/ENSFCAG00000018228/ENSFCAG00000031496/ENSFCAG00000039710/ENSFCAG00000040781/ENSFCAG00000042446/ENSFCAG00000043200	16
GOBP_CELLULAR_RESPONSE_TO_VASCULAR_ENDOTHELIAL_GROWTH_FACTOR_STIMULUS	6/332	58/13761	0.00265546	0.0507482	ENSFCAG00000001882/ENSFCAG00000005229/ENSFCAG00000012585/ENSFCAG00000015571/ENSFCAG00000023517/ENSFCAG00000027102	6
GOBP_NEGATIVE_REGULATION_OF_CELL_SUBSTRATE_ADHESION	6/332	58/13761	0.00265546	0.0507482	ENSFCAG00000013370/ENSFCAG00000015544/ENSFCAG00000022150/ENSFCAG00000023366/ENSFCAG00000023517/ENSFCAG00000037704	6
GOBP_NEURAL_CREST_CELL_MIGRATION	6/332	58/13761	0.00265546	0.0507482	ENSFCAG00000004219/ENSFCAG00000005446/ENSFCAG00000012585/ENSFCAG00000027902/ENSFCAG00000028062/ENSFCAG00000046428	6
GOBP_POSITIVE_REGULATION_OF_CATION_CHANNEL_ACTIVITY	6/332	58/13761	0.00265546	0.0507482	ENSFCAG00000000639/ENSFCAG00000005384/ENSFCAG00000009965/ENSFCAG00000015492/ENSFCAG00000031496/ENSFCAG00000032895	6
GOBP_APPENDAGE_DEVELOPMENT	11/332	169/13761	0.00267185	0.0507482	ENSFCAG00000003692/ENSFCAG00000005574/ENSFCAG00000009685/ENSFCAG00000009754/ENSFCAG00000010409/ENSFCAG00000014220/ENSFCAG00000023517/ENSFCAG00000026754/ENSFCAG00000035038/ENSFCAG00000041932/ENSFCAG00000043090	11
GOBP_POSITIVE_REGULATION_OF_TRANSPORTER_ACTIVITY	8/332	99/13761	0.00269101	0.0507885	ENSFCAG00000000639/ENSFCAG00000002528/ENSFCAG00000005384/ENSFCAG00000005966/ENSFCAG00000009965/ENSFCAG00000015492/ENSFCAG00000031496/ENSFCAG00000032895	8
GOBP_MUSCLE_ORGAN_DEVELOPMENT	16/332	302/13761	0.00277393	0.0515713	ENSFCAG00000000264/ENSFCAG00000000308/ENSFCAG00000000544/ENSFCAG00000003692/ENSFCAG00000004219/ENSFCAG00000005446/ENSFCAG00000012148/ENSFCAG00000023517/ENSFCAG00000026091/ENSFCAG00000026567/ENSFCAG00000027805/ENSFCAG00000029702/ENSFCAG00000031608/ENSFCAG00000035038/ENSFCAG00000036421/ENSFCAG00000044781	16
GOBP_ATRIOVENTRICULAR_VALVE_DEVELOPMENT	4/332	25/13761	0.00281896	0.0515713	ENSFCAG00000004384/ENSFCAG00000005574/ENSFCAG00000023517/ENSFCAG00000023543	4
GOBP_LYMPH_VESSEL_DEVELOPMENT	4/332	25/13761	0.00281896	0.0515713	ENSFCAG00000001882/ENSFCAG00000005446/ENSFCAG00000007570/ENSFCAG00000029702	4
GOBP_METANEPHRIC_NEPHRON_MORPHOGENESIS	4/332	25/13761	0.00281896	0.0515713	ENSFCAG00000000308/ENSFCAG00000000559/ENSFCAG00000004219/ENSFCAG00000040613	4
GOBP_SECONDARY_PALATE_DEVELOPMENT	4/332	25/13761	0.00281896	0.0515713	ENSFCAG00000004384/ENSFCAG00000005446/ENSFCAG00000012148/ENSFCAG00000025418	4
GOBP_DEVELOPMENT_OF_PRIMARY_SEXUAL_CHARACTERISTICS	12/332	196/13761	0.00289283	0.0522701	ENSFCAG00000000308/ENSFCAG00000002544/ENSFCAG00000004219/ENSFCAG00000005935/ENSFCAG00000011253/ENSFCAG00000026754/ENSFCAG00000028062/ENSFCAG00000029781/ENSFCAG00000035912/ENSFCAG00000039107/ENSFCAG00000040613/ENSFCAG00000043090	12
GOBP_SKELETAL_MUSCLE_CELL_DIFFERENTIATION	6/332	59/13761	0.00289733	0.0522701	ENSFCAG00000000264/ENSFCAG00000000544/ENSFCAG00000004219/ENSFCAG00000005446/ENSFCAG00000023517/ENSFCAG00000031608	6
GOBP_VASCULAR_ENDOTHELIAL_GROWTH_FACTOR_SIGNALING_PATHWAY	5/332	41/13761	0.00291418	0.0522701	ENSFCAG00000001882/ENSFCAG00000005229/ENSFCAG00000012585/ENSFCAG00000015571/ENSFCAG00000027102	5
GOBP_VASOCONSTRICTION	7/332	79/13761	0.00292727	0.0522701	ENSFCAG00000005935/ENSFCAG00000008717/ENSFCAG00000009754/ENSFCAG00000011384/ENSFCAG00000035912/ENSFCAG00000043200/ENSFCAG00000046428	7
GOBP_MAMMARY_GLAND_DEVELOPMENT	9/332	124/13761	0.0031065	0.0548126	ENSFCAG00000003692/ENSFCAG00000004384/ENSFCAG00000026091/ENSFCAG00000027902/ENSFCAG00000035038/ENSFCAG00000036421/ENSFCAG00000037370/ENSFCAG00000040613/ENSFCAG00000045684	9
GOBP_TELENCEPHALON_DEVELOPMENT	13/332	224/13761	0.00313079	0.0548126	ENSFCAG00000000639/ENSFCAG00000003901/ENSFCAG00000006747/ENSFCAG00000009081/ENSFCAG00000010409/ENSFCAG00000011277/ENSFCAG00000011384/ENSFCAG00000013231/ENSFCAG00000015468/ENSFCAG00000024849/ENSFCAG00000027902/ENSFCAG00000028062/ENSFCAG00000029702	13
GOBP_STEM_CELL_DIFFERENTIATION	12/332	198/13761	0.0031426	0.0548126	ENSFCAG00000003692/ENSFCAG00000004219/ENSFCAG00000005446/ENSFCAG00000005574/ENSFCAG00000012585/ENSFCAG00000022150/ENSFCAG00000023517/ENSFCAG00000026754/ENSFCAG00000027902/ENSFCAG00000028062/ENSFCAG00000041932/ENSFCAG00000046428	12
GOBP_LONG_TERM_SYNAPTIC_POTENTIATION	7/332	80/13761	0.00314318	0.0548126	ENSFCAG00000000639/ENSFCAG00000005505/ENSFCAG00000008693/ENSFCAG00000009081/ENSFCAG00000009576/ENSFCAG00000011140/ENSFCAG00000018228	7
GOBP_CARDIAC_ATRIUM_MORPHOGENESIS	4/332	26/13761	0.003269	0.0560204	ENSFCAG00000005574/ENSFCAG00000023517/ENSFCAG00000029702/ENSFCAG00000036421	4
GOBP_NEGATIVE_REGULATION_OF_CARTILAGE_DEVELOPMENT	4/332	26/13761	0.003269	0.0560204	ENSFCAG00000008323/ENSFCAG00000010409/ENSFCAG00000025418/ENSFCAG00000035912	4
GOBP_BRANCHING_INVOLVED_IN_LABYRINTHINE_LAYER_MORPHOGENESIS	3/332	13/13761	0.00332515	0.0560204	ENSFCAG00000003692/ENSFCAG00000009155/ENSFCAG00000043200	3
GOBP_METANEPHRIC_MESENCHYME_DEVELOPMENT	3/332	13/13761	0.00332515	0.0560204	ENSFCAG00000000308/ENSFCAG00000026754/ENSFCAG00000040613	3
GOBP_NEGATIVE_REGULATION_OF_CELLULAR_RESPONSE_TO_VASCULAR_ENDOTHELIAL_GROWTH_FACTOR_STIMULUS	3/332	13/13761	0.00332515	0.0560204	ENSFCAG00000005229/ENSFCAG00000012585/ENSFCAG00000015571	3
GOBP_REGULATION_OF_GONAD_DEVELOPMENT	3/332	13/13761	0.00332515	0.0560204	ENSFCAG00000000308/ENSFCAG00000028062/ENSFCAG00000040613	3
GOBP_REGULATION_OF_VASOCONSTRICTION	6/332	61/13761	0.00343004	0.0574628	ENSFCAG00000005935/ENSFCAG00000008717/ENSFCAG00000011384/ENSFCAG00000035912/ENSFCAG00000043200/ENSFCAG00000046428	6
GOBP_DIGESTIVE_TRACT_MORPHOGENESIS	5/332	43/13761	0.00359939	0.0598271	ENSFCAG00000003692/ENSFCAG00000015468/ENSFCAG00000023517/ENSFCAG00000025418/ENSFCAG00000043090	5
GOBP_METANEPHROS_DEVELOPMENT	7/332	82/13761	0.0036113	0.0598271	ENSFCAG00000000308/ENSFCAG00000000559/ENSFCAG00000004219/ENSFCAG00000005505/ENSFCAG00000014220/ENSFCAG00000026754/ENSFCAG00000040613	7
GOBP_REGULATION_OF_CELL_SUBSTRATE_ADHESION	12/332	202/13761	0.00369454	0.0606533	ENSFCAG00000003163/ENSFCAG00000007507/ENSFCAG00000007570/ENSFCAG00000012782/ENSFCAG00000013370/ENSFCAG00000015544/ENSFCAG00000022150/ENSFCAG00000023366/ENSFCAG00000023517/ENSFCAG00000031021/ENSFCAG00000037704/ENSFCAG00000040613	12
GOBP_MAMMARY_GLAND_EPITHELIUM_DEVELOPMENT	6/332	62/13761	0.00372218	0.0606533	ENSFCAG00000003692/ENSFCAG00000027902/ENSFCAG00000036421/ENSFCAG00000037370/ENSFCAG00000040613/ENSFCAG00000045684	6
GOBP_REGULATION_OF_CARTILAGE_DEVELOPMENT	6/332	62/13761	0.00372218	0.0606533	ENSFCAG00000008323/ENSFCAG00000010409/ENSFCAG00000023364/ENSFCAG00000025418/ENSFCAG00000035912/ENSFCAG00000041932	6
GOBP_FOREBRAIN_DEVELOPMENT	17/332	340/13761	0.00375446	0.0606973	ENSFCAG00000000639/ENSFCAG00000003692/ENSFCAG00000003901/ENSFCAG00000006327/ENSFCAG00000006747/ENSFCAG00000009081/ENSFCAG00000010409/ENSFCAG00000011277/ENSFCAG00000011384/ENSFCAG00000013231/ENSFCAG00000015468/ENSFCAG00000023517/ENSFCAG00000024849/ENSFCAG00000027902/ENSFCAG00000028062/ENSFCAG00000029702/ENSFCAG00000040613	17
GOBP_EMBRYONIC_HINDLIMB_MORPHOGENESIS	4/332	27/13761	0.00376559	0.0606973	ENSFCAG00000010409/ENSFCAG00000014220/ENSFCAG00000023517/ENSFCAG00000026754	4
GOBP_MESENCHYMAL_CELL_DEVELOPMENT	7/332	83/13761	0.00386436	0.0619544	ENSFCAG00000004219/ENSFCAG00000005446/ENSFCAG00000012585/ENSFCAG00000023517/ENSFCAG00000027902/ENSFCAG00000028062/ENSFCAG00000046428	7
GOBP_TRABECULA_MORPHOGENESIS	5/332	44/13761	0.00398213	0.063246	ENSFCAG00000005935/ENSFCAG00000007466/ENSFCAG00000009685/ENSFCAG00000012148/ENSFCAG00000023517	5
GOBP_EAR_DEVELOPMENT	12/332	204/13761	0.00399843	0.063246	ENSFCAG00000001059/ENSFCAG00000003692/ENSFCAG00000005446/ENSFCAG00000005505/ENSFCAG00000014220/ENSFCAG00000014446/ENSFCAG00000023290/ENSFCAG00000023517/ENSFCAG00000025730/ENSFCAG00000026754/ENSFCAG00000029702/ENSFCAG00000037370	12
GOBP_EMBRYONIC_PATTERN_SPECIFICATION	6/332	63/13761	0.00403239	0.063246	ENSFCAG00000000308/ENSFCAG00000003692/ENSFCAG00000013386/ENSFCAG00000027902/ENSFCAG00000028062/ENSFCAG00000034788	6
GOBP_DIGESTIVE_SYSTEM_DEVELOPMENT	9/332	129/13761	0.00404229	0.063246	ENSFCAG00000003692/ENSFCAG00000004384/ENSFCAG00000010409/ENSFCAG00000015468/ENSFCAG00000023517/ENSFCAG00000025418/ENSFCAG00000031608/ENSFCAG00000043090/ENSFCAG00000045684	9
GOBP_POSITIVE_REGULATION_OF_CALCIUM_ION_TRANSPORT	8/332	106/13761	0.00410231	0.063246	ENSFCAG00000002544/ENSFCAG00000005384/ENSFCAG00000005966/ENSFCAG00000008717/ENSFCAG00000009965/ENSFCAG00000015492/ENSFCAG00000031496/ENSFCAG00000042446	8
GOBP_REGULATION_OF_OSSIFICATION	8/332	106/13761	0.00410231	0.063246	ENSFCAG00000008962/ENSFCAG00000009685/ENSFCAG00000009754/ENSFCAG00000014220/ENSFCAG00000023517/ENSFCAG00000026754/ENSFCAG00000040613/ENSFCAG00000041932	8
GOBP_LYMPHANGIOGENESIS	3/332	14/13761	0.00415701	0.063246	ENSFCAG00000001882/ENSFCAG00000007570/ENSFCAG00000029702	3
GOBP_NEGATIVE_REGULATION_OF_ANOIKIS	3/332	14/13761	0.00415701	0.063246	ENSFCAG00000003893/ENSFCAG00000009081/ENSFCAG00000023517	3
GOBP_OSTEOBLAST_DEVELOPMENT	3/332	14/13761	0.00415701	0.063246	ENSFCAG00000008323/ENSFCAG00000015473/ENSFCAG00000041932	3
GOBP_POSITIVE_REGULATION_OF_HOMOTYPIC_CELL_CELL_ADHESION	3/332	14/13761	0.00415701	0.063246	ENSFCAG00000007570/ENSFCAG00000013040/ENSFCAG00000027624	3
GOBP_REGULATION_OF_VASCULATURE_DEVELOPMENT	14/332	259/13761	0.00418355	0.0633266	ENSFCAG00000001828/ENSFCAG00000004384/ENSFCAG00000012495/ENSFCAG00000012585/ENSFCAG00000015716/ENSFCAG00000022318/ENSFCAG00000023127/ENSFCAG00000027102/ENSFCAG00000027624/ENSFCAG00000035912/ENSFCAG00000040613/ENSFCAG00000043090/ENSFCAG00000043200/ENSFCAG00000045684	14
GOBP_CARDIOCYTE_DIFFERENTIATION	9/332	130/13761	0.00425342	0.063847	ENSFCAG00000000308/ENSFCAG00000002283/ENSFCAG00000005574/ENSFCAG00000010409/ENSFCAG00000012148/ENSFCAG00000015468/ENSFCAG00000023517/ENSFCAG00000028703/ENSFCAG00000029702	9
GOBP_CEREBRAL_CORTEX_RADIALLY_ORIENTED_CELL_MIGRATION	4/332	28/13761	0.00431092	0.063847	ENSFCAG00000000639/ENSFCAG00000003901/ENSFCAG00000006747/ENSFCAG00000024849	4
GOBP_EPITHELIAL_TUBE_BRANCHING_INVOLVED_IN_LUNG_MORPHOGENESIS	4/332	28/13761	0.00431092	0.063847	ENSFCAG00000003692/ENSFCAG00000018108/ENSFCAG00000036421/ENSFCAG00000045684	4
GOBP_MUSCLE_SYSTEM_PROCESS	18/332	374/13761	0.00432605	0.063847	ENSFCAG00000005384/ENSFCAG00000005561/ENSFCAG00000005573/ENSFCAG00000009576/ENSFCAG00000009754/ENSFCAG00000009965/ENSFCAG00000011492/ENSFCAG00000012339/ENSFCAG00000012525/ENSFCAG00000013370/ENSFCAG00000014898/ENSFCAG00000015492/ENSFCAG00000023517/ENSFCAG00000028703/ENSFCAG00000031496/ENSFCAG00000035912/ENSFCAG00000043766/ENSFCAG00000046428	18
GOBP_CELL_SUBSTRATE_ADHESION	17/332	345/13761	0.00434511	0.063847	ENSFCAG00000000404/ENSFCAG00000000544/ENSFCAG00000002281/ENSFCAG00000003163/ENSFCAG00000007507/ENSFCAG00000007570/ENSFCAG00000010450/ENSFCAG00000012782/ENSFCAG00000013370/ENSFCAG00000015544/ENSFCAG00000022150/ENSFCAG00000023366/ENSFCAG00000023517/ENSFCAG00000026567/ENSFCAG00000031021/ENSFCAG00000037704/ENSFCAG00000040613	17
GOBP_CARDIAC_MUSCLE_CELL_CONTRACTION	6/332	64/13761	0.00436132	0.063847	ENSFCAG00000005384/ENSFCAG00000005573/ENSFCAG00000012339/ENSFCAG00000014898/ENSFCAG00000015492/ENSFCAG00000043766	6
GOBP_EMBRYONIC_CRANIAL_SKELETON_MORPHOGENESIS	5/332	45/13761	0.00439311	0.063847	ENSFCAG00000000559/ENSFCAG00000003692/ENSFCAG00000004384/ENSFCAG00000005446/ENSFCAG00000041932	5
GOBP_REGULATION_OF_EXTRACELLULAR_MATRIX_ORGANIZATION	5/332	45/13761	0.00439311	0.063847	ENSFCAG00000007570/ENSFCAG00000009023/ENSFCAG00000023517/ENSFCAG00000025656/ENSFCAG00000027577	5
GOBP_OLIGODENDROCYTE_DIFFERENTIATION	7/332	85/13761	0.00441062	0.063847	ENSFCAG00000000912/ENSFCAG00000004219/ENSFCAG00000009081/ENSFCAG00000009576/ENSFCAG00000023517/ENSFCAG00000041042/ENSFCAG00000042322	7
GOBP_CELL_SURFACE_RECEPTOR_SIGNALING_PATHWAY_INVOLVED_IN_CELL_CELL_SIGNALING	22/332	497/13761	0.00463055	0.0667068	ENSFCAG00000000546/ENSFCAG00000000559/ENSFCAG00000000639/ENSFCAG00000002283/ENSFCAG00000003692/ENSFCAG00000003893/ENSFCAG00000005090/ENSFCAG00000008761/ENSFCAG00000009155/ENSFCAG00000009576/ENSFCAG00000011520/ENSFCAG00000013370/ENSFCAG00000014883/ENSFCAG00000015468/ENSFCAG00000018228/ENSFCAG00000022709/ENSFCAG00000023517/ENSFCAG00000025418/ENSFCAG00000025756/ENSFCAG00000036421/ENSFCAG00000040613/…	22
GOBP_SODIUM_ION_TRANSMEMBRANE_TRANSPORT	10/332	157/13761	0.00479038	0.0686347	ENSFCAG00000003541/ENSFCAG00000005397/ENSFCAG00000005966/ENSFCAG00000008693/ENSFCAG00000009576/ENSFCAG00000012339/ENSFCAG00000014898/ENSFCAG00000015423/ENSFCAG00000026754/ENSFCAG00000043766	10
GOBP_REGULATION_OF_MEMBRANE_POTENTIAL	18/332	378/13761	0.00482597	0.0686347	ENSFCAG00000000639/ENSFCAG00000001059/ENSFCAG00000001492/ENSFCAG00000005223/ENSFCAG00000005384/ENSFCAG00000005397/ENSFCAG00000005573/ENSFCAG00000005574/ENSFCAG00000006207/ENSFCAG00000009081/ENSFCAG00000009576/ENSFCAG00000012339/ENSFCAG00000013370/ENSFCAG00000014898/ENSFCAG00000015492/ENSFCAG00000018228/ENSFCAG00000031496/ENSFCAG00000043766	18
GOBP_CARDIAC_MUSCLE_CELL_ACTION_POTENTIAL_INVOLVED_IN_CONTRACTION	5/332	46/13761	0.00483343	0.0686347	ENSFCAG00000005384/ENSFCAG00000012339/ENSFCAG00000014898/ENSFCAG00000015492/ENSFCAG00000043766	5
GOBP_POSITIVE_REGULATION_OF_FILOPODIUM_ASSEMBLY	4/332	29/13761	0.0049071	0.0693505	ENSFCAG00000003163/ENSFCAG00000009023/ENSFCAG00000026091/ENSFCAG00000044420	4
GOBP_AXON_DEVELOPMENT	20/332	439/13761	0.00497964	0.069821	ENSFCAG00000000544/ENSFCAG00000000639/ENSFCAG00000003075/ENSFCAG00000003692/ENSFCAG00000003901/ENSFCAG00000005935/ENSFCAG00000006143/ENSFCAG00000006852/ENSFCAG00000009081/ENSFCAG00000011140/ENSFCAG00000012585/ENSFCAG00000013047/ENSFCAG00000023517/ENSFCAG00000023543/ENSFCAG00000028062/ENSFCAG00000029003/ENSFCAG00000034171/ENSFCAG00000037370/ENSFCAG00000037704/ENSFCAG00000046428	20
GOBP_CELLULAR_RESPONSE_TO_LEPTIN_STIMULUS	3/332	15/13761	0.00510429	0.069821	ENSFCAG00000014361/ENSFCAG00000023290/ENSFCAG00000035912	3
GOBP_EOSINOPHIL_CHEMOTAXIS	3/332	15/13761	0.00510429	0.069821	ENSFCAG00000003163/ENSFCAG00000004177/ENSFCAG00000023127	3
GOBP_NEGATIVE_REGULATION_OF_AMINO_ACID_TRANSPORT	3/332	15/13761	0.00510429	0.069821	ENSFCAG00000011341/ENSFCAG00000029003/ENSFCAG00000035912	3
GOBP_NEGATIVE_REGULATION_OF_SODIUM_ION_TRANSPORT	3/332	15/13761	0.00510429	0.069821	ENSFCAG00000005966/ENSFCAG00000014898/ENSFCAG00000026754	3
GOBP_NEPHRIC_DUCT_DEVELOPMENT	3/332	15/13761	0.00510429	0.069821	ENSFCAG00000000559/ENSFCAG00000025418/ENSFCAG00000026754	3
GOBP_POSITIVE_REGULATION_OF_NEURON_MIGRATION	3/332	15/13761	0.00510429	0.069821	ENSFCAG00000000639/ENSFCAG00000012585/ENSFCAG00000028062	3
GOBP_NEGATIVE_REGULATION_OF_ION_TRANSPORT	8/332	110/13761	0.00513202	0.0698798	ENSFCAG00000005573/ENSFCAG00000005966/ENSFCAG00000011341/ENSFCAG00000014898/ENSFCAG00000026754/ENSFCAG00000029003/ENSFCAG00000031496/ENSFCAG00000035912	8
GOBP_POSITIVE_REGULATION_OF_SMALL_MOLECULE_METABOLIC_PROCESS	9/332	134/13761	0.00518536	0.0702852	ENSFCAG00000000043/ENSFCAG00000002528/ENSFCAG00000002544/ENSFCAG00000009462/ENSFCAG00000014361/ENSFCAG00000015473/ENSFCAG00000040215/ENSFCAG00000040613/ENSFCAG00000043200	9
GOBP_SYNAPSE_ASSEMBLY	10/332	159/13761	0.00523306	0.0706108	ENSFCAG00000000544/ENSFCAG00000001059/ENSFCAG00000006747/ENSFCAG00000009081/ENSFCAG00000011277/ENSFCAG00000024457/ENSFCAG00000027902/ENSFCAG00000033859/ENSFCAG00000037370/ENSFCAG00000037704	10
GOBP_LUNG_MORPHOGENESIS	5/332	47/13761	0.00530418	0.0712481	ENSFCAG00000003692/ENSFCAG00000004384/ENSFCAG00000018108/ENSFCAG00000036421/ENSFCAG00000045684	5
GOBP_CELL_CELL_SIGNALING_BY_WNT	19/332	413/13761	0.00552935	0.0733121	ENSFCAG00000000546/ENSFCAG00000000559/ENSFCAG00000002283/ENSFCAG00000003692/ENSFCAG00000003893/ENSFCAG00000005090/ENSFCAG00000008761/ENSFCAG00000009155/ENSFCAG00000011520/ENSFCAG00000013370/ENSFCAG00000014883/ENSFCAG00000015468/ENSFCAG00000022709/ENSFCAG00000023517/ENSFCAG00000025418/ENSFCAG00000025756/ENSFCAG00000036421/ENSFCAG00000040613/ENSFCAG00000043090	19
GOBP_ANOIKIS	4/332	30/13761	0.00555618	0.0733121	ENSFCAG00000003893/ENSFCAG00000004177/ENSFCAG00000009081/ENSFCAG00000023517	4
GOBP_CARTILAGE_DEVELOPMENT_INVOLVED_IN_ENDOCHONDRAL_BONE_MORPHOGENESIS	4/332	30/13761	0.00555618	0.0733121	ENSFCAG00000004384/ENSFCAG00000009754/ENSFCAG00000010409/ENSFCAG00000023364	4
GOBP_MEMBRANE_DEPOLARIZATION_DURING_ACTION_POTENTIAL	4/332	30/13761	0.00555618	0.0733121	ENSFCAG00000005384/ENSFCAG00000012339/ENSFCAG00000015492/ENSFCAG00000043766	4
GOBP_CELL_JUNCTION_ASSEMBLY	18/332	384/13761	0.00566416	0.0742352	ENSFCAG00000000544/ENSFCAG00000001059/ENSFCAG00000005384/ENSFCAG00000005574/ENSFCAG00000006747/ENSFCAG00000009023/ENSFCAG00000009081/ENSFCAG00000011277/ENSFCAG00000013370/ENSFCAG00000024457/ENSFCAG00000025418/ENSFCAG00000027902/ENSFCAG00000033139/ENSFCAG00000033859/ENSFCAG00000037370/ENSFCAG00000037704/ENSFCAG00000040613/ENSFCAG00000041256	18
GOBP_ACTIN_MEDIATED_CELL_CONTRACTION	7/332	89/13761	0.00567593	0.0742352	ENSFCAG00000005384/ENSFCAG00000005573/ENSFCAG00000007570/ENSFCAG00000012339/ENSFCAG00000014898/ENSFCAG00000015492/ENSFCAG00000043766	7
GOBP_POSITIVE_REGULATION_OF_TRANSMEMBRANE_TRANSPORT	11/332	187/13761	0.00574428	0.074801	ENSFCAG00000000639/ENSFCAG00000005137/ENSFCAG00000005384/ENSFCAG00000005966/ENSFCAG00000009965/ENSFCAG00000015492/ENSFCAG00000027470/ENSFCAG00000031496/ENSFCAG00000032895/ENSFCAG00000042446/ENSFCAG00000046428	11
GOBP_POSITIVE_REGULATION_OF_ION_TRANSPORT	13/332	241/13761	0.00578303	0.0749783	ENSFCAG00000000639/ENSFCAG00000002544/ENSFCAG00000005384/ENSFCAG00000005966/ENSFCAG00000008717/ENSFCAG00000009965/ENSFCAG00000015492/ENSFCAG00000031496/ENSFCAG00000032895/ENSFCAG00000035912/ENSFCAG00000042446/ENSFCAG00000043766/ENSFCAG00000046428	13
GOBP_CYTOSOLIC_CALCIUM_ION_TRANSPORT	10/332	162/13761	0.0059565	0.0765615	ENSFCAG00000002544/ENSFCAG00000003163/ENSFCAG00000005384/ENSFCAG00000005573/ENSFCAG00000008693/ENSFCAG00000009576/ENSFCAG00000018228/ENSFCAG00000031496/ENSFCAG00000040781/ENSFCAG00000042446	10
GOBP_JNK_CASCADE	10/332	162/13761	0.0059565	0.0765615	ENSFCAG00000000544/ENSFCAG00000001486/ENSFCAG00000001882/ENSFCAG00000003163/ENSFCAG00000008717/ENSFCAG00000012148/ENSFCAG00000015468/ENSFCAG00000028062/ENSFCAG00000043090/ENSFCAG00000045461	10
GOBP_EOSINOPHIL_MIGRATION	3/332	16/13761	0.00617113	0.0779088	ENSFCAG00000003163/ENSFCAG00000004177/ENSFCAG00000023127	3
GOBP_MIDBRAIN_DOPAMINERGIC_NEURON_DIFFERENTIATION	3/332	16/13761	0.00617113	0.0779088	ENSFCAG00000000559/ENSFCAG00000036421/ENSFCAG00000043090	3
GOBP_INOSITOL_LIPID_MEDIATED_SIGNALING	10/332	163/13761	0.00621423	0.0779088	ENSFCAG00000000639/ENSFCAG00000009081/ENSFCAG00000010244/ENSFCAG00000010806/ENSFCAG00000013047/ENSFCAG00000013370/ENSFCAG00000015468/ENSFCAG00000027902/ENSFCAG00000032895/ENSFCAG00000035912	10
GOBP_POSITIVE_REGULATION_OF_PROTEIN_KINASE_ACTIVITY	17/332	358/13761	0.00624584	0.0779088	ENSFCAG00000000639/ENSFCAG00000003163/ENSFCAG00000003901/ENSFCAG00000004384/ENSFCAG00000012945/ENSFCAG00000013992/ENSFCAG00000015468/ENSFCAG00000015571/ENSFCAG00000022709/ENSFCAG00000025418/ENSFCAG00000026091/ENSFCAG00000027470/ENSFCAG00000029702/ENSFCAG00000035912/ENSFCAG00000037704/ENSFCAG00000039710/ENSFCAG00000046428	17
GOBP_POSITIVE_REGULATION_OF_ANIMAL_ORGAN_MORPHOGENESIS	4/332	31/13761	0.00626016	0.0779088	ENSFCAG00000004219/ENSFCAG00000025418/ENSFCAG00000036421/ENSFCAG00000040613	4
GOBP_MUSCLE_ORGAN_MORPHOGENESIS	6/332	69/13761	0.00630994	0.0779088	ENSFCAG00000003692/ENSFCAG00000005446/ENSFCAG00000012148/ENSFCAG00000023517/ENSFCAG00000029702/ENSFCAG00000036421	6
GOBP_NON_CANONICAL_WNT_SIGNALING_PATHWAY	6/332	69/13761	0.00630994	0.0779088	ENSFCAG00000000559/ENSFCAG00000009155/ENSFCAG00000013370/ENSFCAG00000025418/ENSFCAG00000040613/ENSFCAG00000043090	6
GOBP_HEART_VALVE_MORPHOGENESIS	5/332	49/13761	0.00634133	0.0779088	ENSFCAG00000004384/ENSFCAG00000005574/ENSFCAG00000023517/ENSFCAG00000023543/ENSFCAG00000044781	5
GOBP_VENTRICULAR_CARDIAC_MUSCLE_TISSUE_DEVELOPMENT	5/332	49/13761	0.00634133	0.0779088	ENSFCAG00000003692/ENSFCAG00000005574/ENSFCAG00000012148/ENSFCAG00000023517/ENSFCAG00000029702	5
GOBP_CARDIAC_VENTRICLE_DEVELOPMENT	8/332	114/13761	0.0063487	0.0779088	ENSFCAG00000003692/ENSFCAG00000004384/ENSFCAG00000005574/ENSFCAG00000012148/ENSFCAG00000023517/ENSFCAG00000025418/ENSFCAG00000029702/ENSFCAG00000043090	8
GOBP_EAR_MORPHOGENESIS	8/332	114/13761	0.0063487	0.0779088	ENSFCAG00000003692/ENSFCAG00000005446/ENSFCAG00000014220/ENSFCAG00000014446/ENSFCAG00000025730/ENSFCAG00000026754/ENSFCAG00000029702/ENSFCAG00000037370	8
GOBP_CALCIUM_ION_TRANSMEMBRANE_TRANSPORT	14/332	273/13761	0.00660058	0.0806677	ENSFCAG00000003163/ENSFCAG00000005384/ENSFCAG00000005573/ENSFCAG00000008693/ENSFCAG00000009576/ENSFCAG00000009965/ENSFCAG00000010902/ENSFCAG00000011422/ENSFCAG00000012339/ENSFCAG00000015492/ENSFCAG00000018228/ENSFCAG00000031496/ENSFCAG00000040781/ENSFCAG00000042446	14
GOBP_MUSCLE_CELL_DEVELOPMENT	10/332	165/13761	0.00675568	0.0822262	ENSFCAG00000002283/ENSFCAG00000005384/ENSFCAG00000005561/ENSFCAG00000005574/ENSFCAG00000009754/ENSFCAG00000023517/ENSFCAG00000028703/ENSFCAG00000029702/ENSFCAG00000043200/ENSFCAG00000044475	10
GOBP_POSITIVE_REGULATION_OF_ION_TRANSMEMBRANE_TRANSPORT	9/332	140/13761	0.00687128	0.0832933	ENSFCAG00000000639/ENSFCAG00000005384/ENSFCAG00000005966/ENSFCAG00000009965/ENSFCAG00000015492/ENSFCAG00000031496/ENSFCAG00000032895/ENSFCAG00000042446/ENSFCAG00000046428	9
GOBP_DEVELOPMENTAL_INDUCTION	4/332	32/13761	0.00702094	0.0837458	ENSFCAG00000004219/ENSFCAG00000025418/ENSFCAG00000036421/ENSFCAG00000040613	4
GOBP_EMBRYONIC_EYE_MORPHOGENESIS	4/332	32/13761	0.00702094	0.0837458	ENSFCAG00000009685/ENSFCAG00000010409/ENSFCAG00000025570/ENSFCAG00000029702	4
GOBP_LONG_TERM_MEMORY	4/332	32/13761	0.00702094	0.0837458	ENSFCAG00000000639/ENSFCAG00000005223/ENSFCAG00000005505/ENSFCAG00000011140	4
GOBP_POSITIVE_REGULATION_OF_CALCIUM_ION_TRANSMEMBRANE_TRANSPORTER_ACTIVITY	4/332	32/13761	0.00702094	0.0837458	ENSFCAG00000005384/ENSFCAG00000009965/ENSFCAG00000015492/ENSFCAG00000031496	4
GOBP_SEGMENTATION	7/332	93/13761	0.00719511	0.0854813	ENSFCAG00000000308/ENSFCAG00000013386/ENSFCAG00000023517/ENSFCAG00000026754/ENSFCAG00000028062/ENSFCAG00000034788/ENSFCAG00000043090	7
GOBP_NEPHRON_TUBULE_FORMATION	3/332	17/13761	0.0073612	0.0860828	ENSFCAG00000000559/ENSFCAG00000004219/ENSFCAG00000026754	3
GOBP_RESPONSE_TO_FOLLICLE_STIMULATING_HORMONE	3/332	17/13761	0.0073612	0.0860828	ENSFCAG00000012148/ENSFCAG00000023517/ENSFCAG00000037704	3
GOBP_SPHINGOMYELIN_METABOLIC_PROCESS	3/332	17/13761	0.0073612	0.0860828	ENSFCAG00000001634/ENSFCAG00000006139/ENSFCAG00000023364	3
GOBP_TRIPARTITE_REGIONAL_SUBDIVISION	3/332	17/13761	0.0073612	0.0860828	ENSFCAG00000000308/ENSFCAG00000013386/ENSFCAG00000034788	3
GOBP_CARDIAC_MUSCLE_TISSUE_MORPHOGENESIS	5/332	51/13761	0.00751309	0.0875158	ENSFCAG00000003692/ENSFCAG00000012148/ENSFCAG00000023517/ENSFCAG00000029702/ENSFCAG00000036421	5
GOBP_REGULATION_OF_BIOMINERALIZATION	7/332	94/13761	0.0076179	0.0880488	ENSFCAG00000009685/ENSFCAG00000009754/ENSFCAG00000014220/ENSFCAG00000023517/ENSFCAG00000026754/ENSFCAG00000040613/ENSFCAG00000045703	7
GOBP_REGULATION_OF_CELL_MORPHOGENESIS_INVOLVED_IN_DIFFERENTIATION	7/332	94/13761	0.0076179	0.0880488	ENSFCAG00000000639/ENSFCAG00000007570/ENSFCAG00000013370/ENSFCAG00000023366/ENSFCAG00000024457/ENSFCAG00000031021/ENSFCAG00000037704	7
GOBP_ACTIN_FILAMENT_BASED_MOVEMENT	8/332	118/13761	0.00777265	0.0894905	ENSFCAG00000005384/ENSFCAG00000005573/ENSFCAG00000007570/ENSFCAG00000012339/ENSFCAG00000014446/ENSFCAG00000014898/ENSFCAG00000015492/ENSFCAG00000043766	8
GOBP_MUSCLE_CELL_DIFFERENTIATION	16/332	337/13761	0.00787192	0.0902848	ENSFCAG00000000308/ENSFCAG00000002283/ENSFCAG00000003692/ENSFCAG00000005384/ENSFCAG00000005446/ENSFCAG00000005561/ENSFCAG00000005574/ENSFCAG00000009754/ENSFCAG00000010409/ENSFCAG00000023517/ENSFCAG00000028703/ENSFCAG00000029702/ENSFCAG00000031608/ENSFCAG00000040613/ENSFCAG00000043200/ENSFCAG00000044475	16
GOBP_POSITIVE_REGULATION_OF_CELL_DEVELOPMENT	14/332	279/13761	0.00793025	0.0904602	ENSFCAG00000000639/ENSFCAG00000004219/ENSFCAG00000009081/ENSFCAG00000012950/ENSFCAG00000013370/ENSFCAG00000014980/ENSFCAG00000023517/ENSFCAG00000024457/ENSFCAG00000026091/ENSFCAG00000031021/ENSFCAG00000034171/ENSFCAG00000036421/ENSFCAG00000037370/ENSFCAG00000037704	14
GOBP_REGULATION_OF_NEURON_DIFFERENTIATION	10/332	169/13761	0.00794787	0.0904602	ENSFCAG00000003901/ENSFCAG00000004219/ENSFCAG00000005342/ENSFCAG00000022073/ENSFCAG00000022555/ENSFCAG00000022709/ENSFCAG00000023517/ENSFCAG00000029702/ENSFCAG00000033542/ENSFCAG00000043090	10
GOBP_POSITIVE_REGULATION_OF_CELLULAR_CARBOHYDRATE_METABOLIC_PROCESS	5/332	52/13761	0.00815204	0.0924312	ENSFCAG00000000043/ENSFCAG00000002544/ENSFCAG00000014361/ENSFCAG00000015473/ENSFCAG00000040215	5
GOBP_TUBE_FORMATION	9/332	144/13761	0.00820956	0.0927307	ENSFCAG00000000559/ENSFCAG00000003692/ENSFCAG00000004219/ENSFCAG00000023517/ENSFCAG00000026754/ENSFCAG00000029702/ENSFCAG00000040613/ENSFCAG00000043090/ENSFCAG00000043200	9
GOBP_CARDIAC_CELL_DEVELOPMENT	6/332	73/13761	0.00827315	0.0927464	ENSFCAG00000002283/ENSFCAG00000005574/ENSFCAG00000012148/ENSFCAG00000023517/ENSFCAG00000028703/ENSFCAG00000029702	6
GOBP_POSITIVE_REGULATION_OF_CARBOHYDRATE_METABOLIC_PROCESS	6/332	73/13761	0.00827315	0.0927464	ENSFCAG00000000043/ENSFCAG00000002544/ENSFCAG00000009462/ENSFCAG00000014361/ENSFCAG00000015473/ENSFCAG00000040215	6
GOBP_CELLULAR_RESPONSE_TO_LIPID	21/332	492/13761	0.00835147	0.0932737	ENSFCAG00000000419/ENSFCAG00000000559/ENSFCAG00000002528/ENSFCAG00000003692/ENSFCAG00000005446/ENSFCAG00000005935/ENSFCAG00000008717/ENSFCAG00000011140/ENSFCAG00000015468/ENSFCAG00000015571/ENSFCAG00000022555/ENSFCAG00000023221/ENSFCAG00000023290/ENSFCAG00000025418/ENSFCAG00000026754/ENSFCAG00000031929/ENSFCAG00000035912/ENSFCAG00000036421/ENSFCAG00000037704/ENSFCAG00000040215/ENSFCAG00000042446	21
GOBP_REGULATION_OF_CELL_DEVELOPMENT	20/332	461/13761	0.00839028	0.0933167	ENSFCAG00000000639/ENSFCAG00000000912/ENSFCAG00000003901/ENSFCAG00000004219/ENSFCAG00000008323/ENSFCAG00000009081/ENSFCAG00000012585/ENSFCAG00000012950/ENSFCAG00000013370/ENSFCAG00000014980/ENSFCAG00000023366/ENSFCAG00000023517/ENSFCAG00000024457/ENSFCAG00000026091/ENSFCAG00000028062/ENSFCAG00000031021/ENSFCAG00000034171/ENSFCAG00000036421/ENSFCAG00000037370/ENSFCAG00000037704	20
GOBP_NEGATIVE_REGULATION_OF_LOCOMOTION	14/332	281/13761	0.0084179	0.0933167	ENSFCAG00000001492/ENSFCAG00000003163/ENSFCAG00000005574/ENSFCAG00000012585/ENSFCAG00000022150/ENSFCAG00000023366/ENSFCAG00000023517/ENSFCAG00000025418/ENSFCAG00000027470/ENSFCAG00000027624/ENSFCAG00000028062/ENSFCAG00000033542/ENSFCAG00000040613/ENSFCAG00000043090	14
GOBP_CEREBRAL_CORTEX_DEVELOPMENT	7/332	96/13761	0.00851819	0.0933869	ENSFCAG00000000639/ENSFCAG00000003901/ENSFCAG00000006747/ENSFCAG00000009081/ENSFCAG00000013231/ENSFCAG00000015468/ENSFCAG00000024849	7
GOBP_POSITIVE_REGULATION_OF_CELL_JUNCTION_ASSEMBLY	7/332	96/13761	0.00851819	0.0933869	ENSFCAG00000000544/ENSFCAG00000005574/ENSFCAG00000009081/ENSFCAG00000013370/ENSFCAG00000024457/ENSFCAG00000037704/ENSFCAG00000040613	7
GOBP_REGULATION_OF_CARBOHYDRATE_BIOSYNTHETIC_PROCESS	7/332	96/13761	0.00851819	0.0933869	ENSFCAG00000000043/ENSFCAG00000002544/ENSFCAG00000014361/ENSFCAG00000015473/ENSFCAG00000023364/ENSFCAG00000035912/ENSFCAG00000040215	7
GOBP_STRIATED_MUSCLE_CONTRACTION	9/332	145/13761	0.00857315	0.093418	ENSFCAG00000005384/ENSFCAG00000005573/ENSFCAG00000009576/ENSFCAG00000009965/ENSFCAG00000011492/ENSFCAG00000012339/ENSFCAG00000014898/ENSFCAG00000015492/ENSFCAG00000043766	9
GOBP_GROWTH_PLATE_CARTILAGE_DEVELOPMENT	3/332	18/13761	0.00867766	0.093418	ENSFCAG00000004384/ENSFCAG00000009754/ENSFCAG00000010409	3
GOBP_LYMPH_VESSEL_MORPHOGENESIS	3/332	18/13761	0.00867766	0.093418	ENSFCAG00000001882/ENSFCAG00000007570/ENSFCAG00000029702	3
GOBP_MESENCHYMAL_TO_EPITHELIAL_TRANSITION	3/332	18/13761	0.00867766	0.093418	ENSFCAG00000000308/ENSFCAG00000000559/ENSFCAG00000040613	3
GOBP_MUSCLE_CELL_FATE_COMMITMENT	3/332	18/13761	0.00867766	0.093418	ENSFCAG00000000308/ENSFCAG00000005446/ENSFCAG00000005574	3
GOBP_DIVALENT_INORGANIC_CATION_HOMEOSTASIS	19/332	432/13761	0.00877427	0.0937178	ENSFCAG00000001913/ENSFCAG00000002544/ENSFCAG00000003163/ENSFCAG00000005223/ENSFCAG00000005384/ENSFCAG00000005505/ENSFCAG00000005573/ENSFCAG00000008693/ENSFCAG00000008717/ENSFCAG00000009576/ENSFCAG00000015473/ENSFCAG00000015492/ENSFCAG00000018228/ENSFCAG00000031496/ENSFCAG00000039710/ENSFCAG00000040781/ENSFCAG00000042446/ENSFCAG00000043200/ENSFCAG00000046428	19
GOBP_POSITIVE_REGULATION_OF_PHOSPHATIDYLINOSITOL_3_KINASE_SIGNALING	6/332	74/13761	0.00882554	0.0937178	ENSFCAG00000000639/ENSFCAG00000009081/ENSFCAG00000013047/ENSFCAG00000013370/ENSFCAG00000027902/ENSFCAG00000035912	6
GOBP_ENDOCHONDRAL_BONE_MORPHOGENESIS	5/332	53/13761	0.00882773	0.0937178	ENSFCAG00000004384/ENSFCAG00000009754/ENSFCAG00000010409/ENSFCAG00000023364/ENSFCAG00000041932	5
GOBP_NEGATIVE_REGULATION_OF_CELL_ADHESION	13/332	254/13761	0.00883122	0.0937178	ENSFCAG00000001602/ENSFCAG00000003163/ENSFCAG00000003901/ENSFCAG00000005935/ENSFCAG00000012585/ENSFCAG00000013370/ENSFCAG00000014342/ENSFCAG00000015544/ENSFCAG00000022150/ENSFCAG00000023366/ENSFCAG00000023517/ENSFCAG00000037704/ENSFCAG00000040491	13
GOBP_INORGANIC_ION_IMPORT_ACROSS_PLASMA_MEMBRANE	7/332	97/13761	0.00899657	0.095134	ENSFCAG00000003541/ENSFCAG00000005397/ENSFCAG00000005966/ENSFCAG00000008693/ENSFCAG00000009576/ENSFCAG00000040781/ENSFCAG00000042446	7
GOBP_DEVELOPMENT_OF_PRIMARY_FEMALE_SEXUAL_CHARACTERISTICS	7/332	98/13761	0.00949437	0.0993411	ENSFCAG00000000308/ENSFCAG00000002544/ENSFCAG00000005935/ENSFCAG00000011253/ENSFCAG00000035912/ENSFCAG00000039107/ENSFCAG00000040613	7
GOBP_POSITIVE_REGULATION_OF_CANONICAL_WNT_SIGNALING_PATHWAY	7/332	98/13761	0.00949437	0.0993411	ENSFCAG00000003692/ENSFCAG00000005090/ENSFCAG00000008761/ENSFCAG00000009155/ENSFCAG00000015468/ENSFCAG00000022709/ENSFCAG00000043090	7
GOBP_REGULATION_OF_PHOSPHATIDYLINOSITOL_3_KINASE_SIGNALING	7/332	98/13761	0.00949437	0.0993411	ENSFCAG00000000639/ENSFCAG00000009081/ENSFCAG00000013047/ENSFCAG00000013370/ENSFCAG00000015468/ENSFCAG00000027902/ENSFCAG00000035912	7
GOBP_CELLULAR_RESPONSE_TO_ESTRADIOL_STIMULUS	4/332	35/13761	0.00966213	0.100392	ENSFCAG00000005935/ENSFCAG00000015468/ENSFCAG00000023290/ENSFCAG00000042446	4
GOBP_REGULATION_OF_HEART_RATE_BY_CARDIAC_CONDUCTION	4/332	35/13761	0.00966213	0.100392	ENSFCAG00000005384/ENSFCAG00000012339/ENSFCAG00000015492/ENSFCAG00000043766	4
GOBP_PEPTIDYL_TYROSINE_MODIFICATION	16/332	345/13761	0.00973039	0.10075	ENSFCAG00000000544/ENSFCAG00000000639/ENSFCAG00000001882/ENSFCAG00000003692/ENSFCAG00000005229/ENSFCAG00000005638/ENSFCAG00000006852/ENSFCAG00000009081/ENSFCAG00000015468/ENSFCAG00000015571/ENSFCAG00000022709/ENSFCAG00000026091/ENSFCAG00000027902/ENSFCAG00000035912/ENSFCAG00000037704/ENSFCAG00000043090	16
GOBP_ACTIVATION_OF_PROTEIN_KINASE_ACTIVITY	8/332	123/13761	0.0098754	0.101898	ENSFCAG00000004384/ENSFCAG00000013992/ENSFCAG00000015571/ENSFCAG00000022709/ENSFCAG00000025418/ENSFCAG00000027470/ENSFCAG00000035912/ENSFCAG00000037704	8
GOBP_CELL_PROLIFERATION_INVOLVED_IN_HEART_MORPHOGENESIS	3/332	19/13761	0.0101232	0.103382	ENSFCAG00000004384/ENSFCAG00000005574/ENSFCAG00000023517	3
GOBP_PERICARDIUM_DEVELOPMENT	3/332	19/13761	0.0101232	0.103382	ENSFCAG00000000308/ENSFCAG00000005574/ENSFCAG00000023517	3
GOBP_RESPONSE_TO_LEPTIN	3/332	19/13761	0.0101232	0.103382	ENSFCAG00000014361/ENSFCAG00000023290/ENSFCAG00000035912	3
GOBP_PALLIUM_DEVELOPMENT	9/332	150/13761	0.0105776	0.107259	ENSFCAG00000000639/ENSFCAG00000003901/ENSFCAG00000006747/ENSFCAG00000009081/ENSFCAG00000011277/ENSFCAG00000013231/ENSFCAG00000015468/ENSFCAG00000024849/ENSFCAG00000029702	9
GOBP_RESPONSE_TO_BMP	9/332	150/13761	0.0105776	0.107259	ENSFCAG00000009754/ENSFCAG00000012148/ENSFCAG00000013386/ENSFCAG00000015293/ENSFCAG00000023364/ENSFCAG00000023517/ENSFCAG00000033542/ENSFCAG00000041932/ENSFCAG00000043090	9
GOBP_REGULATION_OF_CATION_TRANSMEMBRANE_TRANSPORT	14/332	289/13761	0.0106108	0.107259	ENSFCAG00000000639/ENSFCAG00000005384/ENSFCAG00000005573/ENSFCAG00000005966/ENSFCAG00000009965/ENSFCAG00000011341/ENSFCAG00000014898/ENSFCAG00000015492/ENSFCAG00000026754/ENSFCAG00000031496/ENSFCAG00000032895/ENSFCAG00000042446/ENSFCAG00000043766/ENSFCAG00000046428	14
GOBP_REGULATION_OF_CALCIUM_ION_IMPORT	4/332	36/13761	0.0106677	0.10747	ENSFCAG00000005573/ENSFCAG00000005966/ENSFCAG00000008717/ENSFCAG00000042446	4
GOBP_DEVELOPMENTAL_CELL_GROWTH	11/332	204/13761	0.0107266	0.1077	ENSFCAG00000004384/ENSFCAG00000012585/ENSFCAG00000014898/ENSFCAG00000023543/ENSFCAG00000028062/ENSFCAG00000028703/ENSFCAG00000030503/ENSFCAG00000034171/ENSFCAG00000037370/ENSFCAG00000037704/ENSFCAG00000046428	11
GOBP_ODONTOGENESIS	8/332	125/13761	0.0108252	0.108325	ENSFCAG00000003692/ENSFCAG00000005446/ENSFCAG00000014220/ENSFCAG00000023221/ENSFCAG00000023364/ENSFCAG00000026754/ENSFCAG00000041932/ENSFCAG00000043200	8
GOBP_REGULATION_OF_LIPID_BIOSYNTHETIC_PROCESS	9/332	151/13761	0.0110176	0.108873	ENSFCAG00000000419/ENSFCAG00000002528/ENSFCAG00000008444/ENSFCAG00000024545/ENSFCAG00000029702/ENSFCAG00000035912/ENSFCAG00000040215/ENSFCAG00000040613/ENSFCAG00000043200	9
GOBP_ANIMAL_ORGAN_REGENERATION	5/332	56/13761	0.011085	0.108873	ENSFCAG00000004384/ENSFCAG00000012148/ENSFCAG00000023290/ENSFCAG00000023517/ENSFCAG00000043200	5
GOBP_FOREBRAIN_CELL_MIGRATION	5/332	56/13761	0.011085	0.108873	ENSFCAG00000000639/ENSFCAG00000003901/ENSFCAG00000006747/ENSFCAG00000015468/ENSFCAG00000024849	5
GOBP_PATHWAY_RESTRICTED_SMAD_PROTEIN_PHOSPHORYLATION	5/332	56/13761	0.011085	0.108873	ENSFCAG00000004384/ENSFCAG00000007811/ENSFCAG00000008962/ENSFCAG00000012148/ENSFCAG00000025639	5
GOBP_POLYOL_BIOSYNTHETIC_PROCESS	5/332	56/13761	0.011085	0.108873	ENSFCAG00000000419/ENSFCAG00000001634/ENSFCAG00000002544/ENSFCAG00000015473/ENSFCAG00000035912	5
GOBP_POSITIVE_REGULATION_OF_NEUROGENESIS	11/332	205/13761	0.0110991	0.108873	ENSFCAG00000000639/ENSFCAG00000004219/ENSFCAG00000009081/ENSFCAG00000014980/ENSFCAG00000023517/ENSFCAG00000024457/ENSFCAG00000026091/ENSFCAG00000034171/ENSFCAG00000036421/ENSFCAG00000037370/ENSFCAG00000037704	11
GOBP_LOCOMOTORY_BEHAVIOR	10/332	178/13761	0.0112197	0.109695	ENSFCAG00000000639/ENSFCAG00000003901/ENSFCAG00000005505/ENSFCAG00000012991/ENSFCAG00000014463/ENSFCAG00000018228/ENSFCAG00000035038/ENSFCAG00000036979/ENSFCAG00000041275/ENSFCAG00000043283	10
GOBP_REGULATION_OF_TRANSPORTER_ACTIVITY	12/332	234/13761	0.0114676	0.111753	ENSFCAG00000000639/ENSFCAG00000002528/ENSFCAG00000005384/ENSFCAG00000005573/ENSFCAG00000005966/ENSFCAG00000009965/ENSFCAG00000014898/ENSFCAG00000015492/ENSFCAG00000026754/ENSFCAG00000031496/ENSFCAG00000032895/ENSFCAG00000043766	12
GOBP_ALDITOL_METABOLIC_PROCESS	3/332	20/13761	0.0117002	0.112548	ENSFCAG00000000419/ENSFCAG00000035912/ENSFCAG00000040215	3
GOBP_CELL_COMMUNICATION_BY_ELECTRICAL_COUPLING_INVOLVED_IN_CARDIAC_CONDUCTION	3/332	20/13761	0.0117002	0.112548	ENSFCAG00000005574/ENSFCAG00000031496/ENSFCAG00000041256	3
GOBP_NEGATIVE_REGULATION_OF_LIPID_STORAGE	3/332	20/13761	0.0117002	0.112548	ENSFCAG00000002528/ENSFCAG00000027470/ENSFCAG00000035912	3
GOBP_REGULATION_OF_ANOIKIS	3/332	20/13761	0.0117002	0.112548	ENSFCAG00000003893/ENSFCAG00000009081/ENSFCAG00000023517	3
GOBP_REGULATION_OF_ACTIN_FILAMENT_BASED_PROCESS	16/332	353/13761	0.0119219	0.114312	ENSFCAG00000001441/ENSFCAG00000003163/ENSFCAG00000004125/ENSFCAG00000005384/ENSFCAG00000005561/ENSFCAG00000005573/ENSFCAG00000007570/ENSFCAG00000009023/ENSFCAG00000013370/ENSFCAG00000023127/ENSFCAG00000024416/ENSFCAG00000025418/ENSFCAG00000029702/ENSFCAG00000037704/ENSFCAG00000040613/ENSFCAG00000044781	16
GOBP_PHOSPHATIDYLINOSITOL_3_KINASE_SIGNALING	8/332	128/13761	0.0123745	0.117893	ENSFCAG00000000639/ENSFCAG00000009081/ENSFCAG00000010806/ENSFCAG00000013047/ENSFCAG00000013370/ENSFCAG00000015468/ENSFCAG00000027902/ENSFCAG00000035912	8
GOBP_REGULATION_OF_TUBE_SIZE	8/332	128/13761	0.0123745	0.117893	ENSFCAG00000000559/ENSFCAG00000005935/ENSFCAG00000008717/ENSFCAG00000009754/ENSFCAG00000011384/ENSFCAG00000035912/ENSFCAG00000043200/ENSFCAG00000046428	8
GOBP_REGULATION_OF_SUBSTRATE_ADHESION_DEPENDENT_CELL_SPREADING	5/332	58/13761	0.0127911	0.121089	ENSFCAG00000007570/ENSFCAG00000013370/ENSFCAG00000023366/ENSFCAG00000031021/ENSFCAG00000037704	5
GOBP_SMOOTH_MUSCLE_CELL_DIFFERENTIATION	5/332	58/13761	0.0127911	0.121089	ENSFCAG00000003692/ENSFCAG00000009754/ENSFCAG00000023517/ENSFCAG00000040613/ENSFCAG00000043200	5
GOBP_POTASSIUM_ION_TRANSPORT	11/332	210/13761	0.0131121	0.123735	ENSFCAG00000002340/ENSFCAG00000003541/ENSFCAG00000005384/ENSFCAG00000005397/ENSFCAG00000005554/ENSFCAG00000005966/ENSFCAG00000008693/ENSFCAG00000012525/ENSFCAG00000014361/ENSFCAG00000014898/ENSFCAG00000046428	11
GOBP_EPITHELIAL_CELL_PROLIFERATION	16/332	357/13761	0.0131545	0.123743	ENSFCAG00000001882/ENSFCAG00000003692/ENSFCAG00000005446/ENSFCAG00000011253/ENSFCAG00000012148/ENSFCAG00000014220/ENSFCAG00000015468/ENSFCAG00000015571/ENSFCAG00000023127/ENSFCAG00000023517/ENSFCAG00000026754/ENSFCAG00000029702/ENSFCAG00000035912/ENSFCAG00000036421/ENSFCAG00000043090/ENSFCAG00000045684	16
GOBP_ATRIAL_SEPTUM_DEVELOPMENT	3/332	21/13761	0.0134104	0.124192	ENSFCAG00000005384/ENSFCAG00000005574/ENSFCAG00000025418	3
GOBP_MIDDLE_EAR_MORPHOGENESIS	3/332	21/13761	0.0134104	0.124192	ENSFCAG00000005446/ENSFCAG00000014220/ENSFCAG00000026754	3
GOBP_MORPHOGENESIS_OF_AN_EPITHELIAL_FOLD	3/332	21/13761	0.0134104	0.124192	ENSFCAG00000003692/ENSFCAG00000015468/ENSFCAG00000036421	3
GOBP_NEGATIVE_REGULATION_OF_CARDIAC_MUSCLE_TISSUE_GROWTH	3/332	21/13761	0.0134104	0.124192	ENSFCAG00000004384/ENSFCAG00000005574/ENSFCAG00000028703	3
GOBP_NEGATIVE_REGULATION_OF_ORGANIC_ACID_TRANSPORT	3/332	21/13761	0.0134104	0.124192	ENSFCAG00000011341/ENSFCAG00000029003/ENSFCAG00000035912	3
GOBP_EPITHELIAL_TUBE_FORMATION	8/332	130/13761	0.013494	0.124579	ENSFCAG00000000559/ENSFCAG00000003692/ENSFCAG00000004219/ENSFCAG00000026754/ENSFCAG00000029702/ENSFCAG00000040613/ENSFCAG00000043090/ENSFCAG00000043200	8
GOBP_MUSCLE_CONTRACTION	14/332	298/13761	0.0135878	0.125058	ENSFCAG00000005384/ENSFCAG00000005561/ENSFCAG00000005573/ENSFCAG00000009576/ENSFCAG00000009754/ENSFCAG00000009965/ENSFCAG00000011492/ENSFCAG00000012339/ENSFCAG00000012525/ENSFCAG00000014898/ENSFCAG00000015492/ENSFCAG00000031496/ENSFCAG00000043766/ENSFCAG00000046428	14
GOBP_HEART_VALVE_DEVELOPMENT	5/332	59/13761	0.0137071	0.125768	ENSFCAG00000004384/ENSFCAG00000005574/ENSFCAG00000023517/ENSFCAG00000023543/ENSFCAG00000044781	5
GOBP_REGULATION_OF_NEUROGENESIS	15/332	329/13761	0.0139499	0.127195	ENSFCAG00000000639/ENSFCAG00000000912/ENSFCAG00000003901/ENSFCAG00000004219/ENSFCAG00000009081/ENSFCAG00000012585/ENSFCAG00000014980/ENSFCAG00000023517/ENSFCAG00000024457/ENSFCAG00000026091/ENSFCAG00000028062/ENSFCAG00000034171/ENSFCAG00000036421/ENSFCAG00000037370/ENSFCAG00000037704	15
GOBP_NEGATIVE_REGULATION_OF_WNT_SIGNALING_PATHWAY	9/332	157/13761	0.013951	0.127195	ENSFCAG00000000546/ENSFCAG00000002283/ENSFCAG00000003893/ENSFCAG00000005090/ENSFCAG00000011520/ENSFCAG00000023517/ENSFCAG00000025418/ENSFCAG00000025756/ENSFCAG00000043090	9
GOBP_IMPORT_INTO_CELL	11/332	212/13761	0.0139906	0.127195	ENSFCAG00000002851/ENSFCAG00000003541/ENSFCAG00000005397/ENSFCAG00000005554/ENSFCAG00000005966/ENSFCAG00000008693/ENSFCAG00000009576/ENSFCAG00000011341/ENSFCAG00000012991/ENSFCAG00000040781/ENSFCAG00000042446	11
GOBP_REGULATION_OF_JNK_CASCADE	8/332	131/13761	0.0140807	0.127245	ENSFCAG00000000544/ENSFCAG00000001882/ENSFCAG00000003163/ENSFCAG00000012148/ENSFCAG00000015468/ENSFCAG00000028062/ENSFCAG00000043090/ENSFCAG00000045461	8
GOBP_COLUMNAR_CUBOIDAL_EPITHELIAL_CELL_DEVELOPMENT	4/332	39/13761	0.0140814	0.127245	ENSFCAG00000010409/ENSFCAG00000012950/ENSFCAG00000031608/ENSFCAG00000045684	4
GOBP_EMBRYONIC_PLACENTA_DEVELOPMENT	6/332	82/13761	0.0142297	0.127811	ENSFCAG00000003692/ENSFCAG00000009155/ENSFCAG00000011520/ENSFCAG00000015468/ENSFCAG00000036421/ENSFCAG00000043200	6
GOBP_REGULATION_OF_RECEPTOR_SIGNALING_PATHWAY_VIA_STAT	6/332	82/13761	0.0142297	0.127811	ENSFCAG00000003901/ENSFCAG00000015571/ENSFCAG00000023517/ENSFCAG00000024457/ENSFCAG00000027902/ENSFCAG00000035912	6
GOBP_PHOTORECEPTOR_CELL_DIFFERENTIATION	5/332	60/13761	0.0146664	0.130958	ENSFCAG00000004219/ENSFCAG00000008477/ENSFCAG00000009081/ENSFCAG00000014446/ENSFCAG00000023517	5
GOBP_SMOOTH_MUSCLE_CELL_PROLIFERATION	8/332	132/13761	0.0146858	0.130958	ENSFCAG00000000043/ENSFCAG00000003692/ENSFCAG00000004384/ENSFCAG00000005935/ENSFCAG00000014883/ENSFCAG00000015571/ENSFCAG00000023364/ENSFCAG00000044781	8
GOBP_REGULATION_OF_WNT_SIGNALING_PATHWAY	14/332	301/13761	0.0147119	0.130958	ENSFCAG00000000546/ENSFCAG00000002283/ENSFCAG00000003692/ENSFCAG00000003893/ENSFCAG00000005090/ENSFCAG00000008761/ENSFCAG00000009155/ENSFCAG00000011520/ENSFCAG00000015468/ENSFCAG00000022709/ENSFCAG00000023517/ENSFCAG00000025418/ENSFCAG00000025756/ENSFCAG00000043090	14
GOBP_MONOSACCHARIDE_BIOSYNTHETIC_PROCESS	6/332	83/13761	0.0150374	0.133406	ENSFCAG00000000043/ENSFCAG00000000419/ENSFCAG00000009462/ENSFCAG00000014361/ENSFCAG00000035912/ENSFCAG00000040215	6
GOBP_REGULATION_OF_TRANSMEMBRANE_TRANSPORT	20/332	489/13761	0.015242	0.133406	ENSFCAG00000000639/ENSFCAG00000002340/ENSFCAG00000005137/ENSFCAG00000005384/ENSFCAG00000005573/ENSFCAG00000005966/ENSFCAG00000009965/ENSFCAG00000011341/ENSFCAG00000012339/ENSFCAG00000012525/ENSFCAG00000014898/ENSFCAG00000015492/ENSFCAG00000026754/ENSFCAG00000027470/ENSFCAG00000031496/ENSFCAG00000032895/ENSFCAG00000035912/ENSFCAG00000042446/ENSFCAG00000043766/ENSFCAG00000046428	20
GOBP_CELLULAR_SODIUM_ION_HOMEOSTASIS	3/332	22/13761	0.0152554	0.133406	ENSFCAG00000005397/ENSFCAG00000005554/ENSFCAG00000014898	3
GOBP_LABYRINTHINE_LAYER_MORPHOGENESIS	3/332	22/13761	0.0152554	0.133406	ENSFCAG00000003692/ENSFCAG00000009155/ENSFCAG00000043200	3
GOBP_NEGATIVE_REGULATION_OF_ANION_TRANSPORT	3/332	22/13761	0.0152554	0.133406	ENSFCAG00000011341/ENSFCAG00000029003/ENSFCAG00000035912	3
GOBP_REGULATION_OF_CELL_FATE_COMMITMENT	3/332	22/13761	0.0152554	0.133406	ENSFCAG00000015571/ENSFCAG00000025418/ENSFCAG00000043090	3
GOBP_REGULATION_OF_METAL_ION_TRANSPORT	15/332	333/13761	0.0154131	0.134392	ENSFCAG00000002544/ENSFCAG00000005384/ENSFCAG00000005573/ENSFCAG00000005966/ENSFCAG00000008717/ENSFCAG00000009762/ENSFCAG00000009965/ENSFCAG00000014361/ENSFCAG00000014898/ENSFCAG00000015492/ENSFCAG00000026754/ENSFCAG00000031496/ENSFCAG00000042446/ENSFCAG00000043766/ENSFCAG00000046428	15
GOBP_POSITIVE_REGULATION_OF_OSTEOBLAST_DIFFERENTIATION	5/332	61/13761	0.0156696	0.135834	ENSFCAG00000008962/ENSFCAG00000009685/ENSFCAG00000040613/ENSFCAG00000041932/ENSFCAG00000043090	5
GOBP_REGULATION_OF_EMBRYONIC_DEVELOPMENT	5/332	61/13761	0.0156696	0.135834	ENSFCAG00000012495/ENSFCAG00000026754/ENSFCAG00000036421/ENSFCAG00000040613/ENSFCAG00000043090	5
GOBP_NEURON_PROJECTION_GUIDANCE	11/332	216/13761	0.0158803	0.137261	ENSFCAG00000000544/ENSFCAG00000000639/ENSFCAG00000003075/ENSFCAG00000006852/ENSFCAG00000012585/ENSFCAG00000013047/ENSFCAG00000023517/ENSFCAG00000028062/ENSFCAG00000037370/ENSFCAG00000037704/ENSFCAG00000046428	11
GOBP_NEGATIVE_REGULATION_OF_CELL_DEVELOPMENT	9/332	161/13761	0.0162045	0.139659	ENSFCAG00000000912/ENSFCAG00000003901/ENSFCAG00000008323/ENSFCAG00000012585/ENSFCAG00000023366/ENSFCAG00000023517/ENSFCAG00000028062/ENSFCAG00000037370/ENSFCAG00000037704	9
GOBP_ADENYLATE_CYCLASE_ACTIVATING_G_PROTEIN_COUPLED_RECEPTOR_SIGNALING_PATHWAY	8/332	135/13761	0.0166146	0.140428	ENSFCAG00000005573/ENSFCAG00000007756/ENSFCAG00000008323/ENSFCAG00000011140/ENSFCAG00000015473/ENSFCAG00000039710/ENSFCAG00000042446/ENSFCAG00000043200	8
GOBP_LUNG_ALVEOLUS_DEVELOPMENT	4/332	41/13761	0.0167012	0.140428	ENSFCAG00000001882/ENSFCAG00000003692/ENSFCAG00000023364/ENSFCAG00000045684	4
GOBP_MAMMARY_GLAND_MORPHOGENESIS	4/332	41/13761	0.0167012	0.140428	ENSFCAG00000003692/ENSFCAG00000004384/ENSFCAG00000037370/ENSFCAG00000040613	4
GOBP_POSITIVE_REGULATION_OF_BONE_MINERALIZATION	4/332	41/13761	0.0167012	0.140428	ENSFCAG00000009685/ENSFCAG00000014220/ENSFCAG00000026754/ENSFCAG00000040613	4
GOBP_POSITIVE_REGULATION_OF_PATHWAY_RESTRICTED_SMAD_PROTEIN_PHOSPHORYLATION	4/332	41/13761	0.0167012	0.140428	ENSFCAG00000004384/ENSFCAG00000007811/ENSFCAG00000008962/ENSFCAG00000025639	4
GOBP_REGULATION_OF_MEMBRANE_DEPOLARIZATION	4/332	41/13761	0.0167012	0.140428	ENSFCAG00000005574/ENSFCAG00000012339/ENSFCAG00000013370/ENSFCAG00000014898	4
GOBP_VENTRICULAR_CARDIAC_MUSCLE_TISSUE_MORPHOGENESIS	4/332	41/13761	0.0167012	0.140428	ENSFCAG00000003692/ENSFCAG00000012148/ENSFCAG00000023517/ENSFCAG00000029702	4
GOBP_MECHANORECEPTOR_DIFFERENTIATION	5/332	62/13761	0.0167177	0.140428	ENSFCAG00000001059/ENSFCAG00000009081/ENSFCAG00000014446/ENSFCAG00000023517/ENSFCAG00000025730	5
GOBP_POSITIVE_REGULATION_OF_CALCIUM_ION_TRANSMEMBRANE_TRANSPORT	5/332	62/13761	0.0167177	0.140428	ENSFCAG00000005384/ENSFCAG00000009965/ENSFCAG00000015492/ENSFCAG00000031496/ENSFCAG00000042446	5
GOBP_PROTEIN_AUTOPHOSPHORYLATION	11/332	218/13761	0.0168941	0.141512	ENSFCAG00000000544/ENSFCAG00000001882/ENSFCAG00000003692/ENSFCAG00000004177/ENSFCAG00000005966/ENSFCAG00000006852/ENSFCAG00000006899/ENSFCAG00000009081/ENSFCAG00000009652/ENSFCAG00000015468/ENSFCAG00000027902	11
GOBP_CELL_DIFFERENTIATION_INVOLVED_IN_METANEPHROS_DEVELOPMENT	3/332	23/13761	0.0172362	0.142774	ENSFCAG00000000559/ENSFCAG00000026754/ENSFCAG00000040613	3
GOBP_POSITIVE_REGULATION_OF_EMBRYONIC_DEVELOPMENT	3/332	23/13761	0.0172362	0.142774	ENSFCAG00000012495/ENSFCAG00000026754/ENSFCAG00000040613	3
GOBP_REGULATION_OF_CELLULAR_RESPONSE_TO_VASCULAR_ENDOTHELIAL_GROWTH_FACTOR_STIMULUS	3/332	23/13761	0.0172362	0.142774	ENSFCAG00000005229/ENSFCAG00000012585/ENSFCAG00000015571	3
GOBP_SYNAPSE_MATURATION	3/332	23/13761	0.0172362	0.142774	ENSFCAG00000000639/ENSFCAG00000026091/ENSFCAG00000044420	3
GOBP_REGULATION_OF_NERVOUS_SYSTEM_DEVELOPMENT	17/332	401/13761	0.0177503	0.146624	ENSFCAG00000000544/ENSFCAG00000000639/ENSFCAG00000000912/ENSFCAG00000003901/ENSFCAG00000004219/ENSFCAG00000009081/ENSFCAG00000012585/ENSFCAG00000014980/ENSFCAG00000023517/ENSFCAG00000024457/ENSFCAG00000026091/ENSFCAG00000028062/ENSFCAG00000034171/ENSFCAG00000036421/ENSFCAG00000037370/ENSFCAG00000037704/ENSFCAG00000041042	17
GOBP_CARDIAC_MUSCLE_CELL_ACTION_POTENTIAL	5/332	63/13761	0.0178112	0.146721	ENSFCAG00000005384/ENSFCAG00000012339/ENSFCAG00000014898/ENSFCAG00000015492/ENSFCAG00000043766	5
GOBP_POSITIVE_REGULATION_OF_NERVOUS_SYSTEM_DEVELOPMENT	12/332	249/13761	0.0179247	0.147249	ENSFCAG00000000544/ENSFCAG00000000639/ENSFCAG00000004219/ENSFCAG00000009081/ENSFCAG00000014980/ENSFCAG00000023517/ENSFCAG00000024457/ENSFCAG00000026091/ENSFCAG00000034171/ENSFCAG00000036421/ENSFCAG00000037370/ENSFCAG00000037704	12
GOBP_NEUTRAL_LIPID_BIOSYNTHETIC_PROCESS	4/332	42/13761	0.0181177	0.148019	ENSFCAG00000000419/ENSFCAG00000002528/ENSFCAG00000008743/ENSFCAG00000040215	4
GOBP_POSITIVE_REGULATION_OF_RECEPTOR_SIGNALING_PATHWAY_VIA_STAT	4/332	42/13761	0.0181177	0.148019	ENSFCAG00000015571/ENSFCAG00000023517/ENSFCAG00000027902/ENSFCAG00000035912	4
GOBP_REGULATION_OF_EPITHELIAL_TO_MESENCHYMAL_TRANSITION	6/332	87/13761	0.0185865	0.151049	ENSFCAG00000004384/ENSFCAG00000005574/ENSFCAG00000007570/ENSFCAG00000023517/ENSFCAG00000023543/ENSFCAG00000043090	6
GOBP_CANONICAL_WNT_SIGNALING_PATHWAY	13/332	280/13761	0.0185974	0.151049	ENSFCAG00000000559/ENSFCAG00000003692/ENSFCAG00000003893/ENSFCAG00000005090/ENSFCAG00000008761/ENSFCAG00000009155/ENSFCAG00000015468/ENSFCAG00000022709/ENSFCAG00000023517/ENSFCAG00000025418/ENSFCAG00000036421/ENSFCAG00000040613/ENSFCAG00000043090	13
GOBP_POSITIVE_REGULATION_OF_MAPK_CASCADE	18/332	435/13761	0.0186571	0.151049	ENSFCAG00000001882/ENSFCAG00000003163/ENSFCAG00000003692/ENSFCAG00000005446/ENSFCAG00000005638/ENSFCAG00000008717/ENSFCAG00000009081/ENSFCAG00000012945/ENSFCAG00000015468/ENSFCAG00000023127/ENSFCAG00000023517/ENSFCAG00000027902/ENSFCAG00000028062/ENSFCAG00000035912/ENSFCAG00000039710/ENSFCAG00000042446/ENSFCAG00000045461/ENSFCAG00000046428	18
GOBP_IMPORT_ACROSS_PLASMA_MEMBRANE	9/332	165/13761	0.0187143	0.151049	ENSFCAG00000003541/ENSFCAG00000005397/ENSFCAG00000005554/ENSFCAG00000005966/ENSFCAG00000008693/ENSFCAG00000009576/ENSFCAG00000011341/ENSFCAG00000040781/ENSFCAG00000042446	9
GOBP_FEMALE_SEX_DIFFERENTIATION	7/332	112/13761	0.0187419	0.151049	ENSFCAG00000000308/ENSFCAG00000002544/ENSFCAG00000005935/ENSFCAG00000011253/ENSFCAG00000035912/ENSFCAG00000039107/ENSFCAG00000040613	7
GOBP_NEGATIVE_REGULATION_OF_GLIAL_CELL_DIFFERENTIATION	3/332	24/13761	0.0193538	0.154727	ENSFCAG00000000912/ENSFCAG00000003901/ENSFCAG00000023517	3
GOBP_PEPTIDE_CATABOLIC_PROCESS	3/332	24/13761	0.0193538	0.154727	ENSFCAG00000009869/ENSFCAG00000029766/ENSFCAG00000030810	3
GOBP_POSITIVE_REGULATION_OF_ALCOHOL_BIOSYNTHETIC_PROCESS	3/332	24/13761	0.0193538	0.154727	ENSFCAG00000002544/ENSFCAG00000015473/ENSFCAG00000040613	3
GOBP_POSITIVE_REGULATION_OF_PEPTIDYL_SERINE_PHOSPHORYLATION	6/332	88/13761	0.019556	0.155086	ENSFCAG00000001486/ENSFCAG00000005638/ENSFCAG00000009081/ENSFCAG00000015468/ENSFCAG00000042446/ENSFCAG00000043090	6
GOBP_COCHLEA_DEVELOPMENT	4/332	43/13761	0.0196068	0.155086	ENSFCAG00000001059/ENSFCAG00000005446/ENSFCAG00000005505/ENSFCAG00000023290	4
GOBP_EPITHELIAL_CELL_DIFFERENTIATION_INVOLVED_IN_KIDNEY_DEVELOPMENT	4/332	43/13761	0.0196068	0.155086	ENSFCAG00000000308/ENSFCAG00000000559/ENSFCAG00000023517/ENSFCAG00000026754	4
GOBP_EYE_PHOTORECEPTOR_CELL_DIFFERENTIATION	4/332	43/13761	0.0196068	0.155086	ENSFCAG00000004219/ENSFCAG00000008477/ENSFCAG00000009081/ENSFCAG00000014446	4
GOBP_REGULATION_OF_ION_TRANSMEMBRANE_TRANSPORT	17/332	406/13761	0.019767	0.155939	ENSFCAG00000000639/ENSFCAG00000002340/ENSFCAG00000005384/ENSFCAG00000005573/ENSFCAG00000005966/ENSFCAG00000009965/ENSFCAG00000011341/ENSFCAG00000012339/ENSFCAG00000012525/ENSFCAG00000014898/ENSFCAG00000015492/ENSFCAG00000026754/ENSFCAG00000031496/ENSFCAG00000032895/ENSFCAG00000042446/ENSFCAG00000043766/ENSFCAG00000046428	17
GOBP_CARBOHYDRATE_BIOSYNTHETIC_PROCESS	10/332	195/13761	0.0200588	0.157824	ENSFCAG00000000043/ENSFCAG00000000419/ENSFCAG00000002544/ENSFCAG00000009462/ENSFCAG00000012542/ENSFCAG00000014361/ENSFCAG00000015473/ENSFCAG00000023364/ENSFCAG00000035912/ENSFCAG00000040215	10
GOBP_DICARBOXYLIC_ACID_TRANSPORT	6/332	89/13761	0.0205594	0.161337	ENSFCAG00000005554/ENSFCAG00000007570/ENSFCAG00000009081/ENSFCAG00000027568/ENSFCAG00000029003/ENSFCAG00000043283	6
GOBP_REGULATION_OF_SYNAPSE_STRUCTURE_OR_ACTIVITY	10/332	196/13761	0.0207027	0.162035	ENSFCAG00000000544/ENSFCAG00000000639/ENSFCAG00000006747/ENSFCAG00000009081/ENSFCAG00000014956/ENSFCAG00000024457/ENSFCAG00000026091/ENSFCAG00000026645/ENSFCAG00000037370/ENSFCAG00000037704	10
GOBP_CORONARY_VASCULATURE_DEVELOPMENT	4/332	44/13761	0.0211693	0.1648	ENSFCAG00000005446/ENSFCAG00000005574/ENSFCAG00000012148/ENSFCAG00000023517	4
GOBP_NEGATIVE_REGULATION_OF_OSTEOBLAST_DIFFERENTIATION	4/332	44/13761	0.0211693	0.1648	ENSFCAG00000008962/ENSFCAG00000023517/ENSFCAG00000037141/ENSFCAG00000045703	4
GOBP_ARTERY_MORPHOGENESIS	5/332	66/13761	0.0213722	0.1648	ENSFCAG00000005446/ENSFCAG00000009754/ENSFCAG00000023517/ENSFCAG00000025418/ENSFCAG00000029702	5
GOBP_CHLORIDE_TRANSMEMBRANE_TRANSPORT	5/332	66/13761	0.0213722	0.1648	ENSFCAG00000001059/ENSFCAG00000005554/ENSFCAG00000006207/ENSFCAG00000008717/ENSFCAG00000029302	5
GOBP_CRANIAL_SKELETAL_SYSTEM_DEVELOPMENT	5/332	66/13761	0.0213722	0.1648	ENSFCAG00000000559/ENSFCAG00000003692/ENSFCAG00000004384/ENSFCAG00000005446/ENSFCAG00000041932	5
GOBP_NEURAL_CREST_CELL_DIFFERENTIATION	6/332	90/13761	0.0215971	0.1648	ENSFCAG00000004219/ENSFCAG00000005446/ENSFCAG00000012585/ENSFCAG00000027902/ENSFCAG00000028062/ENSFCAG00000046428	6
GOBP_ADRENAL_GLAND_DEVELOPMENT	3/332	25/13761	0.0216086	0.1648	ENSFCAG00000000308/ENSFCAG00000025418/ENSFCAG00000040613	3
GOBP_GLUTAMATE_SECRETION	3/332	25/13761	0.0216086	0.1648	ENSFCAG00000009081/ENSFCAG00000029003/ENSFCAG00000043283	3
GOBP_NAD_METABOLIC_PROCESS	3/332	25/13761	0.0216086	0.1648	ENSFCAG00000003076/ENSFCAG00000009462/ENSFCAG00000014361	3
GOBP_NEGATIVE_REGULATION_OF_AMINE_TRANSPORT	3/332	25/13761	0.0216086	0.1648	ENSFCAG00000011341/ENSFCAG00000029003/ENSFCAG00000035912	3
GOBP_NEGATIVE_REGULATION_OF_TRANSFORMING_GROWTH_FACTOR_BETA_RECEPTOR_SIGNALING_PATHWAY	5/332	67/13761	0.0226549	0.165871	ENSFCAG00000009685/ENSFCAG00000012148/ENSFCAG00000015293/ENSFCAG00000041002/ENSFCAG00000044475	5
GOBP_INORGANIC_ANION_TRANSMEMBRANE_TRANSPORT	6/332	91/13761	0.0226697	0.165871	ENSFCAG00000001059/ENSFCAG00000005554/ENSFCAG00000006207/ENSFCAG00000008717/ENSFCAG00000027568/ENSFCAG00000029302	6
GOBP_GLIAL_CELL_DIFFERENTIATION	10/332	199/13761	0.0227251	0.165871	ENSFCAG00000000639/ENSFCAG00000000912/ENSFCAG00000003901/ENSFCAG00000004219/ENSFCAG00000009081/ENSFCAG00000009576/ENSFCAG00000013370/ENSFCAG00000023517/ENSFCAG00000041042/ENSFCAG00000042322	10
GOBP_LABYRINTHINE_LAYER_DEVELOPMENT	4/332	45/13761	0.022806	0.165871	ENSFCAG00000003692/ENSFCAG00000009155/ENSFCAG00000036421/ENSFCAG00000043200	4
GOBP_NEGATIVE_CHEMOTAXIS	4/332	45/13761	0.022806	0.165871	ENSFCAG00000012585/ENSFCAG00000028062/ENSFCAG00000037370/ENSFCAG00000037704	4
GOBP_BONE_TRABECULA_FORMATION	2/332	10/13761	0.0229774	0.165871	ENSFCAG00000005935/ENSFCAG00000009685	2
GOBP_BRONCHUS_DEVELOPMENT	2/332	10/13761	0.0229774	0.165871	ENSFCAG00000004384/ENSFCAG00000045684	2
GOBP_CARDIOBLAST_PROLIFERATION	2/332	10/13761	0.0229774	0.165871	ENSFCAG00000005574/ENSFCAG00000023517	2
GOBP_DISTAL_TUBULE_DEVELOPMENT	2/332	10/13761	0.0229774	0.165871	ENSFCAG00000005505/ENSFCAG00000023517	2
GOBP_MECHANOSENSORY_BEHAVIOR	2/332	10/13761	0.0229774	0.165871	ENSFCAG00000005554/ENSFCAG00000033859	2
GOBP_NADH_REGENERATION	2/332	10/13761	0.0229774	0.165871	ENSFCAG00000003076/ENSFCAG00000014361	2
GOBP_NEGATIVE_REGULATION_OF_EPIDERMIS_DEVELOPMENT	2/332	10/13761	0.0229774	0.165871	ENSFCAG00000022150/ENSFCAG00000023517	2
GOBP_NETRIN_ACTIVATED_SIGNALING_PATHWAY	2/332	10/13761	0.0229774	0.165871	ENSFCAG00000003075/ENSFCAG00000013047	2
GOBP_OTIC_VESICLE_MORPHOGENESIS	2/332	10/13761	0.0229774	0.165871	ENSFCAG00000003692/ENSFCAG00000029702	2
GOBP_OVULATION_FROM_OVARIAN_FOLLICLE	2/332	10/13761	0.0229774	0.165871	ENSFCAG00000005935/ENSFCAG00000035912	2
GOBP_POSITIVE_REGULATION_OF_PROTEIN_KINASE_C_SIGNALING	2/332	10/13761	0.0229774	0.165871	ENSFCAG00000001882/ENSFCAG00000025418	2
GOBP_POSITIVE_REGULATION_OF_VOLTAGE_GATED_CALCIUM_CHANNEL_ACTIVITY	2/332	10/13761	0.0229774	0.165871	ENSFCAG00000009965/ENSFCAG00000015492	2
GOBP_PROSTATE_GLAND_GROWTH	2/332	10/13761	0.0229774	0.165871	ENSFCAG00000003692/ENSFCAG00000014980	2
GOBP_REGULATION_OF_POSTSYNAPTIC_CYTOSOLIC_CALCIUM_ION_CONCENTRATION	2/332	10/13761	0.0229774	0.165871	ENSFCAG00000005223/ENSFCAG00000005505	2
GOBP_SEQUESTERING_OF_EXTRACELLULAR_LIGAND_FROM_RECEPTOR	2/332	10/13761	0.0229774	0.165871	ENSFCAG00000009685/ENSFCAG00000033542	2
GOBP_SPHINGOMYELIN_BIOSYNTHETIC_PROCESS	2/332	10/13761	0.0229774	0.165871	ENSFCAG00000001634/ENSFCAG00000006139	2
GOBP_WNT_SIGNALING_PATHWAY_INVOLVED_IN_HEART_DEVELOPMENT	2/332	10/13761	0.0229774	0.165871	ENSFCAG00000002283/ENSFCAG00000025418	2
GOBP_REGULATION_OF_CELLULAR_COMPONENT_SIZE	14/332	319/13761	0.0230284	0.165871	ENSFCAG00000001441/ENSFCAG00000003163/ENSFCAG00000004125/ENSFCAG00000005561/ENSFCAG00000005966/ENSFCAG00000012585/ENSFCAG00000023127/ENSFCAG00000023543/ENSFCAG00000024416/ENSFCAG00000028062/ENSFCAG00000034171/ENSFCAG00000037370/ENSFCAG00000037704/ENSFCAG00000044781	14
GOBP_REGULATION_OF_CELL_MORPHOGENESIS	13/332	289/13761	0.0234045	0.168151	ENSFCAG00000000639/ENSFCAG00000001441/ENSFCAG00000005333/ENSFCAG00000007570/ENSFCAG00000013370/ENSFCAG00000014898/ENSFCAG00000022318/ENSFCAG00000023127/ENSFCAG00000023366/ENSFCAG00000024457/ENSFCAG00000031021/ENSFCAG00000037704/ENSFCAG00000044420	13
GOBP_MORPHOGENESIS_OF_EMBRYONIC_EPITHELIUM	8/332	144/13761	0.0234907	0.168151	ENSFCAG00000000559/ENSFCAG00000003692/ENSFCAG00000004219/ENSFCAG00000026754/ENSFCAG00000036421/ENSFCAG00000040613/ENSFCAG00000043090/ENSFCAG00000043200	8
GOBP_ARTERY_DEVELOPMENT	6/332	92/13761	0.0237776	0.168151	ENSFCAG00000005446/ENSFCAG00000009754/ENSFCAG00000023517/ENSFCAG00000025418/ENSFCAG00000029702/ENSFCAG00000035912	6
GOBP_REGULATION_OF_CALCIUM_ION_TRANSMEMBRANE_TRANSPORTER_ACTIVITY	5/332	68/13761	0.0239865	0.168151	ENSFCAG00000005384/ENSFCAG00000005573/ENSFCAG00000009965/ENSFCAG00000015492/ENSFCAG00000031496	5
GOBP_AXIS_ELONGATION	3/332	26/13761	0.0240007	0.168151	ENSFCAG00000003692/ENSFCAG00000025418/ENSFCAG00000043090	3
GOBP_CELL_COMMUNICATION_BY_ELECTRICAL_COUPLING	3/332	26/13761	0.0240007	0.168151	ENSFCAG00000005574/ENSFCAG00000031496/ENSFCAG00000041256	3
GOBP_EMBRYONIC_PLACENTA_MORPHOGENESIS	3/332	26/13761	0.0240007	0.168151	ENSFCAG00000003692/ENSFCAG00000009155/ENSFCAG00000043200	3
GOBP_OUTFLOW_TRACT_SEPTUM_MORPHOGENESIS	3/332	26/13761	0.0240007	0.168151	ENSFCAG00000003692/ENSFCAG00000004384/ENSFCAG00000005446	3
GOBP_REGULATION_OF_ANIMAL_ORGAN_FORMATION	3/332	26/13761	0.0240007	0.168151	ENSFCAG00000000308/ENSFCAG00000025418/ENSFCAG00000036421	3
GOBP_REGULATION_OF_PLATELET_AGGREGATION	3/332	26/13761	0.0240007	0.168151	ENSFCAG00000007570/ENSFCAG00000013040/ENSFCAG00000027624	3
GOBP_RELEASE_OF_SEQUESTERED_CALCIUM_ION_INTO_CYTOSOL_BY_ENDOPLASMIC_RETICULUM	3/332	26/13761	0.0240007	0.168151	ENSFCAG00000005384/ENSFCAG00000005573/ENSFCAG00000031496	3
GOBP_RESPONSE_TO_TRANSFORMING_GROWTH_FACTOR_BETA	11/332	230/13761	0.0240216	0.168151	ENSFCAG00000003692/ENSFCAG00000004384/ENSFCAG00000008962/ENSFCAG00000009685/ENSFCAG00000011462/ENSFCAG00000012148/ENSFCAG00000015293/ENSFCAG00000036421/ENSFCAG00000040613/ENSFCAG00000041002/ENSFCAG00000044475	11
GOBP_SPROUTING_ANGIOGENESIS	7/332	118/13761	0.024177	0.168842	ENSFCAG00000001882/ENSFCAG00000006852/ENSFCAG00000009155/ENSFCAG00000012585/ENSFCAG00000015571/ENSFCAG00000022318/ENSFCAG00000023517	7
GOBP_CAMP_MEDIATED_SIGNALING	4/332	46/13761	0.0245176	0.170423	ENSFCAG00000002544/ENSFCAG00000011140/ENSFCAG00000039710/ENSFCAG00000043200	4
GOBP_REGULATION_OF_SYNAPTIC_VESICLE_EXOCYTOSIS	4/332	46/13761	0.0245176	0.170423	ENSFCAG00000003821/ENSFCAG00000011140/ENSFCAG00000015492/ENSFCAG00000043283	4
GOBP_INNER_EAR_MORPHOGENESIS	6/332	93/13761	0.0249212	0.172826	ENSFCAG00000003692/ENSFCAG00000005446/ENSFCAG00000014446/ENSFCAG00000025730/ENSFCAG00000029702/ENSFCAG00000037370	6
GOBP_ENDOCRINE_SYSTEM_DEVELOPMENT	7/332	119/13761	0.0251778	0.1742	ENSFCAG00000000308/ENSFCAG00000005446/ENSFCAG00000006327/ENSFCAG00000012950/ENSFCAG00000025418/ENSFCAG00000040613/ENSFCAG00000045684	7
GOBP_SIGNAL_RELEASE	17/332	418/13761	0.0253236	0.174803	ENSFCAG00000003821/ENSFCAG00000005638/ENSFCAG00000008717/ENSFCAG00000011140/ENSFCAG00000011253/ENSFCAG00000012950/ENSFCAG00000014361/ENSFCAG00000015492/ENSFCAG00000023364/ENSFCAG00000033859/ENSFCAG00000035912/ENSFCAG00000036578/ENSFCAG00000037704/ENSFCAG00000039710/ENSFCAG00000043200/ENSFCAG00000043283/ENSFCAG00000046428	17
GOBP_REGULATION_OF_PEPTIDYL_TYROSINE_PHOSPHORYLATION	11/332	232/13761	0.025395	0.174892	ENSFCAG00000000639/ENSFCAG00000005229/ENSFCAG00000005638/ENSFCAG00000015468/ENSFCAG00000015571/ENSFCAG00000022709/ENSFCAG00000026091/ENSFCAG00000027902/ENSFCAG00000035912/ENSFCAG00000037704/ENSFCAG00000043090	11
GOBP_POSITIVE_REGULATION_OF_EPITHELIAL_TO_MESENCHYMAL_TRANSITION	4/332	47/13761	0.0263049	0.179394	ENSFCAG00000004384/ENSFCAG00000007570/ENSFCAG00000023517/ENSFCAG00000023543	4
GOBP_PROSTATE_GLAND_DEVELOPMENT	4/332	47/13761	0.0263049	0.179394	ENSFCAG00000003692/ENSFCAG00000005935/ENSFCAG00000014980/ENSFCAG00000023517	4
GOBP_REGULATION_OF_FILOPODIUM_ASSEMBLY	4/332	47/13761	0.0263049	0.179394	ENSFCAG00000003163/ENSFCAG00000009023/ENSFCAG00000026091/ENSFCAG00000044420	4
GOBP_CRANIAL_NERVE_MORPHOGENESIS	3/332	27/13761	0.0265301	0.179394	ENSFCAG00000000544/ENSFCAG00000005446/ENSFCAG00000028062	3
GOBP_LONG_TERM_SYNAPTIC_DEPRESSION	3/332	27/13761	0.0265301	0.179394	ENSFCAG00000005223/ENSFCAG00000008693/ENSFCAG00000015288	3
GOBP_PROSTATE_GLAND_MORPHOGENESIS	3/332	27/13761	0.0265301	0.179394	ENSFCAG00000003692/ENSFCAG00000005935/ENSFCAG00000023517	3
GOBP_RENAL_SYSTEM_VASCULATURE_DEVELOPMENT	3/332	27/13761	0.0265301	0.179394	ENSFCAG00000000308/ENSFCAG00000023517/ENSFCAG00000026754	3
GOBP_VASCULAR_ASSOCIATED_SMOOTH_MUSCLE_CELL_DIFFERENTIATION	3/332	27/13761	0.0265301	0.179394	ENSFCAG00000009754/ENSFCAG00000023517/ENSFCAG00000043200	3
GOBP_ESTABLISHMENT_OF_TISSUE_POLARITY	5/332	70/13761	0.0267984	0.180366	ENSFCAG00000000559/ENSFCAG00000009155/ENSFCAG00000025418/ENSFCAG00000027902/ENSFCAG00000043090	5
GOBP_STRESS_ACTIVATED_PROTEIN_KINASE_SIGNALING_CASCADE	11/332	234/13761	0.0268247	0.180366	ENSFCAG00000000544/ENSFCAG00000001486/ENSFCAG00000001882/ENSFCAG00000003163/ENSFCAG00000008717/ENSFCAG00000012148/ENSFCAG00000015468/ENSFCAG00000028062/ENSFCAG00000035912/ENSFCAG00000043090/ENSFCAG00000045461	11
GOBP_RESPONSE_TO_MONOSACCHARIDE	9/332	176/13761	0.0270574	0.180366	ENSFCAG00000000419/ENSFCAG00000004384/ENSFCAG00000006327/ENSFCAG00000008717/ENSFCAG00000011253/ENSFCAG00000014361/ENSFCAG00000035912/ENSFCAG00000037704/ENSFCAG00000041256	9
GOBP_REGULATION_OF_SYNAPSE_ASSEMBLY	6/332	95/13761	0.0273174	0.180366	ENSFCAG00000000544/ENSFCAG00000006747/ENSFCAG00000009081/ENSFCAG00000024457/ENSFCAG00000037370/ENSFCAG00000037704	6
GOBP_EMBRYONIC_SKELETAL_JOINT_MORPHOGENESIS	2/332	11/13761	0.0276417	0.180366	ENSFCAG00000014220/ENSFCAG00000026754	2
GOBP_ENDOCARDIUM_DEVELOPMENT	2/332	11/13761	0.0276417	0.180366	ENSFCAG00000023517/ENSFCAG00000029702	2
GOBP_FRUCTOSE_6_PHOSPHATE_METABOLIC_PROCESS	2/332	11/13761	0.0276417	0.180366	ENSFCAG00000003076/ENSFCAG00000004474	2
GOBP_NEGATIVE_REGULATION_OF_ACTIVIN_RECEPTOR_SIGNALING_PATHWAY	2/332	11/13761	0.0276417	0.180366	ENSFCAG00000002648/ENSFCAG00000040491	2
GOBP_NEGATIVE_REGULATION_OF_SODIUM_ION_TRANSMEMBRANE_TRANSPORT	2/332	11/13761	0.0276417	0.180366	ENSFCAG00000014898/ENSFCAG00000026754	2
GOBP_NEPHRIC_DUCT_MORPHOGENESIS	2/332	11/13761	0.0276417	0.180366	ENSFCAG00000000559/ENSFCAG00000026754	2
GOBP_REGULATION_OF_CARDIAC_EPITHELIAL_TO_MESENCHYMAL_TRANSITION	2/332	11/13761	0.0276417	0.180366	ENSFCAG00000004384/ENSFCAG00000023517	2
GOBP_REGULATION_OF_CELL_FATE_SPECIFICATION	2/332	11/13761	0.0276417	0.180366	ENSFCAG00000025418/ENSFCAG00000043090	2
GOBP_RESPONSE_TO_FORSKOLIN	2/332	11/13761	0.0276417	0.180366	ENSFCAG00000011140/ENSFCAG00000037704	2
GOBP_RETINAL_ROD_CELL_DIFFERENTIATION	2/332	11/13761	0.0276417	0.180366	ENSFCAG00000004219/ENSFCAG00000009081	2
GOBP_SA_NODE_CELL_TO_ATRIAL_CARDIAC_MUSCLE_CELL_COMMUNICATION	2/332	11/13761	0.0276417	0.180366	ENSFCAG00000005384/ENSFCAG00000012339	2
GOBP_SEROTONIN_UPTAKE	2/332	11/13761	0.0276417	0.180366	ENSFCAG00000002851/ENSFCAG00000012991	2
GOBP_REGULATION_OF_GLUCONEOGENESIS	4/332	48/13761	0.0281684	0.183402	ENSFCAG00000000043/ENSFCAG00000014361/ENSFCAG00000035912/ENSFCAG00000040215	4
GOBP_VASCULAR_PROCESS_IN_CIRCULATORY_SYSTEM	11/332	236/13761	0.0283117	0.183933	ENSFCAG00000002851/ENSFCAG00000005397/ENSFCAG00000005554/ENSFCAG00000005935/ENSFCAG00000008717/ENSFCAG00000009754/ENSFCAG00000011384/ENSFCAG00000011940/ENSFCAG00000035912/ENSFCAG00000043200/ENSFCAG00000046428	11
GOBP_NEGATIVE_REGULATION_OF_VASCULATURE_DEVELOPMENT	6/332	96/13761	0.0285706	0.185212	ENSFCAG00000001828/ENSFCAG00000012495/ENSFCAG00000012585/ENSFCAG00000015716/ENSFCAG00000040613/ENSFCAG00000045684	6
GOBP_SMALL_GTPASE_MEDIATED_SIGNAL_TRANSDUCTION	18/332	457/13761	0.028754	0.185637	ENSFCAG00000000639/ENSFCAG00000001441/ENSFCAG00000001486/ENSFCAG00000002544/ENSFCAG00000003901/ENSFCAG00000004630/ENSFCAG00000005229/ENSFCAG00000005333/ENSFCAG00000005816/ENSFCAG00000007570/ENSFCAG00000008444/ENSFCAG00000012495/ENSFCAG00000013370/ENSFCAG00000015425/ENSFCAG00000022318/ENSFCAG00000023290/ENSFCAG00000023517/ENSFCAG00000037370	18
GOBP_HEMOSTASIS	10/332	207/13761	0.0288133	0.185637	ENSFCAG00000006629/ENSFCAG00000007570/ENSFCAG00000008147/ENSFCAG00000009754/ENSFCAG00000011384/ENSFCAG00000013040/ENSFCAG00000015505/ENSFCAG00000023366/ENSFCAG00000027624/ENSFCAG00000034879	10
GOBP_AMIDE_TRANSPORT	12/332	267/13761	0.0288973	0.185637	ENSFCAG00000005137/ENSFCAG00000007072/ENSFCAG00000007570/ENSFCAG00000008717/ENSFCAG00000011253/ENSFCAG00000012950/ENSFCAG00000014361/ENSFCAG00000023364/ENSFCAG00000035912/ENSFCAG00000037704/ENSFCAG00000039710/ENSFCAG00000046428	12
GOBP_ACTIN_FILAMENT_POLYMERIZATION	8/332	150/13761	0.0290585	0.185637	ENSFCAG00000001441/ENSFCAG00000001845/ENSFCAG00000003163/ENSFCAG00000004125/ENSFCAG00000005561/ENSFCAG00000023127/ENSFCAG00000024416/ENSFCAG00000044781	8
GOBP_CELL_SURFACE_RECEPTOR_SIGNALING_PATHWAY_INVOLVED_IN_HEART_DEVELOPMENT	3/332	28/13761	0.0291964	0.185637	ENSFCAG00000002283/ENSFCAG00000023517/ENSFCAG00000025418	3
GOBP_CELLULAR_RESPONSE_TO_VITAMIN	3/332	28/13761	0.0291964	0.185637	ENSFCAG00000008717/ENSFCAG00000023221/ENSFCAG00000035912	3
GOBP_MAMMARY_GLAND_DUCT_MORPHOGENESIS	3/332	28/13761	0.0291964	0.185637	ENSFCAG00000003692/ENSFCAG00000037370/ENSFCAG00000040613	3
GOBP_NADH_METABOLIC_PROCESS	3/332	28/13761	0.0291964	0.185637	ENSFCAG00000003076/ENSFCAG00000009462/ENSFCAG00000014361	3
GOBP_REGULATION_OF_FIBROBLAST_GROWTH_FACTOR_RECEPTOR_SIGNALING_PATHWAY	3/332	28/13761	0.0291964	0.185637	ENSFCAG00000018108/ENSFCAG00000040613/ENSFCAG00000041932	3
GOBP_ADULT_LOCOMOTORY_BEHAVIOR	5/332	72/13761	0.0298122	0.188258	ENSFCAG00000003901/ENSFCAG00000014463/ENSFCAG00000018228/ENSFCAG00000035038/ENSFCAG00000036979	5
GOBP_NEGATIVE_REGULATION_OF_ION_TRANSMEMBRANE_TRANSPORT	5/332	72/13761	0.0298122	0.188258	ENSFCAG00000005573/ENSFCAG00000011341/ENSFCAG00000014898/ENSFCAG00000026754/ENSFCAG00000031496	5
GOBP_SMAD_PROTEIN_SIGNAL_TRANSDUCTION	5/332	72/13761	0.0298122	0.188258	ENSFCAG00000007811/ENSFCAG00000008962/ENSFCAG00000011462/ENSFCAG00000025639/ENSFCAG00000045703	5
GOBP_CELLULAR_RESPONSE_TO_INTERFERON_GAMMA	6/332	97/13761	0.0298612	0.188258	ENSFCAG00000001441/ENSFCAG00000002528/ENSFCAG00000003163/ENSFCAG00000015571/ENSFCAG00000023127/ENSFCAG00000031929	6
GOBP_POSITIVE_REGULATION_OF_OSSIFICATION	4/332	49/13761	0.0301086	0.189417	ENSFCAG00000009685/ENSFCAG00000014220/ENSFCAG00000026754/ENSFCAG00000040613	4
GOBP_REGULATION_OF_CALCIUM_ION_TRANSPORT	10/332	209/13761	0.0305008	0.191481	ENSFCAG00000002544/ENSFCAG00000005384/ENSFCAG00000005573/ENSFCAG00000005966/ENSFCAG00000008717/ENSFCAG00000009762/ENSFCAG00000009965/ENSFCAG00000015492/ENSFCAG00000031496/ENSFCAG00000042446	10
GOBP_LIMBIC_SYSTEM_DEVELOPMENT	6/332	98/13761	0.0311895	0.19472	ENSFCAG00000000639/ENSFCAG00000003692/ENSFCAG00000003901/ENSFCAG00000011277/ENSFCAG00000028062/ENSFCAG00000029702	6
GOBP_NEGATIVE_REGULATION_OF_TRANSMEMBRANE_TRANSPORT	6/332	98/13761	0.0311895	0.19472	ENSFCAG00000005573/ENSFCAG00000011341/ENSFCAG00000014898/ENSFCAG00000026754/ENSFCAG00000031496/ENSFCAG00000035912	6
GOBP_REGULATION_OF_BONE_MINERALIZATION	5/332	73/13761	0.0313959	0.19472	ENSFCAG00000009685/ENSFCAG00000009754/ENSFCAG00000014220/ENSFCAG00000026754/ENSFCAG00000040613	5
GOBP_NEGATIVE_REGULATION_OF_ORGAN_GROWTH	3/332	29/13761	0.031999	0.19472	ENSFCAG00000004384/ENSFCAG00000005574/ENSFCAG00000028703	3
GOBP_OSTEOBLAST_PROLIFERATION	3/332	29/13761	0.031999	0.19472	ENSFCAG00000003692/ENSFCAG00000004219/ENSFCAG00000014220	3
GOBP_REGULATION_OF_SMAD_PROTEIN_SIGNAL_TRANSDUCTION	3/332	29/13761	0.031999	0.19472	ENSFCAG00000011462/ENSFCAG00000025639/ENSFCAG00000045703	3
GOBP_SARCOPLASMIC_RETICULUM_CALCIUM_ION_TRANSPORT	3/332	29/13761	0.031999	0.19472	ENSFCAG00000005384/ENSFCAG00000005573/ENSFCAG00000031496	3
GOBP_CRANIAL_NERVE_DEVELOPMENT	4/332	50/13761	0.0321259	0.19472	ENSFCAG00000000544/ENSFCAG00000005446/ENSFCAG00000005554/ENSFCAG00000028062	4
GOBP_REGULATION_OF_MORPHOGENESIS_OF_A_BRANCHING_STRUCTURE	4/332	50/13761	0.0321259	0.19472	ENSFCAG00000002118/ENSFCAG00000003692/ENSFCAG00000004219/ENSFCAG00000036421	4
GOBP_REGULATION_OF_SODIUM_ION_TRANSMEMBRANE_TRANSPORT	4/332	50/13761	0.0321259	0.19472	ENSFCAG00000005966/ENSFCAG00000014898/ENSFCAG00000026754/ENSFCAG00000043766	4
GOBP_CENTRAL_NERVOUS_SYSTEM_NEURON_DIFFERENTIATION	8/332	153/13761	0.0321582	0.19472	ENSFCAG00000000544/ENSFCAG00000003692/ENSFCAG00000006747/ENSFCAG00000009081/ENSFCAG00000015544/ENSFCAG00000028062/ENSFCAG00000029702/ENSFCAG00000035912	8
GOBP_NEGATIVE_REGULATION_OF_DEVELOPMENTAL_GROWTH	6/332	99/13761	0.0325558	0.19472	ENSFCAG00000004384/ENSFCAG00000005574/ENSFCAG00000012585/ENSFCAG00000028062/ENSFCAG00000028703/ENSFCAG00000037370	6
GOBP_CELLULAR_RESPONSE_TO_FOLLICLE_STIMULATING_HORMONE_STIMULUS	2/332	12/13761	0.0326492	0.19472	ENSFCAG00000023517/ENSFCAG00000037704	2
GOBP_EPITHELIAL_CELL_FATE_COMMITMENT	2/332	12/13761	0.0326492	0.19472	ENSFCAG00000007570/ENSFCAG00000029702	2
GOBP_EXTRACELLULAR_REGULATION_OF_SIGNAL_TRANSDUCTION	2/332	12/13761	0.0326492	0.19472	ENSFCAG00000009685/ENSFCAG00000033542	2
GOBP_EYELID_DEVELOPMENT_IN_CAMERA_TYPE_EYE	2/332	12/13761	0.0326492	0.19472	ENSFCAG00000014220/ENSFCAG00000015468	2
GOBP_HEART_VALVE_FORMATION	2/332	12/13761	0.0326492	0.19472	ENSFCAG00000023517/ENSFCAG00000023543	2
GOBP_INTESTINAL_EPITHELIAL_CELL_DEVELOPMENT	2/332	12/13761	0.0326492	0.19472	ENSFCAG00000031608/ENSFCAG00000045684	2
GOBP_LUTEINIZATION	2/332	12/13761	0.0326492	0.19472	ENSFCAG00000005935/ENSFCAG00000011253	2
GOBP_NEGATIVE_REGULATION_OF_CARDIAC_MUSCLE_CELL_PROLIFERATION	2/332	12/13761	0.0326492	0.19472	ENSFCAG00000004384/ENSFCAG00000005574	2
GOBP_NEGATIVE_REGULATION_OF_OLIGODENDROCYTE_DIFFERENTIATION	2/332	12/13761	0.0326492	0.19472	ENSFCAG00000000912/ENSFCAG00000023517	2
GOBP_POSITIVE_REGULATION_OF_HORMONE_METABOLIC_PROCESS	2/332	12/13761	0.0326492	0.19472	ENSFCAG00000040613/ENSFCAG00000043200	2
GOBP_POSITIVE_REGULATION_OF_PSEUDOPODIUM_ASSEMBLY	2/332	12/13761	0.0326492	0.19472	ENSFCAG00000001441/ENSFCAG00000003163	2
GOBP_POST_EMBRYONIC_ANIMAL_MORPHOGENESIS	2/332	12/13761	0.0326492	0.19472	ENSFCAG00000014446/ENSFCAG00000025570	2
GOBP_WNT_SIGNALING_PATHWAY_INVOLVED_IN_MIDBRAIN_DOPAMINERGIC_NEURON_DIFFERENTIATION	2/332	12/13761	0.0326492	0.19472	ENSFCAG00000000559/ENSFCAG00000036421	2
GOBP_NEGATIVE_REGULATION_OF_NEURON_PROJECTION_DEVELOPMENT	7/332	126/13761	0.0329857	0.196215	ENSFCAG00000003901/ENSFCAG00000005333/ENSFCAG00000012585/ENSFCAG00000015544/ENSFCAG00000028062/ENSFCAG00000034642/ENSFCAG00000037370	7
GOBP_CENTRAL_NERVOUS_SYSTEM_NEURON_DEVELOPMENT	5/332	74/13761	0.0330315	0.196215	ENSFCAG00000000544/ENSFCAG00000003692/ENSFCAG00000009081/ENSFCAG00000028062/ENSFCAG00000035912	5
GOBP_CAMERA_TYPE_EYE_DEVELOPMENT	13/332	304/13761	0.0333824	0.197905	ENSFCAG00000000308/ENSFCAG00000000544/ENSFCAG00000000559/ENSFCAG00000004219/ENSFCAG00000004384/ENSFCAG00000005505/ENSFCAG00000009081/ENSFCAG00000009685/ENSFCAG00000014220/ENSFCAG00000015468/ENSFCAG00000022318/ENSFCAG00000029702/ENSFCAG00000036421	13
GOBP_CARDIAC_MUSCLE_CELL_DIFFERENTIATION	6/332	100/13761	0.0339604	0.200138	ENSFCAG00000000308/ENSFCAG00000002283/ENSFCAG00000005574/ENSFCAG00000010409/ENSFCAG00000028703/ENSFCAG00000029702	6
GOBP_CELLULAR_MONOVALENT_INORGANIC_CATION_HOMEOSTASIS	6/332	100/13761	0.0339604	0.200138	ENSFCAG00000003541/ENSFCAG00000005137/ENSFCAG00000005397/ENSFCAG00000005554/ENSFCAG00000008444/ENSFCAG00000014898	6
GOBP_REGULATION_OF_EXTENT_OF_CELL_GROWTH	6/332	100/13761	0.0339604	0.200138	ENSFCAG00000012585/ENSFCAG00000023543/ENSFCAG00000028062/ENSFCAG00000034171/ENSFCAG00000037370/ENSFCAG00000037704	6
GOBP_EPHRIN_RECEPTOR_SIGNALING_PATHWAY	4/332	51/13761	0.0342206	0.200878	ENSFCAG00000000544/ENSFCAG00000005935/ENSFCAG00000006852/ENSFCAG00000037704	4
GOBP_POSITIVE_REGULATION_OF_BIOMINERALIZATION	4/332	51/13761	0.0342206	0.200878	ENSFCAG00000009685/ENSFCAG00000014220/ENSFCAG00000026754/ENSFCAG00000040613	4
GOBP_MIDBRAIN_DEVELOPMENT	5/332	75/13761	0.0347192	0.202608	ENSFCAG00000000559/ENSFCAG00000003692/ENSFCAG00000014883/ENSFCAG00000036421/ENSFCAG00000043090	5
GOBP_NERVE_DEVELOPMENT	5/332	75/13761	0.0347192	0.202608	ENSFCAG00000000544/ENSFCAG00000001059/ENSFCAG00000005446/ENSFCAG00000005554/ENSFCAG00000028062	5
GOBP_POSITIVE_REGULATION_OF_NEURON_DIFFERENTIATION	5/332	75/13761	0.0347192	0.202608	ENSFCAG00000003901/ENSFCAG00000022555/ENSFCAG00000022709/ENSFCAG00000029702/ENSFCAG00000033542	5
GOBP_HEART_FORMATION	3/332	30/13761	0.0349371	0.202689	ENSFCAG00000005574/ENSFCAG00000023517/ENSFCAG00000025418	3
GOBP_POSTSYNAPTIC_SPECIALIZATION_ORGANIZATION	3/332	30/13761	0.0349371	0.202689	ENSFCAG00000000639/ENSFCAG00000024457/ENSFCAG00000033859	3
GOBP_REGULATION_OF_MEMBRANE_REPOLARIZATION	3/332	30/13761	0.0349371	0.202689	ENSFCAG00000005384/ENSFCAG00000014898/ENSFCAG00000043766	3
GOBP_NEUTROPHIL_MIGRATION	6/332	101/13761	0.0354037	0.2046	ENSFCAG00000002281/ENSFCAG00000003163/ENSFCAG00000004177/ENSFCAG00000023127/ENSFCAG00000031021/ENSFCAG00000046428	6
GOBP_POSITIVE_REGULATION_OF_PROTEIN_KINASE_B_SIGNALING	6/332	101/13761	0.0354037	0.2046	ENSFCAG00000003163/ENSFCAG00000013370/ENSFCAG00000015468/ENSFCAG00000027470/ENSFCAG00000035912/ENSFCAG00000042446	6
GOBP_REGULATION_OF_CELL_JUNCTION_ASSEMBLY	9/332	185/13761	0.0356083	0.205385	ENSFCAG00000000544/ENSFCAG00000005574/ENSFCAG00000006747/ENSFCAG00000009081/ENSFCAG00000013370/ENSFCAG00000024457/ENSFCAG00000037370/ENSFCAG00000037704/ENSFCAG00000040613	9
GOBP_CELL_GROWTH	17/332	436/13761	0.0357677	0.205906	ENSFCAG00000000308/ENSFCAG00000004384/ENSFCAG00000006472/ENSFCAG00000012585/ENSFCAG00000014898/ENSFCAG00000015468/ENSFCAG00000015544/ENSFCAG00000023543/ENSFCAG00000025418/ENSFCAG00000028062/ENSFCAG00000028703/ENSFCAG00000030503/ENSFCAG00000034171/ENSFCAG00000037370/ENSFCAG00000037704/ENSFCAG00000043090/ENSFCAG00000046428	17
GOBP_NEGATIVE_REGULATION_OF_BMP_SIGNALING_PATHWAY	4/332	52/13761	0.036393	0.209102	ENSFCAG00000015293/ENSFCAG00000023517/ENSFCAG00000033542/ENSFCAG00000043090	4
GOBP_ADULT_BEHAVIOR	7/332	129/13761	0.0367772	0.210498	ENSFCAG00000003901/ENSFCAG00000014463/ENSFCAG00000018228/ENSFCAG00000033859/ENSFCAG00000035038/ENSFCAG00000035912/ENSFCAG00000036979	7
GOBP_NEURAL_PRECURSOR_CELL_PROLIFERATION	7/332	129/13761	0.0367772	0.210498	ENSFCAG00000000544/ENSFCAG00000003692/ENSFCAG00000013231/ENSFCAG00000018108/ENSFCAG00000023517/ENSFCAG00000029702/ENSFCAG00000036421	7
GOBP_RESPONSE_TO_FIBROBLAST_GROWTH_FACTOR	6/332	102/13761	0.0368859	0.210716	ENSFCAG00000003692/ENSFCAG00000005446/ENSFCAG00000008717/ENSFCAG00000018108/ENSFCAG00000040613/ENSFCAG00000041932	6
GOBP_NEUROTRANSMITTER_TRANSPORT	9/332	187/13761	0.0377348	0.21091	ENSFCAG00000002851/ENSFCAG00000003821/ENSFCAG00000005554/ENSFCAG00000011140/ENSFCAG00000012991/ENSFCAG00000015492/ENSFCAG00000033859/ENSFCAG00000036578/ENSFCAG00000043283	9
GOBP_BONE_TRABECULA_MORPHOGENESIS	2/332	13/13761	0.0379808	0.21091	ENSFCAG00000005935/ENSFCAG00000009685	2
GOBP_CARDIAC_CELL_FATE_COMMITMENT	2/332	13/13761	0.0379808	0.21091	ENSFCAG00000000308/ENSFCAG00000005574	2
GOBP_CARDIAC_CHAMBER_FORMATION	2/332	13/13761	0.0379808	0.21091	ENSFCAG00000005574/ENSFCAG00000023517	2
GOBP_CDC42_PROTEIN_SIGNAL_TRANSDUCTION	2/332	13/13761	0.0379808	0.21091	ENSFCAG00000022318/ENSFCAG00000037370	2
GOBP_CELL_MIGRATION_INVOLVED_IN_GASTRULATION	2/332	13/13761	0.0379808	0.21091	ENSFCAG00000012495/ENSFCAG00000025418	2
GOBP_GLYCOLYTIC_PROCESS_THROUGH_FRUCTOSE_6_PHOSPHATE	2/332	13/13761	0.0379808	0.21091	ENSFCAG00000003076/ENSFCAG00000014361	2
GOBP_MONOACYLGLYCEROL_METABOLIC_PROCESS	2/332	13/13761	0.0379808	0.21091	ENSFCAG00000008743/ENSFCAG00000040215	2
GOBP_NATURAL_KILLER_CELL_PROLIFERATION	2/332	13/13761	0.0379808	0.21091	ENSFCAG00000015571/ENSFCAG00000035912	2
GOBP_NEGATIVE_REGULATION_OF_CELL_MORPHOGENESIS_INVOLVED_IN_DIFFERENTIATION	2/332	13/13761	0.0379808	0.21091	ENSFCAG00000023366/ENSFCAG00000037704	2
GOBP_PERIPHERAL_NERVOUS_SYSTEM_NEURON_DIFFERENTIATION	2/332	13/13761	0.0379808	0.21091	ENSFCAG00000009081/ENSFCAG00000035038	2
GOBP_POSITIVE_REGULATION_OF_TRIGLYCERIDE_BIOSYNTHETIC_PROCESS	2/332	13/13761	0.0379808	0.21091	ENSFCAG00000002528/ENSFCAG00000040215	2
GOBP_REGULATION_OF_CARDIAC_MUSCLE_CONTRACTION_BY_REGULATION_OF_THE_RELEASE_OF_SEQUESTERED_CALCIUM_ION	2/332	13/13761	0.0379808	0.21091	ENSFCAG00000005384/ENSFCAG00000005573	2
GOBP_REGULATION_OF_MICROVILLUS_ORGANIZATION	2/332	13/13761	0.0379808	0.21091	ENSFCAG00000009023/ENSFCAG00000031608	2
GOBP_VENTRICULAR_CARDIAC_MUSCLE_CELL_DIFFERENTIATION	2/332	13/13761	0.0379808	0.21091	ENSFCAG00000010409/ENSFCAG00000029702	2
GOBP_POSITIVE_REGULATION_OF_TRANSMEMBRANE_RECEPTOR_PROTEIN_SERINE_THREONINE_KINASE_SIGNALING_PATHWAY	6/332	103/13761	0.0384073	0.212882	ENSFCAG00000004384/ENSFCAG00000007811/ENSFCAG00000008962/ENSFCAG00000012148/ENSFCAG00000023517/ENSFCAG00000025639	6
GOBP_MESENCHYME_MORPHOGENESIS	4/332	53/13761	0.0386432	0.213396	ENSFCAG00000004384/ENSFCAG00000023517/ENSFCAG00000025418/ENSFCAG00000026754	4
GOBP_SODIUM_ION_HOMEOSTASIS	4/332	53/13761	0.0386432	0.213396	ENSFCAG00000005397/ENSFCAG00000005554/ENSFCAG00000011384/ENSFCAG00000014898	4
GOBP_REGULATION_OF_STRESS_ACTIVATED_PROTEIN_KINASE_SIGNALING_CASCADE	9/332	188/13761	0.0388299	0.214031	ENSFCAG00000000544/ENSFCAG00000001882/ENSFCAG00000003163/ENSFCAG00000012148/ENSFCAG00000015468/ENSFCAG00000028062/ENSFCAG00000035912/ENSFCAG00000043090/ENSFCAG00000045461	9
GOBP_CELLULAR_GLUCOSE_HOMEOSTASIS	7/332	131/13761	0.0394583	0.216694	ENSFCAG00000000043/ENSFCAG00000000419/ENSFCAG00000003076/ENSFCAG00000008717/ENSFCAG00000011253/ENSFCAG00000014361/ENSFCAG00000037704	7
GOBP_POSITIVE_REGULATION_OF_WNT_SIGNALING_PATHWAY	7/332	131/13761	0.0394583	0.216694	ENSFCAG00000003692/ENSFCAG00000005090/ENSFCAG00000008761/ENSFCAG00000009155/ENSFCAG00000015468/ENSFCAG00000022709/ENSFCAG00000043090	7
GOBP_POLYOL_METABOLIC_PROCESS	6/332	104/13761	0.0399682	0.21909	ENSFCAG00000000419/ENSFCAG00000001634/ENSFCAG00000002544/ENSFCAG00000015473/ENSFCAG00000035912/ENSFCAG00000040215	6
GOBP_REGULATION_OF_HORMONE_LEVELS	17/332	443/13761	0.0405824	0.222049	ENSFCAG00000004219/ENSFCAG00000005638/ENSFCAG00000006327/ENSFCAG00000008717/ENSFCAG00000008743/ENSFCAG00000011253/ENSFCAG00000012950/ENSFCAG00000013386/ENSFCAG00000014361/ENSFCAG00000023364/ENSFCAG00000035912/ENSFCAG00000037704/ENSFCAG00000039710/ENSFCAG00000040215/ENSFCAG00000040613/ENSFCAG00000043200/ENSFCAG00000046428	17
GOBP_REGULATION_OF_BODY_FLUID_LEVELS	14/332	345/13761	0.0406624	0.222079	ENSFCAG00000002528/ENSFCAG00000006629/ENSFCAG00000007570/ENSFCAG00000008147/ENSFCAG00000009754/ENSFCAG00000011384/ENSFCAG00000013040/ENSFCAG00000015505/ENSFCAG00000023366/ENSFCAG00000026091/ENSFCAG00000027624/ENSFCAG00000027902/ENSFCAG00000034879/ENSFCAG00000043200	14
GOBP_NEGATIVE_REGULATION_OF_ION_TRANSMEMBRANE_TRANSPORTER_ACTIVITY	4/332	54/13761	0.0409714	0.222652	ENSFCAG00000005573/ENSFCAG00000014898/ENSFCAG00000026754/ENSFCAG00000031496	4
GOBP_REGULATION_OF_STEROL_TRANSPORT	4/332	54/13761	0.0409714	0.222652	ENSFCAG00000002528/ENSFCAG00000006139/ENSFCAG00000012535/ENSFCAG00000035912	4
GOBP_ANATOMICAL_STRUCTURE_MATURATION	10/332	220/13761	0.0410428	0.222652	ENSFCAG00000003163/ENSFCAG00000004219/ENSFCAG00000005935/ENSFCAG00000012950/ENSFCAG00000013370/ENSFCAG00000015473/ENSFCAG00000035912/ENSFCAG00000041275/ENSFCAG00000041932/ENSFCAG00000045684	10
GOBP_AORTA_MORPHOGENESIS	3/332	32/13761	0.0412153	0.222652	ENSFCAG00000005446/ENSFCAG00000023517/ENSFCAG00000029702	3
GOBP_NEURON_CELLULAR_HOMEOSTASIS	3/332	32/13761	0.0412153	0.222652	ENSFCAG00000005505/ENSFCAG00000015492/ENSFCAG00000018358	3
GOBP_REGULATION_OF_HOMOTYPIC_CELL_CELL_ADHESION	3/332	32/13761	0.0412153	0.222652	ENSFCAG00000007570/ENSFCAG00000013040/ENSFCAG00000027624	3
GOBP_CELL_MATURATION	8/332	161/13761	0.0415083	0.22383	ENSFCAG00000003163/ENSFCAG00000004219/ENSFCAG00000012950/ENSFCAG00000013370/ENSFCAG00000015473/ENSFCAG00000041275/ENSFCAG00000041932/ENSFCAG00000045684	8
GOBP_NEUTROPHIL_CHEMOTAXIS	5/332	79/13761	0.0419976	0.225652	ENSFCAG00000002281/ENSFCAG00000003163/ENSFCAG00000004177/ENSFCAG00000023127/ENSFCAG00000046428	5
GOBP_POSITIVE_REGULATION_OF_LIPID_BIOSYNTHETIC_PROCESS	5/332	79/13761	0.0419976	0.225652	ENSFCAG00000002528/ENSFCAG00000008444/ENSFCAG00000040215/ENSFCAG00000040613/ENSFCAG00000043200	5
GOBP_PROTEIN_LOCALIZATION_TO_EXTRACELLULAR_REGION	13/332	315/13761	0.0424332	0.225815	ENSFCAG00000002528/ENSFCAG00000006327/ENSFCAG00000008717/ENSFCAG00000009685/ENSFCAG00000009754/ENSFCAG00000011253/ENSFCAG00000012950/ENSFCAG00000014361/ENSFCAG00000015571/ENSFCAG00000033542/ENSFCAG00000035912/ENSFCAG00000037704/ENSFCAG00000039710	13
GOBP_NEURON_PROJECTION_EXTENSION	8/332	162/13761	0.0427915	0.225815	ENSFCAG00000012585/ENSFCAG00000014898/ENSFCAG00000023543/ENSFCAG00000028062/ENSFCAG00000030503/ENSFCAG00000034171/ENSFCAG00000037370/ENSFCAG00000046428	8
GOBP_CHLORIDE_TRANSPORT	6/332	106/13761	0.0432092	0.225815	ENSFCAG00000001059/ENSFCAG00000005137/ENSFCAG00000005554/ENSFCAG00000006207/ENSFCAG00000008717/ENSFCAG00000029302	6
GOBP_EMBRYONIC_DIGIT_MORPHOGENESIS	4/332	55/13761	0.0433775	0.225815	ENSFCAG00000014220/ENSFCAG00000023517/ENSFCAG00000026754/ENSFCAG00000043090	4
GOBP_REGULATION_OF_ESTABLISHMENT_OF_PLANAR_POLARITY	4/332	55/13761	0.0433775	0.225815	ENSFCAG00000000559/ENSFCAG00000009155/ENSFCAG00000025418/ENSFCAG00000043090	4
GOBP_RETINA_MORPHOGENESIS_IN_CAMERA_TYPE_EYE	4/332	55/13761	0.0433775	0.225815	ENSFCAG00000004219/ENSFCAG00000005505/ENSFCAG00000009081/ENSFCAG00000029702	4
GOBP_REGULATION_OF_NEUROTRANSMITTER_LEVELS	9/332	192/13761	0.0434262	0.225815	ENSFCAG00000002851/ENSFCAG00000003821/ENSFCAG00000005554/ENSFCAG00000011140/ENSFCAG00000012991/ENSFCAG00000015492/ENSFCAG00000033859/ENSFCAG00000036578/ENSFCAG00000043283	9
GOBP_CHONDROCYTE_DIFFERENTIATION_INVOLVED_IN_ENDOCHONDRAL_BONE_MORPHOGENESIS	2/332	14/13761	0.0436181	0.225815	ENSFCAG00000004384/ENSFCAG00000023364	2
GOBP_G_PROTEIN_COUPLED_RECEPTOR_SIGNALING_PATHWAY_INVOLVED_IN_HEART_PROCESS	2/332	14/13761	0.0436181	0.225815	ENSFCAG00000005573/ENSFCAG00000042446	2
GOBP_IMMUNOLOGICAL_MEMORY_FORMATION_PROCESS	2/332	14/13761	0.0436181	0.225815	ENSFCAG00000000419/ENSFCAG00000015571	2
GOBP_IMMUNOLOGICAL_SYNAPSE_FORMATION	2/332	14/13761	0.0436181	0.225815	ENSFCAG00000000544/ENSFCAG00000003163	2
GOBP_MORPHOGENESIS_OF_AN_EPITHELIAL_BUD	2/332	14/13761	0.0436181	0.225815	ENSFCAG00000003692/ENSFCAG00000036421	2
GOBP_ONE_CARBON_COMPOUND_TRANSPORT	2/332	14/13761	0.0436181	0.225815	ENSFCAG00000005137/ENSFCAG00000007072	2
GOBP_OTIC_VESICLE_DEVELOPMENT	2/332	14/13761	0.0436181	0.225815	ENSFCAG00000003692/ENSFCAG00000029702	2
GOBP_PSEUDOPODIUM_ORGANIZATION	2/332	14/13761	0.0436181	0.225815	ENSFCAG00000001441/ENSFCAG00000003163	2
GOBP_REGULATION_OF_EPITHELIAL_CELL_DIFFERENTIATION_INVOLVED_IN_KIDNEY_DEVELOPMENT	2/332	14/13761	0.0436181	0.225815	ENSFCAG00000000559/ENSFCAG00000026754	2
GOBP_REGULATION_OF_KETONE_BIOSYNTHETIC_PROCESS	2/332	14/13761	0.0436181	0.225815	ENSFCAG00000040613/ENSFCAG00000043200	2
GOBP_REGULATION_OF_PRESYNAPTIC_CYTOSOLIC_CALCIUM_ION_CONCENTRATION	2/332	14/13761	0.0436181	0.225815	ENSFCAG00000005505/ENSFCAG00000015492	2
GOBP_REGULATION_OF_SYNAPSE_MATURATION	2/332	14/13761	0.0436181	0.225815	ENSFCAG00000000639/ENSFCAG00000026091	2
GOBP_REGULATION_OF_WNT_SIGNALING_PATHWAY_PLANAR_CELL_POLARITY_PATHWAY	2/332	14/13761	0.0436181	0.225815	ENSFCAG00000009155/ENSFCAG00000043090	2
GOBP_RESPONSE_TO_UV_A	2/332	14/13761	0.0436181	0.225815	ENSFCAG00000005935/ENSFCAG00000015468	2
GOBP_RECEPTOR_MEDIATED_ENDOCYTOSIS	10/332	223/13761	0.044304	0.228669	ENSFCAG00000003163/ENSFCAG00000004384/ENSFCAG00000005223/ENSFCAG00000007290/ENSFCAG00000008761/ENSFCAG00000015716/ENSFCAG00000027961/ENSFCAG00000031929/ENSFCAG00000042446/ENSFCAG00000043200	10
GOBP_EYE_PHOTORECEPTOR_CELL_DEVELOPMENT	3/332	33/13761	0.0445528	0.228669	ENSFCAG00000008477/ENSFCAG00000009081/ENSFCAG00000014446	3
GOBP_LUNG_EPITHELIUM_DEVELOPMENT	3/332	33/13761	0.0445528	0.228669	ENSFCAG00000003692/ENSFCAG00000036421/ENSFCAG00000045684	3
GOBP_NEGATIVE_REGULATION_OF_GLIOGENESIS	3/332	33/13761	0.0445528	0.228669	ENSFCAG00000000912/ENSFCAG00000003901/ENSFCAG00000023517	3
GOBP_SECRETORY_GRANULE_ORGANIZATION	3/332	33/13761	0.0445528	0.228669	ENSFCAG00000008444/ENSFCAG00000010938/ENSFCAG00000011253	3
GOBP_REGULATION_OF_LEUKOCYTE_MIGRATION	9/332	193/13761	0.04463	0.228671	ENSFCAG00000000404/ENSFCAG00000003163/ENSFCAG00000004177/ENSFCAG00000022150/ENSFCAG00000023127/ENSFCAG00000023364/ENSFCAG00000031021/ENSFCAG00000033542/ENSFCAG00000046428	9
GOBP_NEUROMUSCULAR_PROCESS	7/332	135/13761	0.0451965	0.230781	ENSFCAG00000005554/ENSFCAG00000009576/ENSFCAG00000009754/ENSFCAG00000009965/ENSFCAG00000014446/ENSFCAG00000018228/ENSFCAG00000025730	7
GOBP_PLACENTA_DEVELOPMENT	7/332	135/13761	0.0451965	0.230781	ENSFCAG00000003692/ENSFCAG00000009155/ENSFCAG00000011520/ENSFCAG00000015468/ENSFCAG00000035912/ENSFCAG00000036421/ENSFCAG00000043200	7
GOBP_SODIUM_ION_TRANSPORT	10/332	224/13761	0.0454291	0.231212	ENSFCAG00000003541/ENSFCAG00000005397/ENSFCAG00000005966/ENSFCAG00000008693/ENSFCAG00000009576/ENSFCAG00000012339/ENSFCAG00000014898/ENSFCAG00000015423/ENSFCAG00000026754/ENSFCAG00000043766	10
GOBP_REGENERATION	8/332	164/13761	0.045436	0.231212	ENSFCAG00000004384/ENSFCAG00000005935/ENSFCAG00000012148/ENSFCAG00000023290/ENSFCAG00000023517/ENSFCAG00000027902/ENSFCAG00000031608/ENSFCAG00000043200	8
GOBP_FATTY_ACID_DERIVATIVE_METABOLIC_PROCESS	4/332	56/13761	0.0458615	0.232583	ENSFCAG00000000237/ENSFCAG00000008743/ENSFCAG00000030810/ENSFCAG00000040215	4
GOBP_NEUROBLAST_PROLIFERATION	4/332	56/13761	0.0458615	0.232583	ENSFCAG00000003692/ENSFCAG00000013231/ENSFCAG00000018108/ENSFCAG00000023517	4
GOBP_MAINTENANCE_OF_LOCATION	12/332	287/13761	0.0460495	0.232745	ENSFCAG00000002528/ENSFCAG00000003163/ENSFCAG00000005384/ENSFCAG00000005573/ENSFCAG00000009685/ENSFCAG00000011520/ENSFCAG00000012991/ENSFCAG00000027470/ENSFCAG00000031496/ENSFCAG00000033542/ENSFCAG00000035912/ENSFCAG00000040215	12
GOBP_RESPONSE_TO_OXYGEN_LEVELS	12/332	287/13761	0.0460495	0.232745	ENSFCAG00000000419/ENSFCAG00000004384/ENSFCAG00000005935/ENSFCAG00000007570/ENSFCAG00000008717/ENSFCAG00000009576/ENSFCAG00000012148/ENSFCAG00000014181/ENSFCAG00000023290/ENSFCAG00000023517/ENSFCAG00000035912/ENSFCAG00000043200	12
GOBP_NEGATIVE_REGULATION_OF_SECRETION	7/332	136/13761	0.0467104	0.235686	ENSFCAG00000002528/ENSFCAG00000005638/ENSFCAG00000011384/ENSFCAG00000015571/ENSFCAG00000023517/ENSFCAG00000029003/ENSFCAG00000035912	7
GOBP_REGULATION_OF_LIPASE_ACTIVITY	5/332	82/13761	0.048017	0.240667	ENSFCAG00000002528/ENSFCAG00000002544/ENSFCAG00000003692/ENSFCAG00000013386/ENSFCAG00000015468	5
GOBP_CARDIAC_CONDUCTION_SYSTEM_DEVELOPMENT	3/332	34/13761	0.0480205	0.240667	ENSFCAG00000005574/ENSFCAG00000012339/ENSFCAG00000023517	3
GOBP_DOPAMINERGIC_NEURON_DIFFERENTIATION	3/332	34/13761	0.0480205	0.240667	ENSFCAG00000000559/ENSFCAG00000036421/ENSFCAG00000043090	3
GOBP_POSITIVE_REGULATION_OF_MORPHOGENESIS_OF_AN_EPITHELIUM	3/332	34/13761	0.0480205	0.240667	ENSFCAG00000002118/ENSFCAG00000004219/ENSFCAG00000040613	3
GOBP_NEGATIVE_REGULATION_OF_CHEMOTAXIS	4/332	57/13761	0.0484233	0.241873	ENSFCAG00000012585/ENSFCAG00000023517/ENSFCAG00000028062/ENSFCAG00000033542	4
GOBP_POSITIVE_REGULATION_OF_SYNAPSE_ASSEMBLY	4/332	57/13761	0.0484233	0.241873	ENSFCAG00000000544/ENSFCAG00000009081/ENSFCAG00000024457/ENSFCAG00000037704	4
GOBP_CELLULAR_RESPONSE_TO_ACIDIC_PH	2/332	15/13761	0.0495433	0.242991	ENSFCAG00000000419/ENSFCAG00000007072	2
GOBP_CONVERGENT_EXTENSION	2/332	15/13761	0.0495433	0.242991	ENSFCAG00000025418/ENSFCAG00000043090	2
GOBP_EMBRYONIC_SKELETAL_JOINT_DEVELOPMENT	2/332	15/13761	0.0495433	0.242991	ENSFCAG00000014220/ENSFCAG00000026754	2
GOBP_EPITHELIAL_CELL_MATURATION	2/332	15/13761	0.0495433	0.242991	ENSFCAG00000012950/ENSFCAG00000045684	2
GOBP_G_PROTEIN_COUPLED_GLUTAMATE_RECEPTOR_SIGNALING_PATHWAY	2/332	15/13761	0.0495433	0.242991	ENSFCAG00000009762/ENSFCAG00000029003	2
GOBP_GLOMERULAR_MESANGIUM_DEVELOPMENT	2/332	15/13761	0.0495433	0.242991	ENSFCAG00000000308/ENSFCAG00000023517	2
GOBP_HEPATOCYTE_DIFFERENTIATION	2/332	15/13761	0.0495433	0.242991	ENSFCAG00000000419/ENSFCAG00000029702	2
GOBP_MAMMARY_GLAND_EPITHELIAL_CELL_DIFFERENTIATION	2/332	15/13761	0.0495433	0.242991	ENSFCAG00000027902/ENSFCAG00000045684	2
GOBP_POSITIVE_REGULATION_OF_GLUCONEOGENESIS	2/332	15/13761	0.0495433	0.242991	ENSFCAG00000000043/ENSFCAG00000040215	2
GOBP_REGULATION_OF_EXTRACELLULAR_MATRIX_DISASSEMBLY	2/332	15/13761	0.0495433	0.242991	ENSFCAG00000007570/ENSFCAG00000009023	2
GOBP_URETER_DEVELOPMENT	2/332	15/13761	0.0495433	0.242991	ENSFCAG00000004219/ENSFCAG00000026754	2
