# Supplementary material for: Transcriptomic analysis reveals a critical role for activating Gsα mutations in spontaneous feline hyperthyroidism
Source: Sci Rep. 2024 Nov 20;14:28749. doi: 10.1038/s41598-024-79564-z (PMC11579033; doi:10.1038/s41598-024-79564-z)
Supplement: Supplementary file 6 — Supplementary Material 6 [file 41598_2024_79564_MOESM6_ESM.xlsx]

## Sheet: Table S5
Sample ID	Tissue area (mm2)	Area affected (score)	No. of nodules	Grade	Additional notes	Sample cluster (defined in Fig. 2c)
ET01	16.5	1	0	1	Normal gland	Low-grade
ET02	26.4	1	0	1	Normal gland	Low-grade
ET03	29.7	1	2	2		Low-grade
ET04	3.8	1	0	1	Normal gland	Low-grade
HT01	12.8	3	2	4		Intermediate-grade
HT02	50	4	1	5	Adenocarcinoma with focal capsular invasion	Intermediate-grade
HT03	Tissue not available for histopathological evaluation					Intermediate-grade
HT04	64	4	2	6	2 large encapsulated adenomas	High-grade
HT05	134	3	9	5		High-grade
HT06	34	4	1	6	Whole tissue is 1 large adenoma	High-grade
HT07	93	4	0	6	Whole tissue is 1 large adenoma	High-grade
HT08	92	4	4	5	Multiple small adenomas	High-grade
HT09	15	2	2	5	2 adenomas	High-grade
HT10	57	4	1	6	Whole tissue is 1 large adenoma	High-grade
HT11	18.4	4	0	3 (or 6)	Entirely hyperplastic tissue or adenoma remnant	Intermediate-grade
