# Supplementary material for: Transcriptomic analysis reveals a critical role for activating Gsα mutations in spontaneous feline hyperthyroidism
Source: Sci Rep. 2024 Nov 20;14:28749. doi: 10.1038/s41598-024-79564-z (PMC11579033; doi:10.1038/s41598-024-79564-z)
Supplement: Supplementary file 7 — Supplementary Material 7 [file 41598_2024_79564_MOESM7_ESM.xlsx]

## Sheet: Table S6
Ensembl ID	log2FC	log2CPM	LR	PValue	FDR	external_gene_name	Description
ENSFCAG00000037969	-3.65174	4.68365	119.555	7.92e-28	1.36e-23	ENSFCAG00000037969	NA
ENSFCAG00000010450	-3.05541	5.459	111.431	4.76e-26	4.08e-22	SNED1	sushi, nidogen and EGF like domains 1 [Source:VGNC Symbol;Acc:VGNC:80361]
ENSFCAG00000025756	-3.96973	4.91849	109.025	1.6e-25	7.4e-22	HIC1	HIC ZBTB transcriptional repressor 1 [Source:VGNC Symbol;Acc:VGNC:99076]
ENSFCAG00000043742	-6.75288	-0.581007	108.875	1.73e-25	7.4e-22	TMEM200C	transmembrane protein 200C [Source:VGNC Symbol;Acc:VGNC:107729]
ENSFCAG00000000049	-2.69045	3.23635	100.395	1.25e-23	4.28e-20	SYNE1	spectrin repeat containing nuclear envelope protein 1 [Source:VGNC Symbol;Acc:VGNC:82334]
ENSFCAG00000003296	-6.51243	-0.801908	99.2259	2.25e-23	6.43e-20	ADARB2	adenosine deaminase RNA specific B2 (inactive) [Source:VGNC Symbol;Acc:VGNC:83490]
ENSFCAG00000015291	-4.72562	2.89288	94.9383	1.96e-22	4.8e-19	ABLIM2	actin binding LIM protein family member 2 [Source:VGNC Symbol;Acc:VGNC:59490]
ENSFCAG00000006799	-3.91626	3.9787	93.5225	4.02e-22	7.64e-19	ENSFCAG00000006799	NA
ENSFCAG00000009762	-2.85298	4.32741	93.612	3.84e-22	7.64e-19	HOMER3	homer scaffold protein 3 [Source:VGNC Symbol;Acc:VGNC:101460]
ENSFCAG00000005837	-3.86502	2.42028	91.8353	9.42e-22	1.39e-18	DNM1	dynamin 1 [Source:VGNC Symbol;Acc:VGNC:61558]
ENSFCAG00000011605	-3.24266	6.27618	91.7628	9.77e-22	1.39e-18	EGFL7	EGF like domain multiple 7 [Source:VGNC Symbol;Acc:VGNC:97412]
ENSFCAG00000028952	-4.76593	-0.196476	92.1113	8.19e-22	1.39e-18	HOXA3	homeobox A3 [Source:VGNC Symbol;Acc:VGNC:67619]
ENSFCAG00000028685	-3.44756	1.51816	91.0895	1.37e-21	1.81e-18	ADORA2A	adenosine A2a receptor [Source:VGNC Symbol;Acc:VGNC:59649]
ENSFCAG00000019404	-2.76326	2.7803	90.3519	1.99e-21	2.44e-18	SEMA6B	semaphorin 6B [Source:VGNC Symbol;Acc:VGNC:65000]
ENSFCAG00000046348	-2.82993	5.27897	89.8293	2.6e-21	2.96e-18	SH3TC1	SH3 domain and tetratricopeptide repeats 1 [Source:VGNC Symbol;Acc:VGNC:107464]
ENSFCAG00000024416	-3.23394	5.95325	85.9464	1.85e-20	1.98e-17	KANK3	KN motif and ankyrin repeat domains 3 [Source:VGNC Symbol;Acc:VGNC:63016]
ENSFCAG00000041975	-3.06057	5.82447	85.5511	2.26e-20	2.27e-17	ENSFCAG00000041975	NA
ENSFCAG00000015293	-5.4314	3.31047	84.8092	3.29e-20	3.13e-17	HTRA3	HtrA serine peptidase 3 [Source:VGNC Symbol;Acc:VGNC:62856]
ENSFCAG00000015222	-2.52007	4.44786	84.348	4.15e-20	3.74e-17	ADAMTS10	ADAM metallopeptidase with thrombospondin type 1 motif 10 [Source:VGNC Symbol;Acc:VGNC:69341]
ENSFCAG00000010885	-3.8512	1.62084	82.5737	1.02e-19	8.72e-17	MRGPRF	MAS related GPR family member F [Source:VGNC Symbol;Acc:VGNC:63580]
ENSFCAG00000023364	-5.43119	3.59588	81.8475	1.47e-19	1.2e-16	SMPD3	sphingomyelin phosphodiesterase 3 [Source:VGNC Symbol;Acc:VGNC:65503]
ENSFCAG00000000934	-3.54388	1.44381	81.0551	2.2e-19	1.71e-16	SEMA5B	semaphorin 5B [Source:VGNC Symbol;Acc:VGNC:64998]
ENSFCAG00000004474	-5.0086	3.68474	80.5607	2.82e-19	2.1e-16	GFPT2	glutamine-fructose-6-phosphate transaminase 2 [Source:VGNC Symbol;Acc:VGNC:62528]
ENSFCAG00000005460	-3.22043	2.78134	78.7415	7.08e-19	4.86e-16	CYGB	cytoglobin [Source:VGNC Symbol;Acc:VGNC:61317]
ENSFCAG00000041794	-2.92391	6.42775	78.7379	7.09e-19	4.86e-16	AKAP12	A-kinase anchoring protein 12 [Source:HGNC Symbol;Acc:HGNC:370]
ENSFCAG00000013323	-2.73008	4.84206	78.1947	9.34e-19	6.13e-16	ADAMTS1	ADAM metallopeptidase with thrombospondin type 1 motif 1 [Source:VGNC Symbol;Acc:VGNC:59587]
ENSFCAG00000030551	-2.73356	3.63382	78.1276	9.66e-19	6.13e-16	CDR2L	cerebellar deration related protein 2 like [Source:VGNC Symbol;Acc:VGNC:60718]
ENSFCAG00000007362	-3.21773	4.4826	75.973	2.88e-18	1.76e-15	RASIP1	Ras interacting protein 1 [Source:HGNC Symbol;Acc:HGNC:24716]
ENSFCAG00000027805	-4.58741	1.14164	75.8937	2.99e-18	1.77e-15	CNTFR	ciliary neurotrophic factor receptor [Source:VGNC Symbol;Acc:VGNC:61035]
ENSFCAG00000030269	-2.91862	4.88375	75.199	4.26e-18	2.43e-15	ENSFCAG00000030269	NA
ENSFCAG00000005574	-6.26974	-1.87331	74.3138	6.66e-18	3.68e-15	TBX5	T-box transcription factor 5 [Source:VGNC Symbol;Acc:VGNC:66008]
ENSFCAG00000001361	-3.37395	1.72785	74.05	7.62e-18	4.08e-15	LARP6	La ribonucleoprotein 6, translational regulator [Source:VGNC Symbol;Acc:VGNC:63195]
ENSFCAG00000001486	-3.36192	4.72233	73.9266	8.11e-18	4.21e-15	SH2D3C	SH2 domain containing 3C [Source:VGNC Symbol;Acc:VGNC:65094]
ENSFCAG00000000759	-3.95394	1.82457	73.8649	8.37e-18	4.21e-15	PAQR6	progestin and adipoQ receptor family member 6 [Source:VGNC Symbol;Acc:VGNC:64037]
ENSFCAG00000039710	-3.88402	1.57985	72.8717	1.38e-17	6.77e-15	ADCYAP1	adenylate cyclase activating polypeptide 1 [Source:VGNC Symbol;Acc:VGNC:80419]
ENSFCAG00000034227	-2.62563	2.7684	72.0748	2.07e-17	9.86e-15	SOX7	SRY-box transcription factor 7 [Source:HGNC Symbol;Acc:HGNC:18196]
ENSFCAG00000010378	-3.50806	3.20359	71.5295	2.73e-17	1.26e-14	SDC3	syndecan 3 [Source:VGNC Symbol;Acc:VGNC:64945]
ENSFCAG00000006908	-2.90049	4.60471	71.0445	3.49e-17	1.55e-14	ARAP3	ArfGAP with RhoGAP domain, ankyrin repeat and PH domain 3 [Source:VGNC Symbol;Acc:VGNC:59864]
ENSFCAG00000046691	-4.23683	0.342686	71.025	3.53e-17	1.55e-14	MSC	musculin [Source:HGNC Symbol;Acc:HGNC:7321]
ENSFCAG00000012007	-4.0149	4.16588	70.7853	3.98e-17	1.71e-14	LRRC32	leucine rich repeat containing 32 [Source:VGNC Symbol;Acc:VGNC:63294]
ENSFCAG00000001000	-3.28986	2.6759	70.4238	4.78e-17	2e-14	USHBP1	USH1 protein network component harmonin binding protein 1 [Source:VGNC Symbol;Acc:VGNC:66862]
ENSFCAG00000004840	-4.17281	4.88348	69.8517	6.39e-17	2.55e-14	ADAMTSL1	ADAMTS like 1 [Source:VGNC Symbol;Acc:VGNC:59599]
ENSFCAG00000012234	-1.62777	5.12652	69.8837	6.29e-17	2.55e-14	MAP4K2	mitogen-activated protein kinase kinase kinase kinase 2 [Source:VGNC Symbol;Acc:VGNC:82021]
ENSFCAG00000004833	-3.91953	-0.0438148	69.6053	7.24e-17	2.82e-14	NPAS1	neuronal PAS domain protein 1 [Source:VGNC Symbol;Acc:VGNC:68525]
ENSFCAG00000041490	-5.7671	0.570254	69.4761	7.73e-17	2.94e-14	ENSFCAG00000041490
ENSFCAG00000004899	-2.59001	6.57755	69.0321	9.69e-17	3.61e-14	DOCK6	dedicator of cytokinesis 6 [Source:VGNC Symbol;Acc:VGNC:61575]
ENSFCAG00000027069	-3.25976	1.91992	68.6321	1.19e-16	4.32e-14	GATA6	GATA binding protein 6 [Source:VGNC Symbol;Acc:VGNC:62475]
ENSFCAG00000042378	-4.26058	4.60427	68.2693	1.43e-16	5.09e-14	TTC9	tetratricopeptide repeat domain 9 [Source:HGNC Symbol;Acc:HGNC:20267]
ENSFCAG00000029508	-4.15046	3.52876	68.0264	1.61e-16	5.64e-14	CD248	CD248 molecule [Source:VGNC Symbol;Acc:VGNC:102744]
ENSFCAG00000022445	-3.70406	6.26303	67.6553	1.95e-16	6.67e-14	LSP1	lymphocyte specific protein 1 [Source:VGNC Symbol;Acc:VGNC:68096]
ENSFCAG00000007939	-4.69404	-1.97462	66.7777	3.04e-16	1.02e-13	HOXA2	homeobox A2 [Source:VGNC Symbol;Acc:VGNC:67618]
ENSFCAG00000043444	-5.64709	1.42742	66.7479	3.09e-16	1.02e-13	MFAP5	microfibril associated protein 5 [Source:HGNC Symbol;Acc:HGNC:29673]
ENSFCAG00000003634	-3.4048	7.2323	66.1937	4.09e-16	1.32e-13	PDGFRB	platelet derived growth factor receptor beta [Source:VGNC Symbol;Acc:VGNC:68772]
ENSFCAG00000004000	-2.84012	4.03182	65.9111	4.72e-16	1.5e-13	ENSFCAG00000004000	NA
ENSFCAG00000005959	-6.40572	-2.73607	65.7289	5.17e-16	1.61e-13	ENSFCAG00000005959
ENSFCAG00000003376	-2.33662	2.17682	65.5038	5.8e-16	1.77e-13	TCF7L1	transcription factor 7 like 1 [Source:VGNC Symbol;Acc:VGNC:66028]
ENSFCAG00000033922	-2.88391	4.35384	64.9495	7.68e-16	2.23e-13	TUBB6	tubulin beta 6 class V [Source:VGNC Symbol;Acc:VGNC:80542]
ENSFCAG00000036794	-3.59624	-1.02837	64.9642	7.63e-16	2.23e-13	GSTT4	glutathione S-transferase theta 4 [Source:HGNC Symbol;Acc:HGNC:26930]
ENSFCAG00000046670	-3.66543	-0.578885	64.9522	7.67e-16	2.23e-13	PRCD	photoreceptor disc component [Source:VGNC Symbol;Acc:VGNC:99324]
ENSFCAG00000046514	-3.87713	2.57624	64.4334	9.99e-16	2.85e-13	ENSFCAG00000046514
ENSFCAG00000014135	-2.8211	3.00259	63.7594	1.41e-15	3.95e-13	CLIP3	CAP-Gly domain containing linker protein 3 [Source:VGNC Symbol;Acc:VGNC:97383]
ENSFCAG00000011989	-3.50315	2.16611	63.5135	1.59e-15	4.4e-13	GLI3	GLI family zinc finger 3 [Source:VGNC Symbol;Acc:VGNC:62579]
ENSFCAG00000024545	-5.08003	-1.49549	62.9594	2.11e-15	5.74e-13	ASXL3	ASXL transcriptional regulator 3 [Source:VGNC Symbol;Acc:VGNC:59986]
ENSFCAG00000013958	-2.42637	3.4451	62.8622	2.22e-15	5.93e-13	ITGA7	integrin subunit alpha 7 [Source:VGNC Symbol;Acc:VGNC:67845]
ENSFCAG00000001665	-2.17025	3.77777	62.6726	2.44e-15	6.43e-13	ARHGEF15	Rho guanine nucleotide exchange factor 15 [Source:VGNC Symbol;Acc:VGNC:59900]
ENSFCAG00000002699	-4.05607	-0.727567	61.7127	3.97e-15	1.03e-12	ENSFCAG00000002699
ENSFCAG00000014220	-5.42561	-0.746306	61.6301	4.14e-15	1.06e-12	OSR2	odd-skipped related transciption factor 2 [Source:VGNC Symbol;Acc:VGNC:63990]
ENSFCAG00000039068	-4.28524	0.287913	61.4209	4.61e-15	1.16e-12	HOXB5	homeobox B5 [Source:VGNC Symbol;Acc:VGNC:99080]
ENSFCAG00000035899	-3.90883	2.56935	61.0394	5.59e-15	1.39e-12	CAMK2N1	calcium/calmodulin dependent protein kinase II inhibitor 1 [Source:VGNC Symbol;Acc:VGNC:80153]
ENSFCAG00000032326	-6.31033	-2.05723	60.8858	6.05e-15	1.48e-12	ENSFCAG00000032326
ENSFCAG00000008993	-2.74781	3.23213	60.7629	6.44e-15	1.55e-12	TBX2	T-box transcription factor 2 [Source:VGNC Symbol;Acc:VGNC:66003]
ENSFCAG00000001231	-2.55789	5.89047	60.7168	6.59e-15	1.57e-12	PALD1	phosphatase domain containing paladin 1 [Source:VGNC Symbol;Acc:VGNC:64028]
ENSFCAG00000043881	-4.41648	0.659797	60.3205	8.06e-15	1.89e-12	HJV	hemojuvelin BMP co-receptor [Source:HGNC Symbol;Acc:HGNC:4887]
ENSFCAG00000015536	-3.42321	5.99099	60.2584	8.32e-15	1.92e-12	ADGRA2	adhesion G protein-coupled receptor A2 [Source:VGNC Symbol;Acc:VGNC:59628]
ENSFCAG00000011341	-3.9796	2.78995	60.0985	9.02e-15	2.06e-12	SLC43A1	solute carrier family 43 member 1 [Source:VGNC Symbol;Acc:VGNC:68971]
ENSFCAG00000038563	-4.54914	0.66819	60.0048	9.46e-15	2.13e-12	PRR33	proline rich 33 [Source:HGNC Symbol;Acc:HGNC:35118]
ENSFCAG00000007385	-3.49828	4.18153	59.9181	9.89e-15	2.17e-12	HSPA12B	heat shock protein family A (Hsp70) member 12B [Source:VGNC Symbol;Acc:VGNC:80114]
ENSFCAG00000044420	-3.442	4.4711	59.9277	9.84e-15	2.17e-12	PALM	paralemmin [Source:VGNC Symbol;Acc:VGNC:102653]
ENSFCAG00000039168	-4.66977	-0.707835	59.6468	1.14e-14	2.46e-12	ENSFCAG00000039168	NA
ENSFCAG00000015784	-4.44755	2.35618	59.2545	1.39e-14	2.97e-12	CREB5	cAMP responsive element binding protein 5 [Source:VGNC Symbol;Acc:VGNC:61170]
ENSFCAG00000009023	-3.1181	6.22991	59.1679	1.45e-14	3.06e-12	FSCN1	fascin actin-bundling protein 1 [Source:VGNC Symbol;Acc:VGNC:80575]
ENSFCAG00000002792	-2.01697	3.96545	59.1336	1.47e-14	3.08e-12	TPCN2	two pore segment channel 2 [Source:VGNC Symbol;Acc:VGNC:66470]
ENSFCAG00000037597	-3.51959	1.53632	58.926	1.64e-14	3.38e-12	CACNA1B	calcium voltage-gated channel subunit alpha1 B [Source:HGNC Symbol;Acc:HGNC:1389]
ENSFCAG00000040764	-4.54993	-1.66577	58.8637	1.69e-14	3.44e-12	ENSFCAG00000040764	NA
ENSFCAG00000013047	-3.89987	6.69478	58.7652	1.78e-14	3.54e-12	UNC5B	unc-5 netrin receptor B [Source:VGNC Symbol;Acc:VGNC:66829]
ENSFCAG00000026112	-2.54373	4.81644	58.7873	1.76e-14	3.54e-12	FGD5	FYVE, RhoGEF and PH domain containing 5 [Source:VGNC Symbol;Acc:VGNC:62243]
ENSFCAG00000033542	-3.94044	3.9701	58.536	2e-14	3.93e-12	NBL1	NBL1, DAN family BMP antagonist [Source:VGNC Symbol;Acc:VGNC:80289]
ENSFCAG00000014446	-3.82703	5.31818	57.9452	2.7e-14	5.24e-12	MYO7A	myosin VIIA [Source:VGNC Symbol;Acc:VGNC:68399]
ENSFCAG00000024512	-3.30297	4.20305	57.8652	2.81e-14	5.4e-12	ZNF521	zinc finger protein 521 [Source:VGNC Symbol;Acc:VGNC:67321]
ENSFCAG00000040394	-3.22607	4.56476	56.9803	4.4e-14	8.38e-12	ZCCHC24	zinc finger CCHC-type containing 24 [Source:HGNC Symbol;Acc:HGNC:26911]
ENSFCAG00000002281	-2.9666	6.31663	56.8562	4.69e-14	8.82e-12	ITGA9	integrin subunit alpha 9 [Source:VGNC Symbol;Acc:VGNC:97469]
ENSFCAG00000014971	-3.86895	2.64546	56.8331	4.74e-14	8.83e-12	CBFA2T3	CBFA2/RUNX1 partner transcriptional co-repressor 3 [Source:VGNC Symbol;Acc:VGNC:82569]
ENSFCAG00000012495	-2.36991	3.44141	56.6808	5.13e-14	9.34e-12	AMOT	angiomotin [Source:VGNC Symbol;Acc:VGNC:59769]
ENSFCAG00000026169	-2.8086	2.30143	56.6822	5.12e-14	9.34e-12	CCM2L	CCM2 like scaffold protein [Source:VGNC Symbol;Acc:VGNC:60545]
ENSFCAG00000030438	-2.07957	2.18362	56.4992	5.62e-14	1.01e-11	GDPD3	glycerophosphodiester phosphodiesterase domain containing 3 [Source:VGNC Symbol;Acc:VGNC:62509]
ENSFCAG00000000546	-5.83497	2.4266	56.3929	5.93e-14	1.06e-11	TRABD2B	TraB domain containing 2B [Source:VGNC Symbol;Acc:VGNC:80391]
ENSFCAG00000010434	-3.92979	1.37139	56.1672	6.66e-14	1.18e-11	KIF1A	kinesin family member 1A [Source:VGNC Symbol;Acc:VGNC:68809]
ENSFCAG00000030849	-1.75323	4.44758	55.9766	7.33e-14	1.28e-11	CEP68	centrosomal protein 68 [Source:VGNC Symbol;Acc:VGNC:60780]
ENSFCAG00000008746	-3.20664	4.58974	55.8827	7.69e-14	1.33e-11	SHE	Src homology 2 domain containing E [Source:VGNC Symbol;Acc:VGNC:65122]
ENSFCAG00000042729	-3.17282	2.33115	55.7201	8.36e-14	1.43e-11	ENSFCAG00000042729	NA
ENSFCAG00000037868	-3.16997	2.95128	55.5975	8.89e-14	1.51e-11	DNM3	dynamin 3 [Source:VGNC Symbol;Acc:VGNC:107868]
ENSFCAG00000013370	-4.88501	2.82342	55.5612	9.06e-14	1.52e-11	MYOC	myocilin [Source:VGNC Symbol;Acc:VGNC:68403]
ENSFCAG00000006215	-2.67839	3.80944	55.2516	1.06e-13	1.76e-11	PIEZO2	piezo type mechanosensitive ion channel component 2 [Source:VGNC Symbol;Acc:VGNC:80462]
ENSFCAG00000015111	-2.8498	5.73519	55.2269	1.07e-13	1.77e-11	TIE1	tyrosine kinase with immunoglobulin like and EGF like domains 1 [Source:VGNC Symbol;Acc:VGNC:80380]
ENSFCAG00000001882	-4.59545	7.80451	54.987	1.21e-13	1.98e-11	FLT4	fms related receptor tyrosine kinase 4 [Source:VGNC Symbol;Acc:VGNC:62301]
ENSFCAG00000027902	-2.90968	3.17977	54.9126	1.26e-13	2.04e-11	ERBB4	erb-b2 receptor tyrosine kinase 4 [Source:VGNC Symbol;Acc:VGNC:80198]
ENSFCAG00000044282	-2.39924	3.59402	54.8487	1.3e-13	2.08e-11	N4BP3	NEDD4 binding protein 3 [Source:VGNC Symbol;Acc:VGNC:102262]
ENSFCAG00000014956	-2.0359	3.79891	54.5846	1.49e-13	2.36e-11	CTTNBP2	cortactin binding protein 2 [Source:VGNC Symbol;Acc:VGNC:78436]
ENSFCAG00000018585	-1.33546	5.06634	54.5127	1.54e-13	2.43e-11	SIPA1	signal-induced proliferation-associated 1 [Source:VGNC Symbol;Acc:VGNC:65152]
ENSFCAG00000008096	-4.0218	0.345069	54.3583	1.67e-13	2.6e-11	GARIN1B	golgi associated RAB2 interactor 1B [Source:VGNC Symbol;Acc:VGNC:62122]
ENSFCAG00000019300	-4.45123	-1.80112	54.3063	1.72e-13	2.65e-11	SULT1E1	sulfotransferase family 1E member 1 [Source:HGNC Symbol;Acc:HGNC:11377]
ENSFCAG00000006133	-1.72344	5.67013	54.017	1.99e-13	3.04e-11	PITPNM2	phosphatidylinositol transfer protein membrane associated 2 [Source:VGNC Symbol;Acc:VGNC:64188]
ENSFCAG00000000494	-3.42569	4.56715	53.7358	2.29e-13	3.48e-11	ADAMTS4	ADAM metallopeptidase with thrombospondin type 1 motif 4 [Source:VGNC Symbol;Acc:VGNC:59595]
ENSFCAG00000041045	-4.64707	-1.51622	53.5695	2.5e-13	3.75e-11	ENSFCAG00000041045
ENSFCAG00000003821	-3.21435	-0.732316	53.4834	2.61e-13	3.88e-11	SYP	synaptophysin [Source:VGNC Symbol;Acc:VGNC:65891]
ENSFCAG00000046261	-3.20144	2.82967	53.4273	2.68e-13	3.96e-11	RAPGEF5	Rap guanine nucleotide exchange factor 5 [Source:HGNC Symbol;Acc:HGNC:16862]
ENSFCAG00000003462	1.74599	5.69725	53.3161	2.84e-13	4.16e-11	FBXO34	F-box protein 34 [Source:VGNC Symbol;Acc:VGNC:62188]
ENSFCAG00000041830	-6.11321	-1.44494	53.2032	3.01e-13	4.36e-11	ENSFCAG00000041830	NA
ENSFCAG00000009125	-1.60182	4.05161	53.0759	3.21e-13	4.62e-11	ARHGAP26	Rho GTPase activating protein 26 [Source:VGNC Symbol;Acc:VGNC:59883]
ENSFCAG00000000515	-2.6614	2.83111	52.9251	3.47e-13	4.94e-11	CABLES1	Cdk5 and Abl enzyme substrate 1 [Source:VGNC Symbol;Acc:VGNC:80427]
ENSFCAG00000013010	-3.28845	2.37265	52.7679	3.75e-13	5.27e-11	PRKG1	protein kinase cGMP-dependent 1 [Source:HGNC Symbol;Acc:HGNC:9414]
ENSFCAG00000041002	-6.38638	-1.27196	52.7827	3.73e-13	5.27e-11	PEG10	paternally expressed 10 [Source:VGNC Symbol;Acc:VGNC:102657]
ENSFCAG00000046009	-3.91136	-1.54728	52.5978	4.09e-13	5.7e-11	ENSFCAG00000046009
ENSFCAG00000045684	-4.44145	1.16897	52.501	4.3e-13	5.94e-11	HOXA5	homeobox A5 [Source:VGNC Symbol;Acc:VGNC:102601]
ENSFCAG00000013202	-5.3698	-1.9883	52.3293	4.69e-13	6.43e-11	ASB10	ankyrin repeat and SOCS box containing 10 [Source:VGNC Symbol;Acc:VGNC:69350]
ENSFCAG00000034171	-4.6539	5.08982	52.073	5.35e-13	7.24e-11	ISLR2	immunoglobulin superfamily containing leucine rich repeat 2 [Source:VGNC Symbol;Acc:VGNC:80947]
ENSFCAG00000041825	-5.27249	-0.989498	52.0644	5.37e-13	7.24e-11	ENSFCAG00000041825
ENSFCAG00000001784	-4.6447	-2.08148	51.9147	5.8e-13	7.75e-11	ENSFCAG00000001784
ENSFCAG00000003622	-3.39401	5.27433	51.6621	6.59e-13	8.75e-11	ABLIM3	actin binding LIM protein family member 3 [Source:VGNC Symbol;Acc:VGNC:59491]
ENSFCAG00000046296	-3.68012	2.54254	51.5873	6.85e-13	9.02e-11	NGFR	nerve growth factor receptor [Source:VGNC Symbol;Acc:VGNC:99290]
ENSFCAG00000005816	-2.83175	4.71642	51.566	6.92e-13	9.05e-11	ARHGAP23	Rho GTPase activating protein 23 [Source:VGNC Symbol;Acc:VGNC:59880]
ENSFCAG00000014682	-2.29879	5.41899	51.098	8.79e-13	1.14e-10	TCF4	transcription factor 4 [Source:VGNC Symbol;Acc:VGNC:66027]
ENSFCAG00000003623	-4.03311	4.48451	50.9501	9.47e-13	1.22e-10	AFAP1L1	actin filament associated protein 1 like 1 [Source:VGNC Symbol;Acc:VGNC:59666]
ENSFCAG00000043759	-3.15177	2.00262	50.6169	1.12e-12	1.43e-10	CF1H1orf21	chromosome F1 C1orf21 homolog [Source:VGNC Symbol;Acc:VGNC:107854]
ENSFCAG00000045566	-5.12489	-1.18295	50.5953	1.14e-12	1.44e-10	ENSFCAG00000045566	NA
ENSFCAG00000015288	-4.51113	0.189279	50.4841	1.2e-12	1.51e-10	SORCS2	sortilin related VPS10 domain containing receptor 2 [Source:VGNC Symbol;Acc:VGNC:65572]
ENSFCAG00000013190	-3.20573	4.70918	50.3579	1.28e-12	1.6e-10	PDE2A	phosphodiesterase 2A [Source:VGNC Symbol;Acc:VGNC:68755]
ENSFCAG00000027563	-3.81177	1.56534	50.2997	1.32e-12	1.64e-10	TOPAZ1	testis and ovary specific TOPAZ 1 [Source:VGNC Symbol;Acc:VGNC:82376]
ENSFCAG00000045886	-2.68422	0.573756	50.0496	1.5e-12	1.85e-10	ENSFCAG00000045886
ENSFCAG00000006463	-4.04827	-2.29319	49.8959	1.62e-12	1.98e-10	PPEF2	protein phosphatase with EF-hand domain 2 [Source:VGNC Symbol;Acc:VGNC:68982]
ENSFCAG00000026109	2.52045	4.00461	49.7761	1.72e-12	2.09e-10	SIX4	SIX homeobox 4 [Source:VGNC Symbol;Acc:VGNC:80845]
ENSFCAG00000031021	-4.788	-2.06175	49.6834	1.81e-12	2.18e-10	OLFM4	olfactomedin 4 [Source:VGNC Symbol;Acc:VGNC:63961]
ENSFCAG00000001944	-3.36614	0.165111	49.1477	2.37e-12	2.84e-10	RNF152	ring finger protein 152 [Source:VGNC Symbol;Acc:VGNC:64676]
ENSFCAG00000009317	1.5931	8.08463	48.9775	2.59e-12	3.08e-10	ATP13A3	ATPase 13A3 [Source:VGNC Symbol;Acc:VGNC:60017]
ENSFCAG00000012945	-5.81675	-2.75695	48.7271	2.94e-12	3.47e-10	ERN2	endoplasmic reticulum to nucleus signaling 2 [Source:VGNC Symbol;Acc:VGNC:61953]
ENSFCAG00000029815	-2.55608	1.852	48.5137	3.28e-12	3.85e-10	IFFO1	intermediate filament family orphan 1 [Source:VGNC Symbol;Acc:VGNC:62872]
ENSFCAG00000033139	-2.77509	2.55899	48.4258	3.43e-12	4e-10	CLDN15	claudin 15 [Source:VGNC Symbol;Acc:VGNC:80559]
ENSFCAG00000007376	-3.26711	3.91545	48.3527	3.56e-12	4.12e-10	RAB3IL1	RAB3A interacting protein like 1 [Source:VGNC Symbol;Acc:VGNC:69204]
ENSFCAG00000003114	-3.91557	-1.14898	48.2655	3.72e-12	4.28e-10	MS4A1	membrane spanning 4-domains A1 [Source:VGNC Symbol;Acc:VGNC:68321]
ENSFCAG00000004898	-1.46024	5.87774	48.2253	3.8e-12	4.34e-10	KANK2	KN motif and ankyrin repeat domains 2 [Source:VGNC Symbol;Acc:VGNC:63015]
ENSFCAG00000008889	-3.83193	1.93821	48.2019	3.85e-12	4.36e-10	LGI4	leucine rich repeat LGI family member 4 [Source:HGNC Symbol;Acc:HGNC:18712]
ENSFCAG00000009411	-4.55845	3.76329	48.1585	3.93e-12	4.43e-10	SUSD2	sushi domain containing 2 [Source:VGNC Symbol;Acc:VGNC:65854]
ENSFCAG00000027577	-3.62133	3.0744	48.0532	4.15e-12	4.64e-10	ZNF469	zinc finger protein 469 [Source:VGNC Symbol;Acc:VGNC:82367]
ENSFCAG00000001354	-2.83755	1.12218	47.9592	4.35e-12	4.84e-10	SLC16A11	solute carrier family 16 member 11 [Source:VGNC Symbol;Acc:VGNC:65205]
ENSFCAG00000012553	-1.27744	6.51167	47.8175	4.68e-12	5.17e-10	ARHGEF10	Rho guanine nucleotide exchange factor 10 [Source:VGNC Symbol;Acc:VGNC:59896]
ENSFCAG00000004759	-2.70967	0.109897	47.769	4.8e-12	5.22e-10	PTGES	prostaglandin E synthase [Source:VGNC Symbol;Acc:VGNC:69142]
ENSFCAG00000029766	-3.67368	-0.91534	47.7625	4.81e-12	5.22e-10	LVRN	laeverin [Source:VGNC Symbol;Acc:VGNC:102247]
ENSFCAG00000035258	-3.93977	-1.41281	47.7612	4.81e-12	5.22e-10	HOXA4	homeobox A4 [Source:VGNC Symbol;Acc:VGNC:80596]
ENSFCAG00000042651	4.77432	5.67329	47.7133	4.93e-12	5.31e-10	ENSFCAG00000042651
ENSFCAG00000000267	-2.55214	2.46151	47.6748	5.03e-12	5.38e-10	TAMALIN	trafficking regulator and scaffold protein tamalin [Source:HGNC Symbol;Acc:HGNC:18707]
ENSFCAG00000042506	-6.01877	-1.53399	47.5312	5.41e-12	5.76e-10	ENSFCAG00000042506	NA
ENSFCAG00000022864	2.49988	8.8443	47.4844	5.54e-12	5.82e-10	CE3H16orf89	chromosome E3 C16orf89 homolog [Source:VGNC Symbol;Acc:VGNC:60735]
ENSFCAG00000026567	-3.65411	1.56564	47.4895	5.53e-12	5.82e-10	SGCE	sarcoglycan epsilon [Source:VGNC Symbol;Acc:VGNC:65076]
ENSFCAG00000010747	-2.59439	5.04451	47.2518	6.24e-12	6.52e-10	ELK3	ETS transcription factor ELK3 [Source:VGNC Symbol;Acc:VGNC:61811]
ENSFCAG00000005122	-3.34145	-0.198575	47.0576	6.89e-12	7.15e-10	PLPP7	phospholipid phosphatase 7 (inactive) [Source:VGNC Symbol;Acc:VGNC:102966]
ENSFCAG00000007485	-2.72105	3.16712	47.017	7.04e-12	7.22e-10	ERG	ETS transcription factor ERG [Source:VGNC Symbol;Acc:VGNC:61937]
ENSFCAG00000011849	-2.29547	5.28575	47.0173	7.04e-12	7.22e-10	ENSFCAG00000011849
ENSFCAG00000045414	-2.51569	3.90749	46.9219	7.39e-12	7.53e-10	TAL1	TAL bHLH transcription factor 1, erythroid differentiation factor [Source:HGNC Symbol;Acc:HGNC:11556]
ENSFCAG00000006899	-5.28676	-1.03274	46.8646	7.61e-12	7.7e-10	GRK1	G protein-coupled receptor kinase 1 [Source:VGNC Symbol;Acc:VGNC:62717]
ENSFCAG00000044322	-3.90236	2.47354	46.8545	7.65e-12	7.7e-10	GAS1	growth arrest specific 1 [Source:HGNC Symbol;Acc:HGNC:4165]
ENSFCAG00000008996	-4.31353	-2.22678	46.7111	8.23e-12	8.24e-10	GPR173	G protein-coupled receptor 173 [Source:VGNC Symbol;Acc:VGNC:62687]
ENSFCAG00000029675	-2.48273	2.43983	46.4811	9.25e-12	9.21e-10	SYT11	synaptotagmin 11 [Source:VGNC Symbol;Acc:VGNC:65893]
ENSFCAG00000042446	-2.86268	4.31548	46.4569	9.37e-12	9.27e-10	RAMP3	receptor activity modifying protein 3 [Source:VGNC Symbol;Acc:VGNC:102678]
ENSFCAG00000022073	-5.17331	4.04844	46.3951	9.67e-12	9.51e-10	DTX1	deltex E3 ubiquitin ligase 1 [Source:VGNC Symbol;Acc:VGNC:61648]
ENSFCAG00000044773	-5.17837	-1.27507	46.3554	9.86e-12	9.65e-10	GSC	goosecoid homeobox [Source:VGNC Symbol;Acc:VGNC:104397]
ENSFCAG00000031239	1.87781	5.40281	46.3095	1.01e-11	9.82e-10	ERP29	endoplasmic reticulum protein 29 [Source:VGNC Symbol;Acc:VGNC:80440]
ENSFCAG00000005851	-1.66552	3.65362	46.284	1.02e-11	9.9e-10	PKN3	protein kinase N3 [Source:VGNC Symbol;Acc:VGNC:64195]
ENSFCAG00000011029	-2.38321	6.60675	46.2017	1.07e-11	1.03e-09	NID1	nidogen 1 [Source:VGNC Symbol;Acc:VGNC:68495]
ENSFCAG00000004809	-5.15579	3.82558	46.1614	1.09e-11	1.04e-09	KIAA1755	KIAA1755 [Source:VGNC Symbol;Acc:VGNC:81108]
ENSFCAG00000028929	1.78353	6.19579	46.1231	1.11e-11	1.06e-09	PERP	p53 apoptosis effector related to PMP22 [Source:VGNC Symbol;Acc:VGNC:64113]
ENSFCAG00000033771	-1.52503	3.84415	45.9293	1.23e-11	1.16e-09	TMEM204	transmembrane protein 204 [Source:VGNC Symbol;Acc:VGNC:80692]
ENSFCAG00000025187	2.21428	6.18641	45.9024	1.24e-11	1.17e-09	FUT8	fucosyltransferase 8 [Source:VGNC Symbol;Acc:VGNC:62394]
ENSFCAG00000004630	-1.51656	5.11113	45.8891	1.25e-11	1.17e-09	ELMO1	engulfment and cell motility 1 [Source:VGNC Symbol;Acc:VGNC:61815]
ENSFCAG00000018089	-2.65524	4.98591	45.8646	1.27e-11	1.18e-09	WSCD1	WSC domain containing 1 [Source:VGNC Symbol;Acc:VGNC:67093]
ENSFCAG00000027202	-3.04204	2.56581	45.6333	1.43e-11	1.32e-09	EBF3	EBF transcription factor 3 [Source:VGNC Symbol;Acc:VGNC:97407]
ENSFCAG00000002749	-1.98243	2.89257	45.33	1.66e-11	1.53e-09	SLC27A3	solute carrier family 27 member 3 [Source:VGNC Symbol;Acc:VGNC:65290]
ENSFCAG00000028169	-2.6053	3.7132	45.1482	1.83e-11	1.67e-09	KIF26A	kinesin family member 26A [Source:VGNC Symbol;Acc:VGNC:63115]
ENSFCAG00000004177	-3.34641	4.23227	44.8888	2.09e-11	1.9e-09	DAPK2	death associated protein kinase 2 [Source:VGNC Symbol;Acc:VGNC:80992]
ENSFCAG00000001845	-3.00498	2.80197	44.6642	2.34e-11	2.11e-09	GAS7	growth arrest specific 7 [Source:VGNC Symbol;Acc:VGNC:62470]
ENSFCAG00000006435	-1.38736	5.04686	44.6706	2.33e-11	2.11e-09	ASAP1	ArfGAP with SH3 domain, ankyrin repeat and PH domain 1 [Source:VGNC Symbol;Acc:VGNC:59952]
ENSFCAG00000043727	-4.75597	-0.414371	44.6171	2.4e-11	2.15e-09	HAND2	heart and neural crest derivatives expressed 2 [Source:VGNC Symbol;Acc:VGNC:107338]
ENSFCAG00000025024	-3.20933	3.24698	44.4658	2.59e-11	2.31e-09	PRRX1	paired related homeobox 1 [Source:VGNC Symbol;Acc:VGNC:68929]
ENSFCAG00000027533	-3.58412	1.84071	44.3853	2.7e-11	2.39e-09	PTGIR	prostaglandin I2 receptor [Source:VGNC Symbol;Acc:VGNC:69145]
ENSFCAG00000023751	-3.05244	2.68183	44.3106	2.8e-11	2.47e-09	WFDC1	WAP four-disulfide core domain 1 [Source:HGNC Symbol;Acc:HGNC:15466]
ENSFCAG00000045447	-4.04618	-0.74056	44.2197	2.94e-11	2.58e-09	ENSFCAG00000045447	NA
ENSFCAG00000046091	-3.14249	3.69067	44.1709	3.01e-11	2.63e-09	SOX18	SRY-box transcription factor 18 [Source:HGNC Symbol;Acc:HGNC:11194]
ENSFCAG00000010832	-4.15137	4.85543	44.0853	3.14e-11	2.73e-09	CRISPLD2	cysteine rich secretory protein LCCL domain containing 2 [Source:VGNC Symbol;Acc:VGNC:97389]
ENSFCAG00000027958	-5.19122	-2.61677	44.0307	3.23e-11	2.8e-09	LRRC4C	leucine rich repeat containing 4C [Source:VGNC Symbol;Acc:VGNC:63304]
ENSFCAG00000001828	-3.03216	1.67144	43.793	3.65e-11	3.14e-09	ISM1	isthmin 1 [Source:VGNC Symbol;Acc:VGNC:62976]
ENSFCAG00000014920	-3.43866	1.30778	43.7187	3.79e-11	3.25e-09	LRP3	LDL receptor related protein 3 [Source:VGNC Symbol;Acc:VGNC:68088]
ENSFCAG00000009462	-3.93162	1.26415	43.6926	3.84e-11	3.27e-09	GPD1	glycerol-3-phosphate dehydrogenase 1 [Source:VGNC Symbol;Acc:VGNC:67407]
ENSFCAG00000007158	-1.68069	3.01537	43.6352	3.96e-11	3.35e-09	LOXL3	lysyl oxidase like 3 [Source:VGNC Symbol;Acc:VGNC:63259]
ENSFCAG00000045145	-3.43413	0.262049	43.5822	4.07e-11	3.43e-09	ENSFCAG00000045145	NA
ENSFCAG00000009155	-5.07463	-1.56575	43.1592	5.05e-11	4.24e-09	RSPO3	R-spondin 3 [Source:VGNC Symbol;Acc:VGNC:64798]
ENSFCAG00000045279	-4.27888	3.65622	43.0646	5.3e-11	4.42e-09	GPR182	G protein-coupled receptor 182 [Source:HGNC Symbol;Acc:HGNC:13708]
ENSFCAG00000004282	1.44428	6.70832	42.9756	5.54e-11	4.61e-09	ENO2	enolase 2 [Source:VGNC Symbol;Acc:VGNC:61866]
ENSFCAG00000001900	-2.79197	3.38751	42.9547	5.6e-11	4.63e-09	FOXS1	forkhead box S1 [Source:VGNC Symbol;Acc:VGNC:62350]
ENSFCAG00000003607	-3.21771	2.38854	42.7966	6.07e-11	5e-09	EBF2	EBF transcription factor 2 [Source:VGNC Symbol;Acc:VGNC:61704]
ENSFCAG00000038170	-3.30066	-1.45744	42.546	6.9e-11	5.66e-09	DLX2	distal-less homeobox 2 [Source:VGNC Symbol;Acc:VGNC:80181]
ENSFCAG00000008541	-3.4945	2.04116	42.5302	6.96e-11	5.68e-09	CACNA1C	calcium voltage-gated channel subunit alpha1 C [Source:VGNC Symbol;Acc:VGNC:60294]
ENSFCAG00000007290	-3.80108	4.38676	42.5047	7.05e-11	5.72e-09	STAB2	stabilin 2 [Source:VGNC Symbol;Acc:VGNC:65740]
ENSFCAG00000042055	-5.45827	-1.04692	42.4769	7.15e-11	5.78e-09	ENSFCAG00000042055
ENSFCAG00000009258	1.51042	7.72647	42.4176	7.37e-11	5.93e-09	PDIA6	protein disulfide isomerase family A member 6 [Source:VGNC Symbol;Acc:VGNC:64086]
ENSFCAG00000008697	-3.26695	5.40046	42.3867	7.49e-11	5.99e-09	ANGPTL2	angiopoietin like 2 [Source:VGNC Symbol;Acc:VGNC:67567]
ENSFCAG00000026969	-3.03892	0.763379	42.3677	7.56e-11	6.02e-09	TMEM200B	transmembrane protein 200B [Source:VGNC Symbol;Acc:VGNC:80385]
ENSFCAG00000044461	-4.20984	-1.27779	42.3484	7.64e-11	6.06e-09	ENSFCAG00000044461
ENSFCAG00000009576	-3.04519	1.49402	42.3294	7.71e-11	6.09e-09	SLC8A3	solute carrier family 8 member A3 [Source:VGNC Symbol;Acc:VGNC:65430]
ENSFCAG00000030062	-3.94762	-0.640388	42.1718	8.36e-11	6.57e-09	RBP7	retinol binding protein 7 [Source:VGNC Symbol;Acc:VGNC:64538]
ENSFCAG00000006500	-3.08112	1.98163	41.9523	9.35e-11	7.25e-09	CORO2B	coronin 2B [Source:VGNC Symbol;Acc:VGNC:61105]
ENSFCAG00000011184	-3.3489	2.5487	41.9597	9.32e-11	7.25e-09	SFMBT2	Scm like with four mbt domains 2 [Source:VGNC Symbol;Acc:VGNC:65062]
ENSFCAG00000030585	-2.58721	3.99386	41.9673	9.28e-11	7.25e-09	NES	nestin [Source:VGNC Symbol;Acc:VGNC:82448]
ENSFCAG00000024784	-3.12621	1.79968	41.9347	9.44e-11	7.28e-09	NOVA2	NOVA alternative splicing regulator 2 [Source:VGNC Symbol;Acc:VGNC:97531]
ENSFCAG00000007231	1.82453	5.71208	41.9083	9.57e-11	7.35e-09	TMTC4	transmembrane O-mannosyltransferase targeting cadherins 4 [Source:VGNC Symbol;Acc:VGNC:66393]
ENSFCAG00000035589	-2.91469	2.9079	41.8137	1e-10	7.67e-09	FGF1	fibroblast growth factor 1 [Source:VGNC Symbol;Acc:VGNC:102206]
ENSFCAG00000000311	-3.57164	0.667607	41.7804	1.02e-10	7.77e-09	ENSFCAG00000000311
ENSFCAG00000006207	-4.56306	2.3173	41.7576	1.03e-10	7.79e-09	GABRD	gamma-aminobutyric acid type A receptor subunit delta [Source:VGNC Symbol;Acc:VGNC:62426]
ENSFCAG00000042654	-2.52901	3.97604	41.7597	1.03e-10	7.79e-09	MSRB3	methionine sulfoxide reductase B3 [Source:HGNC Symbol;Acc:HGNC:27375]
ENSFCAG00000040471	-3.29028	0.490383	41.7424	1.04e-10	7.82e-09	HCAR1	hydroxycarboxylic acid receptor 1 [Source:HGNC Symbol;Acc:HGNC:4532]
ENSFCAG00000009277	-3.44112	4.16944	41.7186	1.05e-10	7.88e-09	TPPP3	tubulin polymerization promoting protein family member 3 [Source:VGNC Symbol;Acc:VGNC:66483]
ENSFCAG00000015035	-3.40678	-1.27377	41.6827	1.07e-10	7.99e-09	PRL	prolactin [Source:VGNC Symbol;Acc:VGNC:69075]
ENSFCAG00000001441	-2.57278	2.51717	41.6697	1.08e-10	8.01e-09	CDC42EP2	CDC42 effector protein 2 [Source:VGNC Symbol;Acc:VGNC:60660]
ENSFCAG00000005978	-2.80079	1.80675	41.5882	1.13e-10	8.32e-09	ZNF608	zinc finger protein 608 [Source:VGNC Symbol;Acc:VGNC:67334]
ENSFCAG00000042106	-5.10605	-1.53558	41.5746	1.13e-10	8.34e-09	RNF182	ring finger protein 182 [Source:VGNC Symbol;Acc:VGNC:102506]
ENSFCAG00000023543	-5.20755	3.4094	41.5263	1.16e-10	8.51e-09	OLFM1	olfactomedin 1 [Source:VGNC Symbol;Acc:VGNC:63958]
ENSFCAG00000004186	-3.20543	3.99	41.5118	1.17e-10	8.54e-09	TSPAN18	tetraspanin 18 [Source:VGNC Symbol;Acc:VGNC:66628]
ENSFCAG00000010915	-1.64938	5.89706	41.2015	1.37e-10	9.96e-09	AMOTL1	angiomotin like 1 [Source:VGNC Symbol;Acc:VGNC:59770]
ENSFCAG00000007537	2.51446	3.65498	41.0957	1.45e-10	1.05e-08	ACP3	acid phosphatase 3 [Source:VGNC Symbol;Acc:VGNC:59528]
ENSFCAG00000000355	-3.5222	1.62909	41.0835	1.46e-10	1.05e-08	SLC22A3	solute carrier family 22 member 3 [Source:VGNC Symbol;Acc:VGNC:65245]
ENSFCAG00000004437	-1.72229	4.30449	40.9998	1.52e-10	1.09e-08	FRMD4A	FERM domain containing 4A [Source:VGNC Symbol;Acc:VGNC:62360]
ENSFCAG00000006753	-2.16277	5.2768	40.9921	1.53e-10	1.09e-08	ROBO4	roundabout guidance receptor 4 [Source:VGNC Symbol;Acc:VGNC:81954]
ENSFCAG00000044265	-3.99719	0.618647	40.9723	1.54e-10	1.1e-08	FIGNL2	fidgetin like 2 [Source:HGNC Symbol;Acc:HGNC:13287]
ENSFCAG00000015716	-3.27266	7.9874	40.843	1.65e-10	1.17e-08	STAB1	stabilin 1 [Source:VGNC Symbol;Acc:VGNC:65739]
ENSFCAG00000029081	-2.91188	1.42379	40.808	1.68e-10	1.18e-08	SH3RF3	SH3 domain containing ring finger 3 [Source:VGNC Symbol;Acc:VGNC:65115]
ENSFCAG00000002582	-3.17382	2.79894	40.7967	1.69e-10	1.19e-08	MID1	midline 1 [Source:VGNC Symbol;Acc:VGNC:68255]
ENSFCAG00000044928	-2.5436	2.03977	40.7488	1.73e-10	1.21e-08	ENSFCAG00000044928
ENSFCAG00000009971	-3.19986	1.67211	40.7365	1.74e-10	1.21e-08	PTCH2	patched 2 [Source:VGNC Symbol;Acc:VGNC:69136]
ENSFCAG00000045299	-2.89351	-0.727799	40.7056	1.77e-10	1.23e-08	BAMBI	BMP and activin membrane bound inhibitor [Source:HGNC Symbol;Acc:HGNC:30251]
ENSFCAG00000019029	-1.59274	5.6193	40.6311	1.84e-10	1.27e-08	GABBR1	gamma-aminobutyric acid type B receptor subunit 1 [Source:VGNC Symbol;Acc:VGNC:97441]
ENSFCAG00000046168	-2.38433	1.65035	40.5941	1.87e-10	1.29e-08	ENSFCAG00000046168	NA
ENSFCAG00000030979	-3.35535	-1.89661	40.417	2.05e-10	1.41e-08	CROCC2	ciliary rootlet coiled-coil, rootletin family member 2 [Source:VGNC Symbol;Acc:VGNC:82438]
ENSFCAG00000006852	-2.09034	6.39806	40.36	2.11e-10	1.44e-08	EPHB4	EPH receptor B4 [Source:VGNC Symbol;Acc:VGNC:61908]
ENSFCAG00000032875	-3.10567	-1.02164	40.3509	2.12e-10	1.44e-08	ENSFCAG00000032875
ENSFCAG00000001059	-4.70227	1.49442	40.3145	2.16e-10	1.45e-08	GABRB2	gamma-aminobutyric acid type A receptor subunit beta2 [Source:VGNC Symbol;Acc:VGNC:62424]
ENSFCAG00000001356	-3.53368	4.1205	40.3064	2.17e-10	1.45e-08	BCL6B	BCL6B transcription repressor [Source:HGNC Symbol;Acc:HGNC:1002]
ENSFCAG00000043295	-3.72	-1.76745	40.3072	2.17e-10	1.45e-08	ENSFCAG00000043295	NA
ENSFCAG00000046286	-3.72657	1.12511	40.3045	2.17e-10	1.45e-08	CEACAM16	CEA cell adhesion molecule 16, tectorial membrane component [Source:HGNC Symbol;Acc:HGNC:31948]
ENSFCAG00000023517	-2.6838	8.03139	40.2867	2.19e-10	1.46e-08	NOTCH1	notch receptor 1 [Source:VGNC Symbol;Acc:VGNC:68519]
ENSFCAG00000024827	-3.55011	3.14097	40.2887	2.19e-10	1.46e-08	TMTC1	transmembrane O-mannosyltransferase targeting cadherins 1 [Source:HGNC Symbol;Acc:HGNC:24099]
ENSFCAG00000005638	-4.21666	0.445044	40.1399	2.36e-10	1.56e-08	IL11	interleukin 11 [Source:VGNC Symbol;Acc:VGNC:67754]
ENSFCAG00000011706	-2.40181	3.69544	39.9435	2.61e-10	1.71e-08	STON2	stonin 2 [Source:VGNC Symbol;Acc:VGNC:65796]
ENSFCAG00000012557	-1.55427	4.73111	39.9576	2.6e-10	1.71e-08	ACKR3	atypical chemokine receptor 3 [Source:VGNC Symbol;Acc:VGNC:59511]
ENSFCAG00000012722	-4.94426	0.843675	39.9458	2.61e-10	1.71e-08	MLPH	melanophilin [Source:VGNC Symbol;Acc:VGNC:63526]
ENSFCAG00000000972	-2.99798	1.86605	39.7761	2.85e-10	1.85e-08	PDE3A	phosphodiesterase 3A [Source:VGNC Symbol;Acc:VGNC:68756]
ENSFCAG00000035038	-3.47278	0.899743	39.7702	2.86e-10	1.85e-08	HOXD9	homeobox D9 [Source:VGNC Symbol;Acc:VGNC:80233]
ENSFCAG00000009203	-2.96141	4.14995	39.758	2.87e-10	1.86e-08	RAMP2	receptor activity modifying protein 2 [Source:VGNC Symbol;Acc:VGNC:69231]
ENSFCAG00000014342	-3.11245	5.83394	39.6992	2.96e-10	1.91e-08	TGFBI	transforming growth factor beta induced [Source:VGNC Symbol;Acc:VGNC:66134]
ENSFCAG00000004560	-3.6812	1.27642	39.6805	2.99e-10	1.92e-08	SGCA	sarcoglycan alpha [Source:VGNC Symbol;Acc:VGNC:65074]
ENSFCAG00000024271	2.30569	7.23193	39.5224	3.24e-10	2.07e-08	ARSI	arylsulfatase family member I [Source:VGNC Symbol;Acc:VGNC:59948]
ENSFCAG00000011277	-2.62448	2.84297	39.4656	3.34e-10	2.13e-08	KIRREL3	kirre like nephrin family adhesion molecule 3 [Source:VGNC Symbol;Acc:VGNC:63124]
ENSFCAG00000002210	1.84712	4.22574	39.4188	3.42e-10	2.17e-08	ACOX2	acyl-CoA oxidase 2 [Source:VGNC Symbol;Acc:VGNC:59523]
ENSFCAG00000018843	-2.94138	0.106129	39.3812	3.49e-10	2.2e-08	CACNA1H	calcium voltage-gated channel subunit alpha1 H [Source:VGNC Symbol;Acc:VGNC:60299]
ENSFCAG00000010468	-2.23231	2.7862	39.3623	3.52e-10	2.22e-08	EGFLAM	EGF like, fibronectin type III and laminin G domains [Source:VGNC Symbol;Acc:VGNC:61758]
ENSFCAG00000006139	-4.83543	5.73338	39.3141	3.61e-10	2.26e-08	ABCA8	ATP binding cassette subfamily A member 8 [Source:VGNC Symbol;Acc:VGNC:59467]
ENSFCAG00000033140	-2.16546	4.88833	39.2871	3.66e-10	2.29e-08	FZD4	frizzled class receptor 4 [Source:VGNC Symbol;Acc:VGNC:102891]
ENSFCAG00000005384	-1.87394	5.4566	39.2385	3.75e-10	2.34e-08	ANK2	ankyrin 2 [Source:VGNC Symbol;Acc:VGNC:107310]
ENSFCAG00000000419	-6.53936	2.86207	39.225	3.78e-10	2.34e-08	PCK1	phosphoenolpyruvate carboxykinase 1 [Source:VGNC Symbol;Acc:VGNC:68726]
ENSFCAG00000014980	-2.63694	0.605266	39.0508	4.13e-10	2.55e-08	PLAG1	PLAG1 zinc finger [Source:VGNC Symbol;Acc:VGNC:68887]
ENSFCAG00000001257	-3.12369	4.82904	39.0183	4.2e-10	2.59e-08	ADAMTSL3	ADAMTS like 3 [Source:VGNC Symbol;Acc:VGNC:59601]
ENSFCAG00000006919	-2.70769	4.05712	38.9948	4.25e-10	2.61e-08	S1PR1	sphingosine-1-phosphate receptor 1 [Source:VGNC Symbol;Acc:VGNC:64845]
ENSFCAG00000009383	-2.99349	4.03355	38.8637	4.54e-10	2.78e-08	COL5A3	collagen type V alpha 3 chain [Source:VGNC Symbol;Acc:VGNC:102030]
ENSFCAG00000022555	-4.79148	-2.83902	38.7884	4.72e-10	2.88e-08	BRINP3	BMP/retinoic acid inducible neural specific 3 [Source:VGNC Symbol;Acc:VGNC:60176]
ENSFCAG00000023114	-4.21794	-1.82428	38.7363	4.85e-10	2.95e-08	EPHA6	EPH receptor A6 [Source:VGNC Symbol;Acc:VGNC:102693]
ENSFCAG00000002340	-4.07509	-2.27096	38.6494	5.07e-10	3.07e-08	KCNA6	potassium voltage-gated channel subfamily A member 6 [Source:VGNC Symbol;Acc:VGNC:84043]
ENSFCAG00000034642	-4.22153	4.52461	38.5543	5.33e-10	3.21e-08	NR2F1	nuclear receptor subfamily 2 group F member 1 [Source:VGNC Symbol;Acc:VGNC:102269]
ENSFCAG00000034776	1.52811	5.2134	38.3921	5.79e-10	3.48e-08	SLC9A3R1	SLC9A3 regulator 1 [Source:VGNC Symbol;Acc:VGNC:99455]
ENSFCAG00000042994	-3.54926	0.972929	38.3176	6.01e-10	3.6e-08	CIDEA	cell death inducing DFFA like effector a [Source:HGNC Symbol;Acc:HGNC:1976]
ENSFCAG00000039287	-3.38959	-0.709815	38.3007	6.06e-10	3.62e-08	TWIST1	twist family bHLH transcription factor 1 [Source:VGNC Symbol;Acc:VGNC:80750]
ENSFCAG00000002077	1.24918	6.69569	38.2913	6.09e-10	3.62e-08	CYB561	cytochrome b561 [Source:VGNC Symbol;Acc:VGNC:61306]
ENSFCAG00000041042	-2.66322	2.26553	38.2596	6.19e-10	3.67e-08	TPPP	tubulin polymerization promoting protein [Source:VGNC Symbol;Acc:VGNC:102351]
ENSFCAG00000008841	-1.13681	5.00052	38.2187	6.32e-10	3.73e-08	EPN2	epsin 2 [Source:VGNC Symbol;Acc:VGNC:61913]
ENSFCAG00000024714	-3.7906	1.25566	38.0533	6.88e-10	4.05e-08	SLC6A7	solute carrier family 6 member 7 [Source:VGNC Symbol;Acc:VGNC:65419]
ENSFCAG00000031532	-3.28797	3.20514	37.998	7.08e-10	4.15e-08	ENSFCAG00000031532
ENSFCAG00000000423	-2.55001	5.36333	37.9696	7.19e-10	4.2e-08	NRP2	neuropilin 2 [Source:VGNC Symbol;Acc:VGNC:68570]
ENSFCAG00000004394	-5.72462	-1.61327	37.87	7.56e-10	4.4e-08	NPTX2	neuronal pentraxin 2 [Source:VGNC Symbol;Acc:VGNC:68537]
ENSFCAG00000045953	-1.74246	6.55706	37.8616	7.59e-10	4.41e-08	RGS5	regulator of G protein signaling 5 [Source:HGNC Symbol;Acc:HGNC:10001]
ENSFCAG00000002917	-2.45065	0.225646	37.8151	7.78e-10	4.5e-08	KCNQ4	potassium voltage-gated channel subfamily Q member 4 [Source:VGNC Symbol;Acc:VGNC:67931]
ENSFCAG00000012183	-2.37413	1.65967	37.7547	8.02e-10	4.63e-08	PRICKLE2	prickle planar cell polarity protein 2 [Source:VGNC Symbol;Acc:VGNC:64354]
ENSFCAG00000044114	-3.54047	1.51009	37.7194	8.17e-10	4.69e-08	COL27A1	collagen type XXVII alpha 1 chain [Source:HGNC Symbol;Acc:HGNC:22986]
ENSFCAG00000045760	4.17894	2.38273	37.7049	8.23e-10	4.71e-08	ENSFCAG00000045760
ENSFCAG00000037224	-2.56856	2.23891	37.6871	8.31e-10	4.74e-08	MEIS2	Meis homeobox 2 [Source:VGNC Symbol;Acc:VGNC:80914]
ENSFCAG00000009738	-1.68942	3.02273	37.5694	8.82e-10	5.02e-08	ISYNA1	inositol-3-phosphate synthase 1 [Source:VGNC Symbol;Acc:VGNC:62982]
ENSFCAG00000008104	-4.06646	-1.90839	37.5402	8.95e-10	5.08e-08	GALNTL6	polypeptide N-acetylgalactosaminyltransferase like 6 [Source:VGNC Symbol;Acc:VGNC:107336]
ENSFCAG00000043426	-2.93165	-0.973761	37.5048	9.12e-10	5.15e-08	ENSFCAG00000043426
ENSFCAG00000012725	-1.43624	5.71797	37.4197	9.53e-10	5.37e-08	LRRFIP1	LRR binding FLII interacting protein 1 [Source:VGNC Symbol;Acc:VGNC:107576]
ENSFCAG00000025207	-3.84964	3.69778	37.3279	9.98e-10	5.61e-08	PRELP	proline and arginine rich end leucine rich repeat protein [Source:VGNC Symbol;Acc:VGNC:69040]
ENSFCAG00000015393	-2.35699	3.52651	37.284	1.02e-09	5.71e-08	ENSFCAG00000015393
ENSFCAG00000018228	-3.7768	-0.136025	37.279	1.02e-09	5.71e-08	GRIN2D	glutamate ionotropic receptor NMDA type subunit 2D [Source:HGNC Symbol;Acc:HGNC:4588]
ENSFCAG00000023762	-1.38766	6.36995	37.2743	1.03e-09	5.71e-08	ENSFCAG00000023762
ENSFCAG00000029941	-2.00816	4.76194	37.2588	1.03e-09	5.73e-08	NR2F2	nuclear receptor subfamily 2 group F member 2 [Source:VGNC Symbol;Acc:VGNC:80903]
ENSFCAG00000044914	1.6462	4.68234	37.2352	1.05e-09	5.78e-08	ENSFCAG00000044914
ENSFCAG00000010155	-2.16077	5.63855	37.167	1.08e-09	5.97e-08	ITGA5	integrin subunit alpha 5 [Source:VGNC Symbol;Acc:VGNC:67843]
ENSFCAG00000040681	-4.21484	-1.37719	37.0721	1.14e-09	6.25e-08	ENSFCAG00000040681	NA
ENSFCAG00000004210	-3.45404	1.53051	36.9661	1.2e-09	6.58e-08	S1PR3	sphingosine-1-phosphate receptor 3 [Source:VGNC Symbol;Acc:VGNC:64847]
ENSFCAG00000033842	3.41933	7.14769	36.934	1.22e-09	6.66e-08	AQP3	aquaporin 3 [Source:VGNC Symbol;Acc:VGNC:102901]
ENSFCAG00000014898	-1.572	6.33832	36.8163	1.3e-09	7.06e-08	NEDD4L	NEDD4 like E3 ubiquitin protein ligase [Source:VGNC Symbol;Acc:VGNC:68450]
ENSFCAG00000005338	-2.71052	4.85371	36.7473	1.34e-09	7.27e-08	DPYSL2	dihydropyrimidinase like 2 [Source:VGNC Symbol;Acc:VGNC:61615]
ENSFCAG00000011569	-1.12102	6.45936	36.7448	1.35e-09	7.27e-08	ZMIZ1	zinc finger MIZ-type containing 1 [Source:HGNC Symbol;Acc:HGNC:16493]
ENSFCAG00000010510	-3.39223	3.21377	36.6839	1.39e-09	7.48e-08	GUCY1A1	guanylate cyclase 1 soluble subunit alpha 1 [Source:VGNC Symbol;Acc:VGNC:67514]
ENSFCAG00000002164	-4.27809	4.19507	36.6366	1.42e-09	7.64e-08	MATN2	matrilin 2 [Source:VGNC Symbol;Acc:VGNC:68195]
ENSFCAG00000041091	-1.89444	3.88334	36.5953	1.45e-09	7.78e-08	ENSFCAG00000041091
ENSFCAG00000043380	-3.21165	1.43798	36.5671	1.48e-09	7.87e-08	FOXC1	forkhead box C1 [Source:HGNC Symbol;Acc:HGNC:3800]
ENSFCAG00000037679	-2.79412	3.85181	36.5591	1.48e-09	7.88e-08	PMP22	peripheral myelin protein 22 [Source:VGNC Symbol;Acc:VGNC:99321]
ENSFCAG00000003924	-1.84641	5.04167	36.5086	1.52e-09	8.06e-08	PEA15	proliferation and apoptosis adaptor protein 15 [Source:VGNC Symbol;Acc:VGNC:97551]
ENSFCAG00000000187	-3.1171	1.71759	36.4859	1.54e-09	8.13e-08	RAI2	retinoic acid induced 2 [Source:VGNC Symbol;Acc:VGNC:69225]
ENSFCAG00000026397	-3.63907	-0.139177	36.4544	1.56e-09	8.23e-08	ENSFCAG00000026397
ENSFCAG00000006608	1.38303	8.30784	36.4025	1.6e-09	8.43e-08	PDIA3	protein disulfide isomerase family A member 3 [Source:VGNC Symbol;Acc:VGNC:67483]
ENSFCAG00000045422	-3.12643	6.95738	36.3296	1.67e-09	8.73e-08	IGFBP4	insulin like growth factor binding protein 4 [Source:VGNC Symbol;Acc:VGNC:99091]
ENSFCAG00000001564	-2.973	3.0878	36.3126	1.68e-09	8.77e-08	ADAMTS9	ADAM metallopeptidase with thrombospondin type 1 motif 9 [Source:VGNC Symbol;Acc:VGNC:59598]
ENSFCAG00000028005	2.03922	6.68046	36.2519	1.73e-09	9.02e-08	CMBL	carboxymethylenebutenolidase homolog [Source:VGNC Symbol;Acc:VGNC:60994]
ENSFCAG00000011986	-4.44098	-0.086096	36.1929	1.79e-09	9.27e-08	NIM1K	NIM1 serine/threonine protein kinase [Source:VGNC Symbol;Acc:VGNC:63803]
ENSFCAG00000045772	-3.48712	2.46396	36.0828	1.89e-09	9.78e-08	HOXD4	homeobox D4 [Source:VGNC Symbol;Acc:VGNC:107559]
ENSFCAG00000000359	-4.85229	2.00058	36.0377	1.94e-09	9.95e-08	CDH6	cadherin 6 [Source:VGNC Symbol;Acc:VGNC:60685]
ENSFCAG00000008576	-2.65475	2.06693	36.0376	1.94e-09	9.95e-08	A4GALT	alpha 1,4-galactosyltransferase [Source:VGNC Symbol;Acc:VGNC:83484]
ENSFCAG00000028790	-1.63289	4.34453	35.887	2.09e-09	1.07e-07	ENSFCAG00000028790
ENSFCAG00000007357	-2.63577	4.33332	35.8559	2.12e-09	1.09e-07	TNFRSF21	TNF receptor superfamily member 21 [Source:VGNC Symbol;Acc:VGNC:66409]
ENSFCAG00000011422	-2.24717	2.66509	35.7939	2.19e-09	1.11e-07	TRPM6	transient receptor potential cation channel subfamily M member 6 [Source:VGNC Symbol;Acc:VGNC:66591]
ENSFCAG00000027624	-1.55316	2.80162	35.796	2.19e-09	1.11e-07	EMILIN2	elastin microfibril interfacer 2 [Source:VGNC Symbol;Acc:VGNC:61846]
ENSFCAG00000003939	-4.46875	-0.913731	35.7576	2.23e-09	1.13e-07	SPIN4	spindlin family member 4 [Source:VGNC Symbol;Acc:VGNC:65638]
ENSFCAG00000004523	-4.29899	5.05486	35.6176	2.4e-09	1.21e-07	ENSFCAG00000004523	NA
ENSFCAG00000006286	-6.10205	2.03833	35.6128	2.41e-09	1.21e-07	PLIN4	perilipin 4 [Source:VGNC Symbol;Acc:VGNC:64242]
ENSFCAG00000011513	-3.91195	5.08493	35.5664	2.47e-09	1.24e-07	THBD	thrombomodulin [Source:VGNC Symbol;Acc:VGNC:66153]
ENSFCAG00000003177	-1.77909	4.74491	35.5107	2.54e-09	1.27e-07	SH2B3	SH2B adaptor protein 3 [Source:VGNC Symbol;Acc:VGNC:65090]
ENSFCAG00000004453	-1.23478	7.22631	35.5054	2.54e-09	1.27e-07	MYH10	myosin heavy chain 10 [Source:VGNC Symbol;Acc:VGNC:68379]
ENSFCAG00000031961	-4.6137	4.6915	35.3975	2.69e-09	1.34e-07	SCARA5	scavenger receptor class A member 5 [Source:VGNC Symbol;Acc:VGNC:64900]
ENSFCAG00000023924	-2.23123	4.50107	35.3061	2.82e-09	1.4e-07	ARHGAP31	Rho GTPase activating protein 31 [Source:VGNC Symbol;Acc:VGNC:59888]
ENSFCAG00000045155	-3.3668	0.115059	35.2869	2.85e-09	1.41e-07	ENSFCAG00000045155	NA
ENSFCAG00000025365	-3.17114	2.57274	35.2796	2.86e-09	1.41e-07	ANGPT4	angiopoietin 4 [Source:VGNC Symbol;Acc:VGNC:67557]
ENSFCAG00000038689	-3.03413	1.73743	35.2402	2.91e-09	1.43e-07	ENSFCAG00000038689	NA
ENSFCAG00000026807	-4.37066	-0.437323	35.2228	2.94e-09	1.44e-07	CNKSR2	connector enhancer of kinase suppressor of Ras 2 [Source:VGNC Symbol;Acc:VGNC:61018]
ENSFCAG00000002283	-3.94589	6.06846	35.2004	2.97e-09	1.45e-07	ALPK2	alpha kinase 2 [Source:VGNC Symbol;Acc:VGNC:59760]
ENSFCAG00000010512	-2.82963	2.8115	35.2033	2.97e-09	1.45e-07	GUCY1B1	guanylate cyclase 1 soluble subunit beta 1 [Source:VGNC Symbol;Acc:VGNC:67515]
ENSFCAG00000011140	-3.76739	2.33866	35.1736	3.02e-09	1.46e-07	ADCY1	adenylate cyclase 1 [Source:VGNC Symbol;Acc:VGNC:59613]
ENSFCAG00000045691	-3.64833	3.25412	35.1777	3.01e-09	1.46e-07	G0S2	G0/G1 switch 2 [Source:VGNC Symbol;Acc:VGNC:107877]
ENSFCAG00000041210	-4.58456	1.70862	35.1082	3.12e-09	1.51e-07	ENSFCAG00000041210
ENSFCAG00000007299	1.51765	6.39697	35.0144	3.27e-09	1.58e-07	CRYL1	crystallin lambda 1 [Source:VGNC Symbol;Acc:VGNC:61208]
ENSFCAG00000022318	-3.20498	4.1904	34.9839	3.32e-09	1.6e-07	RHOJ	ras homolog family member J [Source:VGNC Symbol;Acc:VGNC:80867]
ENSFCAG00000009300	-2.18067	6.07659	34.9381	3.4e-09	1.63e-07	ADGRF5	adhesion G protein-coupled receptor F5 [Source:VGNC Symbol;Acc:VGNC:59634]
ENSFCAG00000013232	-2.16268	4.1391	34.9339	3.41e-09	1.63e-07	MYH11	myosin heavy chain 11 [Source:VGNC Symbol;Acc:VGNC:68380]
ENSFCAG00000041072	2.8256	5.64187	34.9246	3.43e-09	1.63e-07	FECA-DRB	DLA class II histocompatibility antigen, DR-1 beta chain-like [Source:NCBI gene (formerly Entrezgene);Acc:102899262]
ENSFCAG00000013109	1.82886	4.91605	34.8552	3.55e-09	1.69e-07	ADORA1	adenosine A1 receptor [Source:VGNC Symbol;Acc:VGNC:59648]
ENSFCAG00000040829	-4.20705	1.20134	34.8293	3.6e-09	1.71e-07	KCNK3	potassium two pore domain channel subfamily K member 3 [Source:HGNC Symbol;Acc:HGNC:6278]
ENSFCAG00000015522	-3.78693	0.800371	34.8206	3.62e-09	1.71e-07	MROH2B	maestro heat like repeat family member 2B [Source:VGNC Symbol;Acc:VGNC:63587]
ENSFCAG00000037141	-4.73667	-1.30343	34.7456	3.76e-09	1.77e-07	TWIST2	twist family bHLH transcription factor 2 [Source:VGNC Symbol;Acc:VGNC:80396]
ENSFCAG00000014849	-4.41699	3.85265	34.736	3.78e-09	1.78e-07	PLEKHA6	pleckstrin homology domain containing A6 [Source:VGNC Symbol;Acc:VGNC:64219]
ENSFCAG00000010592	-1.54953	9.42683	34.684	3.88e-09	1.82e-07	SPTBN1	spectrin beta, non-erythrocytic 1 [Source:VGNC Symbol;Acc:VGNC:65659]
ENSFCAG00000022239	-3.64295	0.207335	34.625	4e-09	1.87e-07	GRIFIN	galectin-related inter-fiber protein [Source:VGNC Symbol;Acc:VGNC:67466]
ENSFCAG00000046426	-3.16726	3.95714	34.4722	4.32e-09	2.02e-07	ENSFCAG00000046426	NA
ENSFCAG00000036862	-4.09956	-2.20249	34.4079	4.47e-09	2.08e-07	ENSFCAG00000036862
ENSFCAG00000012585	-4.12049	5.00167	34.3475	4.61e-09	2.14e-07	SEMA6A	semaphorin 6A [Source:VGNC Symbol;Acc:VGNC:64999]
ENSFCAG00000045905	-3.59776	3.91048	34.3459	4.61e-09	2.14e-07	DACT1	dishevelled binding antagonist of beta catenin 1 [Source:VGNC Symbol;Acc:VGNC:104383]
ENSFCAG00000030810	-4.34072	4.29162	34.3401	4.63e-09	2.14e-07	GGT5	gamma-glutamyltransferase 5 [Source:VGNC Symbol;Acc:VGNC:62540]
ENSFCAG00000022975	-2.89127	2.62892	34.1861	5.01e-09	2.31e-07	RASGRF2	Ras protein specific guanine nucleotide releasing factor 2 [Source:VGNC Symbol;Acc:VGNC:69250]
ENSFCAG00000007927	1.69365	6.40292	34.16	5.08e-09	2.33e-07	FUCA1	alpha-L-fucosidase 1 [Source:VGNC Symbol;Acc:VGNC:62387]
ENSFCAG00000007507	-3.51214	6.86505	34.1438	5.12e-09	2.34e-07	FBLN2	fibulin 2 [Source:VGNC Symbol;Acc:VGNC:62167]
ENSFCAG00000012523	-2.20324	3.52372	34.1068	5.22e-09	2.38e-07	ABCC9	ATP binding cassette subfamily C member 9 [Source:VGNC Symbol;Acc:VGNC:67770]
ENSFCAG00000028542	-2.92819	2.21328	34.0789	5.29e-09	2.41e-07	ENSFCAG00000028542	NA
ENSFCAG00000014361	-3.15292	-1.25302	34.0449	5.39e-09	2.45e-07	GCK	glucokinase [Source:VGNC Symbol;Acc:VGNC:62493]
ENSFCAG00000005554	-4.10367	-1.18159	34.0231	5.45e-09	2.47e-07	SLC1A3	solute carrier family 1 member 3 [Source:VGNC Symbol;Acc:VGNC:65231]
ENSFCAG00000008542	1.27171	5.18555	33.996	5.52e-09	2.5e-07	MKKS	MKKS centrosomal shuttling protein [Source:VGNC Symbol;Acc:VGNC:105441]
ENSFCAG00000011491	-2.30866	3.98207	33.9648	5.61e-09	2.53e-07	MPDZ	multiple PDZ domain crumbs cell polarity complex component [Source:VGNC Symbol;Acc:VGNC:68305]
ENSFCAG00000045351	-3.10165	-2.24135	33.9353	5.7e-09	2.56e-07	ENSFCAG00000045351	NA
ENSFCAG00000012657	-3.0546	1.23857	33.829	6.02e-09	2.7e-07	TBX18	T-box transcription factor 18 [Source:VGNC Symbol;Acc:VGNC:102533]
ENSFCAG00000018859	-2.58421	0.422707	33.7839	6.16e-09	2.75e-07	FAM184A	family with sequence similarity 184 member A [Source:VGNC Symbol;Acc:VGNC:62088]
ENSFCAG00000012093	-2.32065	3.87879	33.7555	6.25e-09	2.79e-07	SYNE3	spectrin repeat containing nuclear envelope family member 3 [Source:VGNC Symbol;Acc:VGNC:65883]
ENSFCAG00000000405	-2.59524	3.39926	33.7153	6.38e-09	2.84e-07	IRAG1	inositol 1,4,5-triphosphate receptor associated 1 [Source:VGNC Symbol;Acc:VGNC:98798]
ENSFCAG00000007598	1.07776	6.06468	33.7053	6.41e-09	2.84e-07	GFPT1	glutamine--fructose-6-phosphate transaminase 1 [Source:VGNC Symbol;Acc:VGNC:62527]
ENSFCAG00000006864	-4.19432	2.20901	33.6619	6.56e-09	2.9e-07	GPC3	glypican 3 [Source:VGNC Symbol;Acc:VGNC:67405]
ENSFCAG00000042315	-4.00565	-2.03543	33.6395	6.63e-09	2.93e-07	PRRT1	proline rich transmembrane protein 1 [Source:VGNC Symbol;Acc:VGNC:102497]
ENSFCAG00000004862	-1.17793	6.99671	33.5586	6.91e-09	3.04e-07	DOCK9	dedicator of cytokinesis 9 [Source:VGNC Symbol;Acc:VGNC:61578]
ENSFCAG00000014035	-1.83902	3.32444	33.5116	7.08e-09	3.11e-07	HIVEP3	HIVEP zinc finger 3 [Source:VGNC Symbol;Acc:VGNC:96549]
ENSFCAG00000036979	-5.31239	-0.426252	33.4401	7.35e-09	3.22e-07	HOXB8	homeobox B8 [Source:VGNC Symbol;Acc:VGNC:99082]
ENSFCAG00000000270	2.61771	5.77477	33.3805	7.58e-09	3.3e-07	KRT7	keratin 7 [Source:VGNC Symbol;Acc:VGNC:67991]
ENSFCAG00000043945	-1.75019	2.6444	33.385	7.56e-09	3.3e-07	XG	Xg glycoprotein (Xg blood group) [Source:HGNC Symbol;Acc:HGNC:12806]
ENSFCAG00000001625	-3.28257	3.94846	33.3564	7.67e-09	3.33e-07	ENSFCAG00000001625
ENSFCAG00000014798	-2.87765	0.931107	33.3372	7.75e-09	3.36e-07	PHF21B	PHD finger protein 21B [Source:VGNC Symbol;Acc:VGNC:64143]
ENSFCAG00000008227	-1.52915	3.03801	33.3176	7.83e-09	3.38e-07	SLC49A3	solute carrier family 49 member 3 [Source:VGNC Symbol;Acc:VGNC:65382]
ENSFCAG00000012525	-5.13678	0.334378	33.2318	8.18e-09	3.53e-07	KCNB2	potassium voltage-gated channel subfamily B member 2 [Source:VGNC Symbol;Acc:VGNC:67898]
ENSFCAG00000003212	-1.97109	4.66953	33.1457	8.55e-09	3.67e-07	NDRG1	N-myc downstream regulated 1 [Source:VGNC Symbol;Acc:VGNC:81715]
ENSFCAG00000026594	1.43218	5.28523	33.1439	8.56e-09	3.67e-07	LMLN	leishmanolysin like peptidase [Source:VGNC Symbol;Acc:VGNC:63251]
ENSFCAG00000005557	-1.78929	3.00174	33.1085	8.72e-09	3.73e-07	SEMA6C	semaphorin 6C [Source:VGNC Symbol;Acc:VGNC:80355]
ENSFCAG00000041835	-2.10324	3.67844	33.0155	9.14e-09	3.9e-07	ENSFCAG00000041835	NA
ENSFCAG00000027302	1.50248	7.17154	33.0033	9.2e-09	3.92e-07	ADGRA3	adhesion G protein-coupled receptor A3 [Source:VGNC Symbol;Acc:VGNC:59629]
ENSFCAG00000023716	-3.97738	-2.31885	32.9737	9.34e-09	3.97e-07	TMEM30C	transmembrane protein 30C [Source:VGNC Symbol;Acc:VGNC:109231]
ENSFCAG00000031840	-4.40445	4.25104	32.9572	9.42e-09	3.99e-07	MEGF6	multiple EGF like domains 6 [Source:VGNC Symbol;Acc:VGNC:63444]
ENSFCAG00000030511	-3.31447	3.05728	32.9512	9.45e-09	4e-07	PTGIS	prostaglandin I2 synthase [Source:VGNC Symbol;Acc:VGNC:69146]
ENSFCAG00000006736	-5.03254	-1.80355	32.9047	9.68e-09	4.08e-07	SLITRK6	SLIT and NTRK like family member 6 [Source:HGNC Symbol;Acc:HGNC:23503]
ENSFCAG00000034788	-2.57381	1.88925	32.8924	9.74e-09	4.1e-07	HOXD8	homeobox D8 [Source:VGNC Symbol;Acc:VGNC:80232]
ENSFCAG00000034134	-5.00896	1.61224	32.8626	9.89e-09	4.15e-07	HOXA6	homeobox A6 [Source:VGNC Symbol;Acc:VGNC:80598]
ENSFCAG00000046765	-2.64773	3.67019	32.8474	9.97e-09	4.17e-07	TIMP2	TIMP metallopeptidase inhibitor 2 [Source:VGNC Symbol;Acc:VGNC:99558]
ENSFCAG00000039300	-3.18714	-1.88227	32.8267	1.01e-08	4.21e-07	ENSFCAG00000039300	NA
ENSFCAG00000011462	-4.11726	2.47089	32.7856	1.03e-08	4.29e-07	CILP	cartilage intermediate layer protein [Source:VGNC Symbol;Acc:VGNC:60903]
ENSFCAG00000000553	1.84184	7.39065	32.5671	1.15e-08	4.79e-07	TSPAN1	tetraspanin 1 [Source:VGNC Symbol;Acc:VGNC:66624]
ENSFCAG00000046780	2.06495	8.61678	32.5174	1.18e-08	4.9e-07	RARRES1	retinoic acid receptor responder 1 [Source:HGNC Symbol;Acc:HGNC:9867]
ENSFCAG00000006308	-2.35211	6.08428	32.4423	1.23e-08	5.08e-07	LAMA4	laminin subunit alpha 4 [Source:VGNC Symbol;Acc:VGNC:68005]
ENSFCAG00000014253	-3.04386	1.41882	32.325	1.3e-08	5.38e-07	KCNS3	potassium voltage-gated channel modifier subfamily S member 3 [Source:VGNC Symbol;Acc:VGNC:80501]
ENSFCAG00000005047	-1.03903	5.37407	32.3059	1.32e-08	5.42e-07	TRIP10	thyroid hormone receptor interactor 10 [Source:VGNC Symbol;Acc:VGNC:66558]
ENSFCAG00000036062	-3.97812	-2.03549	32.1565	1.42e-08	5.84e-07	ENSFCAG00000036062	NA
ENSFCAG00000041877	-4.13349	-1.01138	32.1339	1.44e-08	5.88e-07	PAPOLB	poly(A) polymerase beta [Source:HGNC Symbol;Acc:HGNC:15970]
ENSFCAG00000046626	-2.21543	3.74082	32.1337	1.44e-08	5.88e-07	ENSFCAG00000046626	NA
ENSFCAG00000010734	-3.79553	1.78356	32.0774	1.48e-08	6.04e-07	ALDH1A3	aldehyde dehydrogenase 1 family member A3 [Source:VGNC Symbol;Acc:VGNC:80778]
ENSFCAG00000026628	-1.14197	5.08841	32.0637	1.49e-08	6.07e-07	DESI2	desumoylating isopeptidase 2 [Source:VGNC Symbol;Acc:VGNC:61452]
ENSFCAG00000004747	-2.06075	1.53878	32.0298	1.52e-08	6.16e-07	SDK2	sidekick cell adhesion molecule 2 [Source:VGNC Symbol;Acc:VGNC:64954]
ENSFCAG00000037370	-4.29805	4.28268	32.0127	1.53e-08	6.2e-07	NTN1	netrin 1 [Source:VGNC Symbol;Acc:VGNC:99313]
ENSFCAG00000002400	1.30516	6.4715	31.9549	1.58e-08	6.37e-07	MLEC	malectin [Source:VGNC Symbol;Acc:VGNC:63522]
ENSFCAG00000002514	-1.5923	2.94582	31.9042	1.62e-08	6.53e-07	KLF7	Kruppel like factor 7 [Source:VGNC Symbol;Acc:VGNC:67955]
ENSFCAG00000001357	-1.94266	3.69277	31.8802	1.64e-08	6.58e-07	UACA	uveal autoantigen with coiled-coil domains and ankyrin repeats [Source:VGNC Symbol;Acc:VGNC:66743]
ENSFCAG00000030930	-2.88766	1.65025	31.8836	1.64e-08	6.58e-07	FBXL7	F-box and leucine rich repeat protein 7 [Source:VGNC Symbol;Acc:VGNC:97435]
ENSFCAG00000002036	1.98937	9.67459	31.8744	1.64e-08	6.58e-07	ENSFCAG00000002036	NA
ENSFCAG00000001911	2.08107	7.09128	31.8132	1.7e-08	6.78e-07	PLA2G4A	phospholipase A2 group IVA [Source:VGNC Symbol;Acc:VGNC:68881]
ENSFCAG00000002544	-4.87048	3.41095	31.7327	1.77e-08	7.05e-07	ADCYAP1R1	ADCYAP receptor type I [Source:VGNC Symbol;Acc:VGNC:59623]
ENSFCAG00000041654	-1.53044	3.73182	31.7208	1.78e-08	7.07e-07	PKIG	cAMP-dependent protein kinase inhibitor gamma [Source:HGNC Symbol;Acc:HGNC:9019]
ENSFCAG00000040491	-7.58807	1.42269	31.7121	1.79e-08	7.09e-07	DACT2	dishevelled binding antagonist of beta catenin 2 [Source:HGNC Symbol;Acc:HGNC:21231]
ENSFCAG00000013764	-3.19266	-0.30391	31.6968	1.8e-08	7.11e-07	PCDH9	protocadherin 9 [Source:VGNC Symbol;Acc:VGNC:68719]
ENSFCAG00000040229	2.42368	3.80129	31.6968	1.8e-08	7.11e-07	TMEM205	transmembrane protein 205 [Source:VGNC Symbol;Acc:VGNC:102719]
ENSFCAG00000043766	-4.05991	0.0155901	31.6807	1.82e-08	7.15e-07	SCN4B	sodium voltage-gated channel beta subunit 4 [Source:VGNC Symbol;Acc:VGNC:104327]
ENSFCAG00000033540	2.30103	7.93016	31.6657	1.83e-08	7.19e-07	AK4	adenylate kinase 4 [Source:VGNC Symbol;Acc:VGNC:80131]
ENSFCAG00000003256	-1.78589	3.38191	31.6553	1.84e-08	7.21e-07	RASA3	RAS p21 protein activator 3 [Source:VGNC Symbol;Acc:VGNC:64496]
ENSFCAG00000008829	-2.82295	0.170056	31.6392	1.86e-08	7.26e-07	GABBR2	gamma-aminobutyric acid type B receptor subunit 2 [Source:VGNC Symbol;Acc:VGNC:67432]
ENSFCAG00000000265	-1.82522	5.21274	31.6131	1.88e-08	7.34e-07	ACVRL1	activin A receptor like type 1 [Source:VGNC Symbol;Acc:VGNC:59567]
ENSFCAG00000027267	2.22405	5.41953	31.4877	2.01e-08	7.81e-07	KLHL13	kelch like family member 13 [Source:VGNC Symbol;Acc:VGNC:63143]
ENSFCAG00000045806	-4.23708	-1.63685	31.4739	2.02e-08	7.85e-07	ENSFCAG00000045806	NA
ENSFCAG00000011289	-5.83096	-0.893856	31.4591	2.04e-08	7.89e-07	DAO	D-amino acid oxidase [Source:VGNC Symbol;Acc:VGNC:61335]
ENSFCAG00000001913	-4.77498	4.69834	31.4192	2.08e-08	8.04e-07	ACKR2	atypical chemokine receptor 2 [Source:VGNC Symbol;Acc:VGNC:59510]
ENSFCAG00000014234	-3.80117	-0.59622	31.4074	2.09e-08	8.07e-07	CPA1	carboxypeptidase A1 [Source:VGNC Symbol;Acc:VGNC:61111]
ENSFCAG00000046677	1.81758	5.23116	31.4019	2.1e-08	8.07e-07	ANKK1	ankyrin repeat and kinase domain containing 1 [Source:VGNC Symbol;Acc:VGNC:102736]
ENSFCAG00000004758	-3.13122	0.954913	31.3542	2.15e-08	8.25e-07	PRRX2	paired related homeobox 2 [Source:VGNC Symbol;Acc:VGNC:64396]
ENSFCAG00000002081	-4.07782	-1.17717	31.3197	2.19e-08	8.38e-07	GLI1	GLI family zinc finger 1 [Source:VGNC Symbol;Acc:VGNC:62578]
ENSFCAG00000015172	-2.10845	2.68119	31.3069	2.2e-08	8.42e-07	TNFAIP8L1	TNF alpha induced protein 8 like 1 [Source:VGNC Symbol;Acc:VGNC:66400]
ENSFCAG00000010746	-2.95119	0.295528	31.2899	2.22e-08	8.48e-07	DLL3	delta like canonical Notch ligand 3 [Source:VGNC Symbol;Acc:VGNC:61520]
ENSFCAG00000045038	-2.72328	-0.275496	31.2543	2.26e-08	8.61e-07	ENSFCAG00000045038	NA
ENSFCAG00000013900	-2.29217	7.10851	31.2435	2.28e-08	8.64e-07	SPARCL1	SPARC like 1 [Source:VGNC Symbol;Acc:VGNC:65602]
ENSFCAG00000015675	-4.00464	4.89816	31.0933	2.46e-08	9.32e-07	ABCA9	ATP binding cassette subfamily A member 9 [Source:VGNC Symbol;Acc:VGNC:59468]
ENSFCAG00000008945	-2.31833	2.26878	31.0643	2.5e-08	9.44e-07	TGFB1I1	transforming growth factor beta 1 induced transcript 1 [Source:VGNC Symbol;Acc:VGNC:66132]
ENSFCAG00000033978	-4.21987	6.15751	31.0204	2.55e-08	9.63e-07	ENSFCAG00000033978
ENSFCAG00000007216	-1.70678	3.74825	30.9975	2.58e-08	9.72e-07	GOLIM4	golgi integral membrane protein 4 [Source:VGNC Symbol;Acc:VGNC:62642]
ENSFCAG00000013481	-3.66661	-1.7188	30.9232	2.68e-08	1.01e-06	PRDM16	PR/SET domain 16 [Source:VGNC Symbol;Acc:VGNC:64346]
ENSFCAG00000030052	1.82627	8.52401	30.9016	2.71e-08	1.02e-06	PIP4K2C	phosphatidylinositol-5-phosphate 4-kinase type 2 gamma [Source:VGNC Symbol;Acc:VGNC:64182]
ENSFCAG00000029239	-1.80452	3.73351	30.8265	2.82e-08	1.05e-06	PDE7B	phosphodiesterase 7B [Source:VGNC Symbol;Acc:VGNC:68765]
ENSFCAG00000024284	1.89333	5.40426	30.8145	2.84e-08	1.06e-06	ENPP5	ectonucleotide pyrophosphatase/phosphodiesterase family member 5 [Source:VGNC Symbol;Acc:VGNC:61875]
ENSFCAG00000013178	-3.38884	-1.06919	30.7896	2.88e-08	1.07e-06	GPR17	G protein-coupled receptor 17 [Source:VGNC Symbol;Acc:VGNC:67417]
ENSFCAG00000025400	-3.20866	1.906	30.7602	2.92e-08	1.08e-06	ENSFCAG00000025400
ENSFCAG00000000185	-2.07991	8.61352	30.7329	2.96e-08	1.1e-06	LRP1	LDL receptor related protein 1 [Source:VGNC Symbol;Acc:VGNC:68087]
ENSFCAG00000009665	-1.56816	3.73396	30.7344	2.96e-08	1.1e-06	ADARB1	adenosine deaminase RNA specific B1 [Source:VGNC Symbol;Acc:VGNC:59607]
ENSFCAG00000009789	-3.00288	3.12366	30.7075	3e-08	1.11e-06	FILIP1	filamin A interacting protein 1 [Source:VGNC Symbol;Acc:VGNC:62273]
ENSFCAG00000025402	-1.67031	3.65253	30.6858	3.03e-08	1.12e-06	PLA2R1	phospholipase A2 receptor 1 [Source:VGNC Symbol;Acc:VGNC:80306]
ENSFCAG00000002476	-2.99876	-0.304853	30.679	3.04e-08	1.12e-06	CCN5	cellular communication network factor 5 [Source:VGNC Symbol;Acc:VGNC:60548]
ENSFCAG00000035785	1.14001	5.35336	30.6693	3.06e-08	1.12e-06	MED9	mediator complex subunit 9 [Source:VGNC Symbol;Acc:VGNC:99277]
ENSFCAG00000003075	-2.88151	0.194858	30.5769	3.21e-08	1.17e-06	UNC5A	unc-5 netrin receptor A [Source:VGNC Symbol;Acc:VGNC:66828]
ENSFCAG00000004125	-2.81547	2.72652	30.551	3.25e-08	1.18e-06	CYRIA	CYFIP related Rac1 interactor A [Source:VGNC Symbol;Acc:VGNC:62114]
ENSFCAG00000011771	1.56283	5.53877	30.551	3.25e-08	1.18e-06	MPZL2	myelin protein zero like 2 [Source:VGNC Symbol;Acc:VGNC:63577]
ENSFCAG00000010605	-1.26633	3.88682	30.5423	3.27e-08	1.19e-06	TBKBP1	TBK1 binding protein 1 [Source:VGNC Symbol;Acc:VGNC:65998]
ENSFCAG00000011191	-4.09481	5.58238	30.5211	3.3e-08	1.2e-06	ITIH5	inter-alpha-trypsin inhibitor heavy chain 5 [Source:VGNC Symbol;Acc:VGNC:62985]
ENSFCAG00000001418	-2.61815	0.580879	30.5134	3.32e-08	1.2e-06	PGAP4	post-GPI attachment to proteins GalNAc transferase 4 [Source:VGNC Symbol;Acc:VGNC:66327]
ENSFCAG00000002499	-1.92087	2.18689	30.4293	3.46e-08	1.25e-06	DISC1	DISC1 scaffold protein [Source:VGNC Symbol;Acc:VGNC:82471]
ENSFCAG00000010806	-2.04358	0.801541	30.4184	3.48e-08	1.26e-06	NYAP1	neuronal tyrosine phosphorylated phosphoinositide-3-kinase adaptor 1 [Source:VGNC Symbol;Acc:VGNC:63941]
ENSFCAG00000005459	-1.64061	3.99526	30.4099	3.5e-08	1.26e-06	RHBDF2	rhomboid 5 homolog 2 [Source:VGNC Symbol;Acc:VGNC:64604]
ENSFCAG00000012876	2.41973	9.65945	30.378	3.56e-08	1.28e-06	GPX3	glutathione peroxidase 3 [Source:VGNC Symbol;Acc:VGNC:97450]
ENSFCAG00000009401	-2.48326	4.67015	30.2811	3.74e-08	1.34e-06	PCDH12	protocadherin 12 [Source:VGNC Symbol;Acc:VGNC:68716]
ENSFCAG00000027107	-4.55525	0.967201	30.2637	3.77e-08	1.35e-06	GFRA1	GDNF family receptor alpha 1 [Source:VGNC Symbol;Acc:VGNC:62529]
ENSFCAG00000029653	2.55764	5.88204	30.2132	3.87e-08	1.38e-06	PEBP4	phosphatidylethanolamine binding protein 4 [Source:VGNC Symbol;Acc:VGNC:79361]
ENSFCAG00000006341	-3.42082	1.16876	30.2035	3.89e-08	1.38e-06	ADAM33	ADAM metallopeptidase domain 33 [Source:VGNC Symbol;Acc:VGNC:59583]
ENSFCAG00000002130	-1.98273	4.4106	30.1499	4e-08	1.42e-06	RBMS3	RNA binding motif single stranded interacting protein 3 [Source:VGNC Symbol;Acc:VGNC:64537]
ENSFCAG00000033859	-5.67282	-0.791415	30.0518	4.21e-08	1.49e-06	NRXN2	neurexin 2 [Source:VGNC Symbol;Acc:VGNC:104316]
ENSFCAG00000002212	-1.70412	7.61469	30.0378	4.24e-08	1.5e-06	PKD1	polycystin 1, transient receptor potential channel interacting [Source:VGNC Symbol;Acc:VGNC:82450]
ENSFCAG00000009009	-2.44856	-0.467375	30.0275	4.26e-08	1.5e-06	ADGRF3	adhesion G protein-coupled receptor F3 [Source:VGNC Symbol;Acc:VGNC:59632]
ENSFCAG00000012339	-2.72222	-0.871692	30.025	4.27e-08	1.5e-06	CACNA1G	calcium voltage-gated channel subunit alpha1 G [Source:VGNC Symbol;Acc:VGNC:60298]
ENSFCAG00000008580	1.425	6.36945	30.0025	4.31e-08	1.52e-06	PHKB	phosphorylase kinase regulatory subunit beta [Source:VGNC Symbol;Acc:VGNC:68827]
ENSFCAG00000005415	-2.06729	1.53595	29.8927	4.57e-08	1.6e-06	ITGA10	integrin subunit alpha 10 [Source:VGNC Symbol;Acc:VGNC:67837]
ENSFCAG00000044781	-4.09189	5.5835	29.7898	4.82e-08	1.69e-06	ELN	elastin [Source:VGNC Symbol;Acc:VGNC:107754]
ENSFCAG00000031173	1.14031	6.11573	29.7678	4.87e-08	1.7e-06	CLDN7	claudin 7 [Source:VGNC Symbol;Acc:VGNC:98884]
ENSFCAG00000014120	-1.68241	3.38652	29.7213	4.99e-08	1.74e-06	ENSFCAG00000014120	nitric oxide synthase 1 adaptor protein [Source:HGNC Symbol;Acc:HGNC:16859]
ENSFCAG00000041277	1.55575	7.47937	29.687	5.08e-08	1.77e-06	CD63	CD63 molecule [Source:VGNC Symbol;Acc:VGNC:83518]
ENSFCAG00000031157	-2.93124	3.74987	29.6813	5.09e-08	1.77e-06	NEURL1B	neuralized E3 ubiquitin protein ligase 1B [Source:VGNC Symbol;Acc:VGNC:63782]
ENSFCAG00000036850	2.48684	2.99631	29.6487	5.18e-08	1.8e-06	STARD4	StAR related lipid transfer domain containing 4 [Source:VGNC Symbol;Acc:VGNC:102336]
ENSFCAG00000036923	-4.13152	-1.03966	29.6014	5.31e-08	1.84e-06	IRX1	iroquois homeobox 1 [Source:VGNC Symbol;Acc:VGNC:102235]
ENSFCAG00000040423	-3.68709	2.25894	29.5532	5.44e-08	1.88e-06	ENSFCAG00000040423	NA
ENSFCAG00000046627	-2.51908	0.92511	29.5518	5.44e-08	1.88e-06	STC2	stanniocalcin 2 [Source:VGNC Symbol;Acc:VGNC:102337]
ENSFCAG00000012861	1.40456	6.26003	29.4994	5.59e-08	1.92e-06	CD82	CD82 molecule [Source:VGNC Symbol;Acc:VGNC:67884]
ENSFCAG00000011940	-3.33721	5.21367	29.4928	5.61e-08	1.93e-06	SLCO2B1	solute carrier organic anion transporter family member 2B1 [Source:VGNC Symbol;Acc:VGNC:65445]
ENSFCAG00000018421	-2.12028	-1.3006	29.4432	5.76e-08	1.97e-06	CPNE9	copine family member 9 [Source:VGNC Symbol;Acc:VGNC:61136]
ENSFCAG00000000764	-4.53292	-0.622707	29.3887	5.92e-08	2.02e-06	DRD1	dopamine receptor D1 [Source:VGNC Symbol;Acc:VGNC:61626]
ENSFCAG00000006248	-2.37953	1.94754	29.3483	6.05e-08	2.06e-06	BATF2	basic leucine zipper ATF-like transcription factor 2 [Source:VGNC Symbol;Acc:VGNC:60074]
ENSFCAG00000014334	-3.52661	3.07466	29.3388	6.08e-08	2.07e-06	ADGRD1	adhesion G protein-coupled receptor D1 [Source:VGNC Symbol;Acc:VGNC:80420]
ENSFCAG00000031166	-1.81141	1.72274	29.3143	6.15e-08	2.09e-06	SYBU	syntabulin [Source:VGNC Symbol;Acc:VGNC:65871]
ENSFCAG00000022608	-2.0311	3.07877	29.2838	6.25e-08	2.12e-06	DOC2B	double C2 domain beta [Source:VGNC Symbol;Acc:VGNC:61569]
ENSFCAG00000036578	-4.24394	0.962388	29.2571	6.34e-08	2.14e-06	CPLX2	complexin 2 [Source:VGNC Symbol;Acc:VGNC:102182]
ENSFCAG00000045790	-5.60264	0.814027	29.2328	6.42e-08	2.17e-06	CSN1S1	casein alpha s1 [Source:VGNC Symbol;Acc:VGNC:107322]
ENSFCAG00000010440	-1.94355	4.09342	29.17	6.63e-08	2.23e-06	ZEB1	zinc finger E-box binding homeobox 1 [Source:VGNC Symbol;Acc:VGNC:67221]
ENSFCAG00000018522	2.36061	4.52235	29.1404	6.73e-08	2.26e-06	SLC41A2	solute carrier family 41 member 2 [Source:VGNC Symbol;Acc:VGNC:65369]
ENSFCAG00000003496	-0.919413	5.46233	29.13	6.77e-08	2.27e-06	MAP3K3	mitogen-activated protein kinase kinase kinase 3 [Source:VGNC Symbol;Acc:VGNC:97495]
ENSFCAG00000001070	-2.51729	2.60979	29.1095	6.84e-08	2.29e-06	KCTD17	potassium channel tetramerization domain containing 17 [Source:VGNC Symbol;Acc:VGNC:63057]
ENSFCAG00000012856	-3.63338	1.7761	29.1062	6.85e-08	2.29e-06	DPEP2	dipeptidase 2 [Source:HGNC Symbol;Acc:HGNC:23028]
ENSFCAG00000010888	-2.21301	4.53983	29.0891	6.91e-08	2.31e-06	CMKLR1	chemerin chemokine-like receptor 1 [Source:VGNC Symbol;Acc:VGNC:60999]
ENSFCAG00000025774	-2.9633	0.225544	29.0854	6.93e-08	2.31e-06	ENSFCAG00000025774
ENSFCAG00000010558	-2.30203	1.08811	29.0758	6.96e-08	2.31e-06	SNAI1	snail family transcriptional repressor 1 [Source:VGNC Symbol;Acc:VGNC:65514]
ENSFCAG00000041001	4.57778	1.99572	29.0329	7.12e-08	2.36e-06	TNFSF18	TNF superfamily member 18 [Source:VGNC Symbol;Acc:VGNC:107953]
ENSFCAG00000045849	-3.17206	1.99747	29.0284	7.13e-08	2.36e-06	RGS8	regulator of G protein signaling 8 [Source:VGNC Symbol;Acc:VGNC:107933]
ENSFCAG00000005957	-4.09081	6.4318	28.8954	7.64e-08	2.53e-06	LAMA2	laminin subunit alpha 2 [Source:VGNC Symbol;Acc:VGNC:68004]
ENSFCAG00000002239	-1.98806	3.35068	28.8879	7.67e-08	2.53e-06	TNFAIP2	TNF alpha induced protein 2 [Source:VGNC Symbol;Acc:VGNC:80817]
ENSFCAG00000009064	-2.46139	2.07402	28.8834	7.69e-08	2.53e-06	DTL	denticleless E3 ubiquitin [Source:VGNC Symbol;Acc:VGNC:61642]
ENSFCAG00000024088	-1.41662	5.21713	28.8859	7.68e-08	2.53e-06	CYTH3	cytohesin 3 [Source:VGNC Symbol;Acc:VGNC:69096]
ENSFCAG00000006691	-1.7728	2.95863	28.8727	7.73e-08	2.54e-06	MFNG	MFNG O-fucosylpeptide 3-beta-N-acetylglucosaminyltransferase [Source:VGNC Symbol;Acc:VGNC:68244]
ENSFCAG00000008761	-4.59347	-1.79606	28.8632	7.77e-08	2.54e-06	RSPO1	R-spondin 1 [Source:VGNC Symbol;Acc:VGNC:64796]
ENSFCAG00000018598	-1.92874	4.86313	28.7512	8.23e-08	2.69e-06	ETS1	ETS proto-onco 1, transcription factor [Source:VGNC Symbol;Acc:VGNC:61980]
ENSFCAG00000024446	1.19301	4.63636	28.6612	8.62e-08	2.81e-06	NEU1	neuraminidase 1 [Source:VGNC Symbol;Acc:VGNC:68462]
ENSFCAG00000005600	-2.40848	3.3521	28.6354	8.74e-08	2.84e-06	ADCY4	adenylate cyclase 4 [Source:VGNC Symbol;Acc:VGNC:59617]
ENSFCAG00000025418	-3.25549	0.464723	28.5547	9.11e-08	2.96e-06	WNT11	Wnt family member 11 [Source:VGNC Symbol;Acc:VGNC:67082]
ENSFCAG00000000306	-2.6191	4.45472	28.5393	9.18e-08	2.98e-06	IGFBP6	insulin like growth factor binding protein 6 [Source:VGNC Symbol;Acc:VGNC:67716]
ENSFCAG00000013177	-2.04698	3.5728	28.52	9.27e-08	3e-06	LIMS2	LIM zinc finger domain containing 2 [Source:VGNC Symbol;Acc:VGNC:63230]
ENSFCAG00000008248	-3.76147	4.66874	28.4549	9.59e-08	3.08e-06	DPYSL3	dihydropyrimidinase like 3 [Source:VGNC Symbol;Acc:VGNC:61616]
ENSFCAG00000022709	-3.18389	4.40349	28.4638	9.55e-08	3.08e-06	GPRC5B	G protein-coupled receptor class C group 5 member B [Source:VGNC Symbol;Acc:VGNC:62694]
ENSFCAG00000042185	-2.7114	-0.51863	28.4589	9.57e-08	3.08e-06	ALK	ALK receptor tyrosine kinase [Source:VGNC Symbol;Acc:VGNC:98505]
ENSFCAG00000044569	1.16915	5.2402	28.4553	9.59e-08	3.08e-06	PRUNE1	prune exopolyphosphatase 1 [Source:VGNC Symbol;Acc:VGNC:107607]
ENSFCAG00000001858	2.17195	5.01994	28.2561	1.06e-07	3.41e-06	ARMH4	armadillo like helical domain containing 4 [Source:VGNC Symbol;Acc:VGNC:59940]
ENSFCAG00000013209	1.34085	6.92502	28.2235	1.08e-07	3.46e-06	ENSFCAG00000013209
ENSFCAG00000029066	-2.28358	4.32483	28.2195	1.08e-07	3.46e-06	STOM	stomatin [Source:VGNC Symbol;Acc:VGNC:65792]
ENSFCAG00000036592	-4.66558	0.184547	28.1899	1.1e-07	3.51e-06	PDZRN4	PDZ domain containing ring finger 4 [Source:HGNC Symbol;Acc:HGNC:30552]
ENSFCAG00000010177	-1.84047	4.75659	28.1629	1.12e-07	3.54e-06	CROCC	ciliary rootlet coiled-coil, rootletin [Source:VGNC Symbol;Acc:VGNC:97390]
ENSFCAG00000027535	-2.03484	2.20993	28.1624	1.12e-07	3.54e-06	FADS3	fatty acid desaturase 3 [Source:VGNC Symbol;Acc:VGNC:62039]
ENSFCAG00000004278	1.16154	5.58206	28.1573	1.12e-07	3.55e-06	GCAT	glycine C-acetyltransferase [Source:VGNC Symbol;Acc:VGNC:62486]
ENSFCAG00000043992	-2.96059	-1.68861	28.1535	1.12e-07	3.55e-06	STUM	stum, mechanosensory transduction mediator homolog [Source:VGNC Symbol;Acc:VGNC:107946]
ENSFCAG00000025513	-1.39847	3.29104	28.1429	1.13e-07	3.56e-06	AATK	apoptosis associated tyrosine kinase [Source:VGNC Symbol;Acc:VGNC:59459]
ENSFCAG00000031466	-2.84456	7.35297	28.1341	1.13e-07	3.57e-06	C7	complement C7 [Source:VGNC Symbol;Acc:VGNC:60234]
ENSFCAG00000013212	-4.61685	1.61246	28.1232	1.14e-07	3.58e-06	LINGO1	leucine rich repeat and Ig domain containing 1 [Source:VGNC Symbol;Acc:VGNC:63236]
ENSFCAG00000022150	-4.1889	-0.155052	28.1202	1.14e-07	3.58e-06	HOXA7	homeobox A7 [Source:VGNC Symbol;Acc:VGNC:67620]
ENSFCAG00000013386	-2.64443	4.1874	28.0616	1.18e-07	3.69e-06	PCSK6	proprotein convertase subtilisin/kexin type 6 [Source:VGNC Symbol;Acc:VGNC:80878]
ENSFCAG00000041563	-3.01311	-0.647204	28.0473	1.18e-07	3.71e-06	UNCX	UNC homeobox [Source:VGNC Symbol;Acc:VGNC:107827]
ENSFCAG00000008269	1.18071	5.89483	27.9856	1.22e-07	3.82e-06	PIGS	phosphatidylinositol glycan anchor biosynthesis class S [Source:VGNC Symbol;Acc:VGNC:64167]
ENSFCAG00000024467	-2.7109	2.1692	27.9703	1.23e-07	3.84e-06	FAM110D	family with sequence similarity 110 member D [Source:VGNC Symbol;Acc:VGNC:62048]
ENSFCAG00000009408	1.29567	4.13533	27.8789	1.29e-07	4.02e-06	ENSFCAG00000009408
ENSFCAG00000038973	3.31402	1.4787	27.8454	1.31e-07	4.08e-06	ENSFCAG00000038973
ENSFCAG00000032612	1.3094	4.10231	27.7867	1.35e-07	4.2e-06	WBP1	WW domain binding protein 1 [Source:VGNC Symbol;Acc:VGNC:81258]
ENSFCAG00000002851	-3.8706	-0.33452	27.7616	1.37e-07	4.25e-06	SLC22A1	solute carrier family 22 member 1 [Source:VGNC Symbol;Acc:VGNC:97629]
ENSFCAG00000013231	-1.68694	3.90724	27.7177	1.4e-07	4.34e-06	NDE1	nudE neurodevelopment protein 1 [Source:VGNC Symbol;Acc:VGNC:63748]
ENSFCAG00000024546	1.40508	4.64309	27.7109	1.41e-07	4.35e-06	PRXL2A	peroxiredoxin like 2A [Source:VGNC Symbol;Acc:VGNC:64406]
ENSFCAG00000040159	-1.62875	4.29437	27.6624	1.44e-07	4.45e-06	PLEKHO2	pleckstrin homology domain containing O2 [Source:HGNC Symbol;Acc:HGNC:30026]
ENSFCAG00000025256	-5.30747	1.7021	27.5919	1.5e-07	4.61e-06	SPSB4	splA/ryanodine receptor domain and SOCS box containing 4 [Source:VGNC Symbol;Acc:VGNC:65657]
ENSFCAG00000015249	-2.80882	-1.01874	27.5747	1.51e-07	4.64e-06	CMTM2	CKLF like MARVEL transmembrane domain containing 2 [Source:HGNC Symbol;Acc:HGNC:19173]
ENSFCAG00000013645	-3.14771	1.95651	27.5398	1.54e-07	4.71e-06	ENSFCAG00000013645	NA
ENSFCAG00000039551	-2.21951	-1.0484	27.5421	1.54e-07	4.71e-06	SNORA5A	small nucleolar RNA, H/ACA box 5A [Source:HGNC Symbol;Acc:HGNC:32588]
ENSFCAG00000007330	1.07665	5.59899	27.4756	1.59e-07	4.86e-06	EML2	EMAP like 2 [Source:VGNC Symbol;Acc:VGNC:61849]
ENSFCAG00000005932	-4.47678	0.667853	27.4701	1.6e-07	4.86e-06	GLIS1	GLIS family zinc finger 1 [Source:VGNC Symbol;Acc:VGNC:62580]
ENSFCAG00000013416	-3.58256	3.01506	27.4526	1.61e-07	4.89e-06	SLC4A11	solute carrier family 4 member 11 [Source:VGNC Symbol;Acc:VGNC:65385]
ENSFCAG00000032442	-3.29918	0.112279	27.4505	1.61e-07	4.89e-06	ANGPTL8	angiopoietin like 8 [Source:VGNC Symbol;Acc:VGNC:69346]
ENSFCAG00000009956	-2.8538	4.21535	27.3537	1.69e-07	5.13e-06	ADAM19	ADAM metallopeptidase domain 19 [Source:VGNC Symbol;Acc:VGNC:59578]
ENSFCAG00000014877	-3.35718	2.94281	27.351	1.7e-07	5.13e-06	GPM6B	glycoprotein M6B [Source:VGNC Symbol;Acc:VGNC:67412]
ENSFCAG00000043521	-2.58035	3.62957	27.3276	1.72e-07	5.19e-06	ENSFCAG00000043521
ENSFCAG00000014906	-2.69763	2.59937	27.2834	1.76e-07	5.3e-06	MYZAP	myocardial zonula adherens protein [Source:HGNC Symbol;Acc:HGNC:43444]
ENSFCAG00000001014	1.88226	6.1802	27.2671	1.77e-07	5.33e-06	GBP1	guanylate binding protein 1 [Source:HGNC Symbol;Acc:HGNC:4182]
ENSFCAG00000000150	-1.30224	5.50717	27.2111	1.82e-07	5.48e-06	TEAD4	TEA domain transcription factor 4 [Source:VGNC Symbol;Acc:VGNC:66056]
ENSFCAG00000031619	1.86862	6.42537	27.1679	1.87e-07	5.59e-06	ME1	malic enzyme 1 [Source:VGNC Symbol;Acc:VGNC:68225]
ENSFCAG00000015571	-1.99236	-0.130645	27.1119	1.92e-07	5.75e-06	IL12B	interleukin 12B [Source:VGNC Symbol;Acc:VGNC:67756]
ENSFCAG00000010639	-1.78092	4.66399	27.0993	1.93e-07	5.78e-06	CEMIP2	cell migration inducing hyaluronidase 2 [Source:VGNC Symbol;Acc:VGNC:60751]
ENSFCAG00000012641	-1.85273	4.39567	27.0957	1.94e-07	5.78e-06	RGL1	ral guanine nucleotide dissociation stimulator like 1 [Source:VGNC Symbol;Acc:VGNC:64590]
ENSFCAG00000024629	2.27863	7.83586	27.0879	1.94e-07	5.78e-06	ADGRG6	adhesion G protein-coupled receptor G6 [Source:VGNC Symbol;Acc:VGNC:102375]
ENSFCAG00000043434	-3.23025	-0.84534	27.0895	1.94e-07	5.78e-06	CCDC136	coiled-coil domain containing 136 [Source:VGNC Symbol;Acc:VGNC:60459]
ENSFCAG00000005935	-3.2449	6.13177	27.0473	1.99e-07	5.89e-06	MMP2	matrix metallopeptidase 2 [Source:VGNC Symbol;Acc:VGNC:68287]
ENSFCAG00000022929	-1.4761	5.58575	27.0462	1.99e-07	5.89e-06	SLC9A3R2	SLC9A3 regulator 2 [Source:VGNC Symbol;Acc:VGNC:65434]
ENSFCAG00000041752	-4.03323	-2.63938	26.918	2.12e-07	6.28e-06	IRX5	iroquois homeobox 5 [Source:HGNC Symbol;Acc:HGNC:14361]
ENSFCAG00000014721	-1.76563	4.72408	26.9056	2.14e-07	6.31e-06	DLL4	delta like canonical Notch ligand 4 [Source:VGNC Symbol;Acc:VGNC:61521]
ENSFCAG00000023366	-4.37993	6.07253	26.8911	2.15e-07	6.34e-06	FBLN1	fibulin 1 [Source:VGNC Symbol;Acc:VGNC:83879]
ENSFCAG00000014219	-1.85249	2.43139	26.8805	2.16e-07	6.37e-06	CNTLN	centlein [Source:VGNC Symbol;Acc:VGNC:102914]
ENSFCAG00000043617	-3.66322	-1.06888	26.8638	2.18e-07	6.41e-06	ENSFCAG00000043617
ENSFCAG00000036933	-3.94028	0.66056	26.8538	2.19e-07	6.43e-06	C1QTNF7	C1q and TNF related 7 [Source:VGNC Symbol;Acc:VGNC:78460]
ENSFCAG00000032903	1.09374	4.86287	26.8428	2.21e-07	6.46e-06	NUDT14	nudix hydrolase 14 [Source:VGNC Symbol;Acc:VGNC:80896]
ENSFCAG00000004258	1.01711	5.94984	26.7857	2.27e-07	6.64e-06	AP1M2	adaptor related protein complex 1 subunit mu 2 [Source:VGNC Symbol;Acc:VGNC:67723]
ENSFCAG00000023881	1.42729	4.71647	26.7663	2.3e-07	6.69e-06	MFSD13A	major facilitator superfamily domain containing 13A [Source:VGNC Symbol;Acc:VGNC:63478]
ENSFCAG00000046428	-3.78164	-1.29658	26.7669	2.3e-07	6.69e-06	EDN3	endothelin 3 [Source:VGNC Symbol;Acc:VGNC:109563]
ENSFCAG00000000479	1.24683	10.0012	26.6901	2.39e-07	6.94e-06	CALR	calreticulin [Source:VGNC Symbol;Acc:VGNC:60327]
ENSFCAG00000016642	-3.50136	-0.591906	26.6276	2.47e-07	7.16e-06	MIR126	microRNA 126 [Source:HGNC Symbol;Acc:HGNC:31508]
ENSFCAG00000019317	-2.60417	1.89604	26.5631	2.55e-07	7.39e-06	SLC7A2	solute carrier family 7 member 2 [Source:VGNC Symbol;Acc:VGNC:65425]
ENSFCAG00000006420	1.08083	6.12947	26.53	2.59e-07	7.51e-06	TEX264	testis expressed 264, ER-phagy receptor [Source:VGNC Symbol;Acc:VGNC:66099]
ENSFCAG00000037326	-3.54049	-1.52769	26.5229	2.6e-07	7.52e-06	GDNF	glial cell derived neurotrophic factor [Source:VGNC Symbol;Acc:VGNC:102212]
ENSFCAG00000029595	1.64388	6.80288	26.5053	2.63e-07	7.58e-06	CITED2	Cbp/p300 interacting transactivator with Glu/Asp rich carboxy-terminal domain 2 [Source:VGNC Symbol;Acc:VGNC:102401]
ENSFCAG00000015544	-3.48685	3.02497	26.4668	2.68e-07	7.72e-06	SPOCK1	SPARC (osteonectin), cwcv and kazal like domains proteoglycan 1 [Source:VGNC Symbol;Acc:VGNC:102331]
ENSFCAG00000040463	-3.13552	2.13434	26.4618	2.69e-07	7.72e-06	ENSFCAG00000040463	NA
ENSFCAG00000016347	1.49644	4.77792	26.4161	2.75e-07	7.89e-06	NDUFA11	NADH:ubiquinone oxidoreductase subunit A11 [Source:HGNC Symbol;Acc:HGNC:20371]
ENSFCAG00000025639	-1.31644	6.60423	26.4018	2.77e-07	7.93e-06	RBPMS	RNA binding protein, mRNA processing factor [Source:VGNC Symbol;Acc:VGNC:79987]
ENSFCAG00000046094	-4.04609	-1.76678	26.4041	2.77e-07	7.93e-06	ENSFCAG00000046094	NA
ENSFCAG00000006211	-3.28564	3.46623	26.3792	2.81e-07	8e-06	BICC1	BicC family RNA binding protein 1 [Source:VGNC Symbol;Acc:VGNC:60111]
ENSFCAG00000028242	3.95587	-1.37685	26.3777	2.81e-07	8e-06	ENSFCAG00000028242
ENSFCAG00000022320	-2.35695	-0.18802	26.3694	2.82e-07	8.02e-06	ENSFCAG00000022320
ENSFCAG00000028703	-4.27809	5.1531	26.3322	2.87e-07	8.15e-06	PI16	peptidase inhibitor 16 [Source:VGNC Symbol;Acc:VGNC:97555]
ENSFCAG00000040767	-3.76563	-2.08765	26.3342	2.87e-07	8.15e-06	ENSFCAG00000040767	NA
ENSFCAG00000000145	1.1397	7.86304	26.3237	2.89e-07	8.17e-06	FKBP4	FKBP prolyl isomerase 4 [Source:VGNC Symbol;Acc:VGNC:62280]
ENSFCAG00000046547	1.53761	3.24926	26.3214	2.89e-07	8.17e-06	ENSFCAG00000046547
ENSFCAG00000006438	-3.21532	-1.90839	26.2928	2.93e-07	8.26e-06	SCML2	Scm polycomb group protein like 2 [Source:VGNC Symbol;Acc:VGNC:82309]
ENSFCAG00000027251	-2.76051	2.76148	26.2949	2.93e-07	8.26e-06	NFASC	neurofascin [Source:VGNC Symbol;Acc:VGNC:63788]
ENSFCAG00000044774	1.70445	6.97259	26.247	3e-07	8.45e-06	SPCS3	signal peptidase complex subunit 3 [Source:VGNC Symbol;Acc:VGNC:107468]
ENSFCAG00000018358	-3.93425	3.07583	26.2235	3.04e-07	8.53e-06	NELL2	neural EGFL like 2 [Source:VGNC Symbol;Acc:VGNC:68461]
ENSFCAG00000018957	-3.23913	4.99343	26.2224	3.04e-07	8.53e-06	COL28A1	collagen type XXVIII alpha 1 chain [Source:VGNC Symbol;Acc:VGNC:61057]
ENSFCAG00000005118	-3.69312	4.16112	26.2168	3.05e-07	8.54e-06	LAMC3	laminin subunit gamma 3 [Source:VGNC Symbol;Acc:VGNC:68013]
ENSFCAG00000011427	4.13183	3.94344	26.1663	3.13e-07	8.75e-06	MUC20	mucin 20, cell surface associated [Source:VGNC Symbol;Acc:VGNC:108367]
ENSFCAG00000006629	-3.70202	6.40035	26.1503	3.16e-07	8.81e-06	SERPING1	serpin family G member 1 [Source:VGNC Symbol;Acc:VGNC:65029]
ENSFCAG00000033118	-5.45956	-0.654477	26.1281	3.19e-07	8.9e-06	ENSFCAG00000033118
ENSFCAG00000043732	-3.5937	-0.798266	26.0876	3.26e-07	9.07e-06	GPIHBP1	glycosylphosphatidylinositol anchored high density lipoprotein binding protein 1 [Source:HGNC Symbol;Acc:HGNC:24945]
ENSFCAG00000042585	-3.86127	-0.849477	26.0711	3.29e-07	9.13e-06	ENSFCAG00000042585	NA
ENSFCAG00000005745	-1.34774	6.26059	26.0543	3.32e-07	9.2e-06	CASKIN2	CASK interacting protein 2 [Source:VGNC Symbol;Acc:VGNC:60378]
ENSFCAG00000005369	-2.14098	-0.523792	26.0407	3.34e-07	9.25e-06	IGF2BP2	insulin like growth factor 2 mRNA binding protein 2 [Source:VGNC Symbol;Acc:VGNC:62889]
ENSFCAG00000019051	-3.82451	0.501301	25.9173	3.56e-07	9.84e-06	SSC5D	scavenger receptor cysteine rich family member with 5 domains [Source:VGNC Symbol;Acc:VGNC:82391]
ENSFCAG00000026039	-2.19744	0.642652	25.8972	3.6e-07	9.91e-06	WNK4	WNK lysine deficient protein kinase 4 [Source:VGNC Symbol;Acc:VGNC:67079]
ENSFCAG00000041158	-2.84581	1.87932	25.8984	3.6e-07	9.91e-06	TMEM119	transmembrane protein 119 [Source:VGNC Symbol;Acc:VGNC:107728]
ENSFCAG00000002452	5.15174	-0.0751399	25.8842	3.63e-07	9.96e-06	CYP24A1	cytochrome P450 family 24 subfamily A member 1 [Source:VGNC Symbol;Acc:VGNC:80078]
ENSFCAG00000033287	1.0338	5.88804	25.824	3.74e-07	1.03e-05	RHOQ	ras homolog family member Q [Source:VGNC Symbol;Acc:VGNC:81208]
ENSFCAG00000001658	2.78862	1.23578	25.7267	3.93e-07	1.08e-05	DDO	D-aspartate oxidase [Source:VGNC Symbol;Acc:VGNC:61393]
ENSFCAG00000002830	-2.53045	4.71459	25.7293	3.93e-07	1.08e-05	TEK	TEK receptor tyrosine kinase [Source:VGNC Symbol;Acc:VGNC:66064]
ENSFCAG00000026195	-1.07421	5.72682	25.6994	3.99e-07	1.09e-05	PEAK1	pseudopodium enriched atypical kinase 1 [Source:VGNC Symbol;Acc:VGNC:64107]
ENSFCAG00000014259	-4.16486	-1.67871	25.6927	4e-07	1.09e-05	ENSFCAG00000014259
ENSFCAG00000032399	-1.63706	3.76818	25.6901	4.01e-07	1.09e-05	OAF	out at first homolog [Source:HGNC Symbol;Acc:HGNC:28752]
ENSFCAG00000008222	1.00859	8.06809	25.6837	4.02e-07	1.09e-05	RPN1	ribophorin I [Source:VGNC Symbol;Acc:VGNC:64741]
ENSFCAG00000000953	-2.75239	-0.905009	25.6541	4.08e-07	1.11e-05	ENSFCAG00000000953	NA
ENSFCAG00000015705	1.73709	9.15451	25.6515	4.09e-07	1.11e-05	ALAS1	5'-aminolevulinate synthase 1 [Source:VGNC Symbol;Acc:VGNC:59732]
ENSFCAG00000000304	-1.42512	7.63935	25.6283	4.14e-07	1.12e-05	TNS2	tensin 2 [Source:VGNC Symbol;Acc:VGNC:66436]
ENSFCAG00000014237	-0.9864	4.93536	25.5864	4.23e-07	1.14e-05	TTC28	tetratricopeptide repeat domain 28 [Source:VGNC Symbol;Acc:VGNC:66664]
ENSFCAG00000008962	-5.06666	3.06856	25.5714	4.26e-07	1.15e-05	GDF10	growth differentiation factor 10 [Source:VGNC Symbol;Acc:VGNC:108137]
ENSFCAG00000011929	1.21286	7.5365	25.4637	4.51e-07	1.21e-05	RPN2	ribophorin II [Source:VGNC Symbol;Acc:VGNC:64742]
ENSFCAG00000005306	-2.42288	0.721614	25.4552	4.53e-07	1.22e-05	NPAS2	neuronal PAS domain protein 2 [Source:VGNC Symbol;Acc:VGNC:68526]
ENSFCAG00000041252	-2.4155	0.59789	25.4537	4.53e-07	1.22e-05	ENSFCAG00000041252	NA
ENSFCAG00000003648	2.1784	4.26304	25.4334	4.58e-07	1.23e-05	PTRHD1	peptidyl-tRNA hydrolase domain containing 1 [Source:VGNC Symbol;Acc:VGNC:64434]
ENSFCAG00000010511	-1.0096	6.0878	25.3945	4.67e-07	1.25e-05	TBC1D2B	TBC1 domain family member 2B [Source:VGNC Symbol;Acc:VGNC:65984]
ENSFCAG00000015631	1.15674	5.3868	25.3934	4.68e-07	1.25e-05	ERP44	endoplasmic reticulum protein 44 [Source:VGNC Symbol;Acc:VGNC:61957]
ENSFCAG00000041932	-1.86534	4.44964	25.3756	4.72e-07	1.26e-05	RUNX2	RUNX family transcription factor 2 [Source:VGNC Symbol;Acc:VGNC:102510]
ENSFCAG00000000544	-4.45193	2.88798	25.3249	4.84e-07	1.29e-05	EPHB1	EPH receptor B1 [Source:VGNC Symbol;Acc:VGNC:61906]
ENSFCAG00000011108	1.49179	5.68931	25.31	4.88e-07	1.3e-05	BCL2L13	BCL2 like 13 [Source:VGNC Symbol;Acc:VGNC:60084]
ENSFCAG00000001476	1.31215	5.92594	25.3068	4.89e-07	1.3e-05	GSR	glutathione-disulfide reductase [Source:VGNC Symbol;Acc:VGNC:67488]
ENSFCAG00000014533	-0.84922	5.71451	25.2896	4.93e-07	1.31e-05	ARHGEF7	Rho guanine nucleotide exchange factor 7 [Source:VGNC Symbol;Acc:VGNC:59909]
ENSFCAG00000045800	-2.90843	-0.725891	25.2862	4.94e-07	1.31e-05	DACT3	dishevelled binding antagonist of beta catenin 3 [Source:HGNC Symbol;Acc:HGNC:30745]
ENSFCAG00000046115	-2.93619	6.09686	25.2669	4.99e-07	1.32e-05	ENSFCAG00000046115	NA
ENSFCAG00000005446	-4.77763	4.09662	25.2491	5.04e-07	1.33e-05	TBX1	T-box transcription factor 1 [Source:VGNC Symbol;Acc:VGNC:80497]
ENSFCAG00000010409	-1.54035	3.47144	25.2075	5.15e-07	1.35e-05	RARB	retinoic acid receptor beta [Source:VGNC Symbol;Acc:VGNC:69241]
ENSFCAG00000028113	1.25874	5.82938	25.2101	5.14e-07	1.35e-05	NAA20	N-alpha-acetyltransferase 20, NatB catalytic subunit [Source:VGNC Symbol;Acc:VGNC:82879]
ENSFCAG00000005229	-2.0537	4.25849	25.2017	5.16e-07	1.36e-05	CADM4	cell adhesion molecule 4 [Source:VGNC Symbol;Acc:VGNC:60315]
ENSFCAG00000008559	-2.08999	1.76217	25.1897	5.2e-07	1.36e-05	AMZ1	archaelysin family metallopeptidase 1 [Source:VGNC Symbol;Acc:VGNC:59773]
ENSFCAG00000012843	-0.996636	5.82101	25.1849	5.21e-07	1.36e-05	APBB2	amyloid beta protein binding family B member 2 [Source:VGNC Symbol;Acc:VGNC:67737]
ENSFCAG00000029811	-2.0816	4.3109	25.1852	5.21e-07	1.36e-05	PLEKHG1	pleckstrin homology and RhoGEF domain containing G1 [Source:VGNC Symbol;Acc:VGNC:64226]
ENSFCAG00000009887	-2.05017	0.712448	25.1397	5.33e-07	1.39e-05	CGREF1	cell growth regulator with EF-hand domain 1 [Source:VGNC Symbol;Acc:VGNC:80063]
ENSFCAG00000037314	1.27264	5.20145	25.1367	5.34e-07	1.39e-05	VKORC1L1	vitamin K epoxide reductase complex subunit 1 like 1 [Source:HGNC Symbol;Acc:HGNC:21492]
ENSFCAG00000022628	-2.76823	0.174143	25.1322	5.35e-07	1.39e-05	TRPM5	transient receptor potential cation channel subfamily M member 5 [Source:VGNC Symbol;Acc:VGNC:82327]
ENSFCAG00000004948	-2.92495	2.0827	25.1188	5.39e-07	1.4e-05	GNAL	G protein subunit alpha L [Source:VGNC Symbol;Acc:VGNC:62618]
ENSFCAG00000037747	-1.97682	1.82934	25.1088	5.42e-07	1.41e-05	S100B	S100 calcium binding protein B [Source:VGNC Symbol;Acc:VGNC:102837]
ENSFCAG00000012937	-1.77054	2.57643	25.1021	5.44e-07	1.41e-05	CEMIP	cell migration inducing hyaluronidase 1 [Source:VGNC Symbol;Acc:VGNC:60750]
ENSFCAG00000023593	1.31356	5.72306	25.0916	5.47e-07	1.41e-05	PSMB5	proteasome 20S subunit beta 5 [Source:VGNC Symbol;Acc:VGNC:80876]
ENSFCAG00000011640	1.33352	6.79845	25.0784	5.5e-07	1.42e-05	SLC4A4	solute carrier family 4 member 4 [Source:VGNC Symbol;Acc:VGNC:65389]
ENSFCAG00000028762	-4.50305	-2.04414	25.0683	5.53e-07	1.43e-05	CMKLR2	chemerin chemokine-like receptor 2 [Source:VGNC Symbol;Acc:VGNC:80225]
ENSFCAG00000000845	1.40478	6.61152	24.9557	5.87e-07	1.51e-05	CTSZ	cathepsin Z [Source:VGNC Symbol;Acc:VGNC:61273]
ENSFCAG00000002657	-3.40994	1.03429	24.9447	5.9e-07	1.51e-05	GPRASP2	G protein-coupled receptor associated sorting protein 2 [Source:VGNC Symbol;Acc:VGNC:82381]
ENSFCAG00000011809	1.28585	6.36929	24.9443	5.9e-07	1.51e-05	ACSL3	acyl-CoA synthetase long chain family member 3 [Source:VGNC Symbol;Acc:VGNC:59535]
ENSFCAG00000025878	-3.52864	4.84035	24.9034	6.03e-07	1.55e-05	HMCN1	hemicentin 1 [Source:HGNC Symbol;Acc:HGNC:19194]
ENSFCAG00000046410	-2.67923	0.0555438	24.855	6.18e-07	1.58e-05	MSX1	msh homeobox 1 [Source:VGNC Symbol;Acc:VGNC:107349]
ENSFCAG00000045920	-3.71361	0.173809	24.8165	6.31e-07	1.61e-05	FOXC2	forkhead box C2 [Source:HGNC Symbol;Acc:HGNC:3801]
ENSFCAG00000011128	-2.32441	0.648561	24.8091	6.33e-07	1.62e-05	SPATA46	spermatosis associated 46 [Source:VGNC Symbol;Acc:VGNC:65614]
ENSFCAG00000007621	-2.0537	2.42592	24.778	6.43e-07	1.64e-05	EEPD1	endonuclease/exonuclease/phosphatase family domain containing 1 [Source:VGNC Symbol;Acc:VGNC:61736]
ENSFCAG00000040810	-2.83006	-0.917504	24.7564	6.51e-07	1.66e-05	ENSFCAG00000040810	NA
ENSFCAG00000015779	-2.61306	2.33434	24.742	6.55e-07	1.67e-05	ENSFCAG00000015779
ENSFCAG00000027961	-1.26324	4.33442	24.7127	6.65e-07	1.69e-05	BTBD8	BTB domain containing 8 [Source:HGNC Symbol;Acc:HGNC:21019]
ENSFCAG00000008920	-3.07915	-0.301359	24.6696	6.81e-07	1.72e-05	COL20A1	collagen type XX alpha 1 chain [Source:VGNC Symbol;Acc:VGNC:80073]
ENSFCAG00000040701	-3.50757	2.01866	24.6412	6.91e-07	1.74e-05	ENSFCAG00000040701
ENSFCAG00000041444	-1.62321	3.60727	24.639	6.91e-07	1.74e-05	PALM3	paralemmin 3 [Source:HGNC Symbol;Acc:HGNC:33274]
ENSFCAG00000043200	-1.90164	2.74232	24.6406	6.91e-07	1.74e-05	ADM	adrenomedullin [Source:VGNC Symbol;Acc:VGNC:105838]
ENSFCAG00000003651	-1.34289	2.92212	24.6128	7.01e-07	1.76e-05	ADCY3	adenylate cyclase 3 [Source:VGNC Symbol;Acc:VGNC:59616]
ENSFCAG00000015511	-3.40641	2.89015	24.6146	7e-07	1.76e-05	GEM	GTP binding protein overexpressed in skeletal muscle [Source:VGNC Symbol;Acc:VGNC:62512]
ENSFCAG00000012287	-1.02129	4.85655	24.5739	7.15e-07	1.79e-05	MAML2	mastermind like transcriptional coactivator 2 [Source:VGNC Symbol;Acc:VGNC:63372]
ENSFCAG00000042245	-4.46495	-2.13127	24.5745	7.15e-07	1.79e-05	GNG8	G protein subunit gamma 8 [Source:HGNC Symbol;Acc:HGNC:19664]
ENSFCAG00000026071	1.27837	8.32072	24.5658	7.18e-07	1.8e-05	SPINT2	serine peptidase inhibitor, Kunitz type 2 [Source:VGNC Symbol;Acc:VGNC:103750]
ENSFCAG00000028798	-3.33882	-0.905486	24.5678	7.17e-07	1.8e-05	ENSFCAG00000028798
ENSFCAG00000031222	-2.04562	3.34598	24.537	7.29e-07	1.82e-05	CMTM3	CKLF like MARVEL transmembrane domain containing 3 [Source:VGNC Symbol;Acc:VGNC:61000]
ENSFCAG00000042662	-3.07628	-0.949954	24.5282	7.32e-07	1.83e-05	TCF15	transcription factor 15 [Source:HGNC Symbol;Acc:HGNC:11627]
ENSFCAG00000024766	-1.57759	4.50969	24.4984	7.44e-07	1.85e-05	CEP85L	centrosomal protein 85 like [Source:VGNC Symbol;Acc:VGNC:60787]
ENSFCAG00000030802	1.31963	4.22305	24.4967	7.44e-07	1.85e-05	FASTKD1	FAST kinase domains 1 [Source:VGNC Symbol;Acc:VGNC:62154]
ENSFCAG00000015244	-1.82665	5.89446	24.4885	7.48e-07	1.86e-05	CDH5	cadherin 5 [Source:VGNC Symbol;Acc:VGNC:60684]
ENSFCAG00000046171	-2.72438	1.41084	24.438	7.67e-07	1.9e-05	ENSFCAG00000046171
ENSFCAG00000013402	-2.7825	3.14636	24.3835	7.89e-07	1.95e-05	CSGALNACT1	chondroitin sulfate N-acetylgalactosaminyltransferase 1 [Source:VGNC Symbol;Acc:VGNC:61218]
ENSFCAG00000003947	-2.34543	2.00917	24.332	8.11e-07	2e-05	RIPOR3	RIPOR family member 3 [Source:VGNC Symbol;Acc:VGNC:81209]
ENSFCAG00000042247	-2.59906	2.89839	24.3317	8.11e-07	2e-05	DIPK2B	divergent protein kinase domain 2B [Source:HGNC Symbol;Acc:HGNC:25866]
ENSFCAG00000028235	1.36656	5.78561	24.2731	8.36e-07	2.06e-05	EIF2B2	eukaryotic translation initiation factor 2B subunit beta [Source:VGNC Symbol;Acc:VGNC:61774]
ENSFCAG00000015423	-1.97735	3.67366	24.2575	8.43e-07	2.07e-05	SLC5A10	solute carrier family 5 member 10 [Source:VGNC Symbol;Acc:VGNC:65399]
ENSFCAG00000040859	1.37762	6.66627	24.243	8.49e-07	2.09e-05	CMTM6	CKLF like MARVEL transmembrane domain containing 6 [Source:VGNC Symbol;Acc:VGNC:102677]
ENSFCAG00000030918	-5.17203	4.94309	24.2274	8.56e-07	2.1e-05	ABCA10	ATP binding cassette subfamily A member 10 [Source:VGNC Symbol;Acc:VGNC:98755]
ENSFCAG00000010364	-2.19323	3.22177	24.2084	8.65e-07	2.12e-05	PDE5A	phosphodiesterase 5A [Source:VGNC Symbol;Acc:VGNC:68760]
ENSFCAG00000034002	-1.28367	2.62471	24.1985	8.69e-07	2.13e-05	ENSFCAG00000034002
ENSFCAG00000003245	-4.17215	-2.69288	24.1917	8.72e-07	2.13e-05	SLC44A5	solute carrier family 44 member 5 [Source:VGNC Symbol;Acc:VGNC:65375]
ENSFCAG00000037990	-2.16793	2.90898	24.183	8.76e-07	2.14e-05	SAMD4A	sterile alpha motif domain containing 4A [Source:VGNC Symbol;Acc:VGNC:80853]
ENSFCAG00000037273	-1.14368	3.43424	24.1603	8.86e-07	2.16e-05	SYDE1	synapse defective Rho GTPase homolog 1 [Source:VGNC Symbol;Acc:VGNC:80729]
ENSFCAG00000043336	-3.38046	1.28342	24.1626	8.85e-07	2.16e-05	C5AR2	complement C5a receptor 2 [Source:HGNC Symbol;Acc:HGNC:4527]
ENSFCAG00000010159	-3.91377	-0.826628	24.1294	9.01e-07	2.19e-05	PPP1R1A	protein phosphatase 1 regulatory inhibitor subunit 1A [Source:VGNC Symbol;Acc:VGNC:69000]
ENSFCAG00000013741	4.00267	5.70859	24.1241	9.03e-07	2.19e-05	B3GAT1	beta-1,3-glucuronyltransferase 1 [Source:VGNC Symbol;Acc:VGNC:68962]
ENSFCAG00000026485	1.3189	6.62378	24.1259	9.02e-07	2.19e-05	SCP2	sterol carrier protein 2 [Source:VGNC Symbol;Acc:VGNC:80351]
ENSFCAG00000011550	-2.17437	3.71407	24.0697	9.29e-07	2.25e-05	WDR97	WD repeat domain 97 [Source:VGNC Symbol;Acc:VGNC:67066]
ENSFCAG00000040781	-5.12397	0.81966	24.0472	9.4e-07	2.27e-05	NALF1	NALCN channel auxiliary factor 1 [Source:VGNC Symbol;Acc:VGNC:102202]
ENSFCAG00000011475	3.35567	4.17742	24.0166	9.55e-07	2.3e-05	HMGCS2	3-hydroxy-3-methylglutaryl-CoA synthase 2 [Source:VGNC Symbol;Acc:VGNC:67598]
ENSFCAG00000042322	-3.87952	0.0641985	24.0179	9.54e-07	2.3e-05	PRDM8	PR/SET domain 8 [Source:VGNC Symbol;Acc:VGNC:107431]
ENSFCAG00000023221	-2.58546	1.56794	23.995	9.66e-07	2.32e-05	PHEX	phosphate regulating endopeptidase homolog X-linked [Source:HGNC Symbol;Acc:HGNC:8918]
ENSFCAG00000025535	1.36106	6.37401	23.9887	9.69e-07	2.33e-05	ATP6V1A	ATPase H+ transporting V1 subunit A [Source:VGNC Symbol;Acc:VGNC:68660]
ENSFCAG00000014374	-2.65406	-1.67103	23.9735	9.77e-07	2.34e-05	SLC39A4	solute carrier family 39 member 4 [Source:VGNC Symbol;Acc:VGNC:65360]
ENSFCAG00000000404	-3.34418	5.90999	23.9236	1e-06	2.4e-05	LYVE1	lymphatic vessel endothelial hyaluronan receptor 1 [Source:VGNC Symbol;Acc:VGNC:63350]
ENSFCAG00000028606	1.35769	5.05274	23.8739	1.03e-06	2.46e-05	SSR3	signal sequence receptor subunit 3 [Source:VGNC Symbol;Acc:VGNC:97645]
ENSFCAG00000024657	0.908725	5.5102	23.8539	1.04e-06	2.48e-05	URAH	urate (hydroxyiso-) hydrolase [Source:VGNC Symbol;Acc:VGNC:109240]
ENSFCAG00000006900	-4.12558	-1.21323	23.8316	1.05e-06	2.5e-05	TMEM255B	transmembrane protein 255B [Source:VGNC Symbol;Acc:VGNC:66335]
ENSFCAG00000015532	-2.02869	4.69975	23.8293	1.05e-06	2.5e-05	ZEB2	zinc finger E-box binding homeobox 2 [Source:VGNC Symbol;Acc:VGNC:67222]
ENSFCAG00000031660	1.04868	5.49066	23.8379	1.05e-06	2.5e-05	ORMDL3	ORMDL sphingolipid biosynthesis regulator 3 [Source:VGNC Symbol;Acc:VGNC:63974]
ENSFCAG00000036549	-3.3009	1.74539	23.8322	1.05e-06	2.5e-05	MEIS1	Meis homeobox 1 [Source:VGNC Symbol;Acc:VGNC:81120]
ENSFCAG00000037158	-2.29873	3.95825	23.836	1.05e-06	2.5e-05	VASH1	vasohibin 1 [Source:VGNC Symbol;Acc:VGNC:80810]
ENSFCAG00000031355	4.65565	4.97678	23.7845	1.08e-06	2.55e-05	ENSFCAG00000031355
ENSFCAG00000040298	-2.69934	5.34893	23.7426	1.1e-06	2.6e-05	COL5A1	collagen type V alpha 1 chain [Source:VGNC Symbol;Acc:VGNC:102915]
ENSFCAG00000005901	-2.53512	-0.824848	23.7385	1.1e-06	2.61e-05	FOXF2	forkhead box F2 [Source:VGNC Symbol;Acc:VGNC:62333]
ENSFCAG00000043468	-2.09741	4.95205	23.6947	1.13e-06	2.66e-05	KLF2	Kruppel like factor 2 [Source:VGNC Symbol;Acc:VGNC:102626]
ENSFCAG00000008082	-2.5201	5.86238	23.6849	1.13e-06	2.67e-05	OSMR	oncostatin M receptor [Source:VGNC Symbol;Acc:VGNC:68659]
ENSFCAG00000011147	1.04706	6.0773	23.6869	1.13e-06	2.67e-05	CASK	calcium/calmodulin dependent serine protein kinase [Source:VGNC Symbol;Acc:VGNC:97372]
ENSFCAG00000003093	-1.97048	9.11056	23.6765	1.14e-06	2.68e-05	GSN	gelsolin [Source:VGNC Symbol;Acc:VGNC:67486]
ENSFCAG00000025450	-1.13794	5.69794	23.6292	1.17e-06	2.74e-05	MAST4	microtubule associated serine/threonine kinase family member 4 [Source:VGNC Symbol;Acc:VGNC:102250]
ENSFCAG00000032639	-1.30103	4.43785	23.5985	1.19e-06	2.78e-05	CD1H11orf95	chromosome D1 C11orf95 homolog [Source:VGNC Symbol;Acc:VGNC:81990]
ENSFCAG00000003882	-2.96667	-0.314904	23.5873	1.19e-06	2.79e-05	EFCAB13	EF-hand calcium binding domain 13 [Source:HGNC Symbol;Acc:HGNC:26864]
ENSFCAG00000014662	1.4796	5.99948	23.5861	1.19e-06	2.79e-05	COX8A	cytochrome c oxidase subunit 8A [Source:VGNC Symbol;Acc:VGNC:82003]
ENSFCAG00000005561	-2.43528	-1.37231	23.5771	1.2e-06	2.8e-05	TMOD4	tropomodulin 4 [Source:VGNC Symbol;Acc:VGNC:66380]
ENSFCAG00000030205	-2.4256	0.817055	23.5726	1.2e-06	2.8e-05	ENSFCAG00000030205
ENSFCAG00000002911	1.27167	4.70561	23.5418	1.22e-06	2.84e-05	CXADR	CXADR Ig-like cell adhesion molecule [Source:VGNC Symbol;Acc:VGNC:84870]
ENSFCAG00000012527	-2.78561	1.64992	23.5345	1.23e-06	2.85e-05	SBSPON	somatomedin B and thrombospondin type 1 domain containing [Source:VGNC Symbol;Acc:VGNC:64891]
ENSFCAG00000013880	-2.96705	-1.32454	23.5317	1.23e-06	2.85e-05	KNG1	kininogen 1 [Source:VGNC Symbol;Acc:VGNC:102765]
ENSFCAG00000028720	-1.84165	3.53898	23.493	1.25e-06	2.91e-05	FILIP1L	filamin A interacting protein 1 like [Source:VGNC Symbol;Acc:VGNC:62274]
ENSFCAG00000010530	1.12877	6.94519	23.4869	1.26e-06	2.91e-05	DDR1	discoidin domain receptor tyrosine kinase 1 [Source:VGNC Symbol;Acc:VGNC:102411]
ENSFCAG00000012399	1.19626	7.93763	23.4638	1.27e-06	2.94e-05	RBM47	RNA binding motif protein 47 [Source:VGNC Symbol;Acc:VGNC:64535]
ENSFCAG00000007079	-3.52503	-0.313042	23.4307	1.29e-06	2.98e-05	FGF18	fibroblast growth factor 18 [Source:VGNC Symbol;Acc:VGNC:62250]
ENSFCAG00000012746	-1.48327	3.51936	23.4314	1.29e-06	2.98e-05	TPM2	tropomyosin 2 [Source:VGNC Symbol;Acc:VGNC:66477]
ENSFCAG00000040215	-4.65898	2.78639	23.4173	1.3e-06	3e-05	DGAT2	diacylglycerol O-acyltransferase 2 [Source:VGNC Symbol;Acc:VGNC:102874]
ENSFCAG00000014965	-2.0576	1.98107	23.3997	1.32e-06	3.02e-05	NTRK3	neurotrophic receptor tyrosine kinase 3 [Source:VGNC Symbol;Acc:VGNC:68580]
ENSFCAG00000004679	-1.1863	5.4279	23.3865	1.33e-06	3.04e-05	MTSS1	MTSS I-BAR domain containing 1 [Source:VGNC Symbol;Acc:VGNC:63660]
ENSFCAG00000008999	-1.8329	6.39097	23.3823	1.33e-06	3.04e-05	TPM4	tropomyosin 4 [Source:VGNC Symbol;Acc:VGNC:66478]
ENSFCAG00000045671	-2.14015	1.13672	23.3798	1.33e-06	3.04e-05	ALPK3	alpha kinase 3 [Source:VGNC Symbol;Acc:VGNC:104356]
ENSFCAG00000011761	-2.55199	2.54817	23.3468	1.35e-06	3.09e-05	FXYD6	FXYD domain containing ion transport regulator 6 [Source:HGNC Symbol;Acc:HGNC:4030]
ENSFCAG00000015677	2.51681	5.53904	23.3188	1.37e-06	3.13e-05	ADGRB2	adhesion G protein-coupled receptor B2 [Source:VGNC Symbol;Acc:VGNC:69074]
ENSFCAG00000026800	-1.4573	3.33342	23.3206	1.37e-06	3.13e-05	EVA1B	eva-1 homolog B [Source:VGNC Symbol;Acc:VGNC:106008]
ENSFCAG00000003550	-1.15791	4.30483	23.2945	1.39e-06	3.17e-05	CDAN1	codanin 1 [Source:VGNC Symbol;Acc:VGNC:60646]
ENSFCAG00000022885	0.972086	5.65919	23.2385	1.43e-06	3.25e-05	URI1	URI1 prefoldin like chaperone [Source:VGNC Symbol;Acc:VGNC:66853]
ENSFCAG00000035681	-3.27875	-2.08482	23.231	1.44e-06	3.26e-05	ENSFCAG00000035681
ENSFCAG00000013063	2.47424	3.22192	23.2053	1.46e-06	3.3e-05	BUB1B	BUB1 mitotic checkpoint serine/threonine kinase B [Source:VGNC Symbol;Acc:VGNC:81027]
ENSFCAG00000023605	-1.58762	2.85477	23.2017	1.46e-06	3.3e-05	PRICKLE4	prickle planar cell polarity protein 4 [Source:VGNC Symbol;Acc:VGNC:102494]
ENSFCAG00000029645	1.54082	5.70228	23.2013	1.46e-06	3.3e-05	ATG14	autophagy related 14 [Source:VGNC Symbol;Acc:VGNC:59997]
ENSFCAG00000003971	-2.62398	2.41777	23.1851	1.47e-06	3.32e-05	PIK3R6	phosphoinositide-3-kinase regulatory subunit 6 [Source:VGNC Symbol;Acc:VGNC:64178]
ENSFCAG00000013779	-2.10538	1.03375	23.1629	1.49e-06	3.35e-05	ROR1	receptor tyrosine kinase like orphan receptor 1 [Source:VGNC Symbol;Acc:VGNC:64719]
ENSFCAG00000019316	-5.6881	0.846399	23.1647	1.49e-06	3.35e-05	CDH19	cadherin 19 [Source:VGNC Symbol;Acc:VGNC:60677]
ENSFCAG00000025570	-2.92045	0.235532	23.1495	1.5e-06	3.37e-05	MFAP2	microfibril associated protein 2 [Source:VGNC Symbol;Acc:VGNC:68239]
ENSFCAG00000043054	-4.16414	1.62153	23.1489	1.5e-06	3.37e-05	VNN1	vanin 1 [Source:HGNC Symbol;Acc:HGNC:12705]
ENSFCAG00000007421	1.42879	5.04988	23.1374	1.51e-06	3.39e-05	ENSFCAG00000007421
ENSFCAG00000001567	-5.11884	-1.75943	23.1259	1.52e-06	3.4e-05	CACNG7	calcium voltage-gated channel auxiliary subunit gamma 7 [Source:VGNC Symbol;Acc:VGNC:60312]
ENSFCAG00000024992	-1.06326	6.39312	23.1176	1.52e-06	3.41e-05	TACC1	transforming acidic coiled-coil containing protein 1 [Source:VGNC Symbol;Acc:VGNC:65918]
ENSFCAG00000014813	-2.66613	7.04351	23.1017	1.54e-06	3.43e-05	COL6A1	collagen type VI alpha 1 chain [Source:VGNC Symbol;Acc:VGNC:61066]
ENSFCAG00000006718	-2.00762	-0.218302	23.0977	1.54e-06	3.44e-05	TMCC2	transmembrane and coiled-coil domain family 2 [Source:VGNC Symbol;Acc:VGNC:66240]
ENSFCAG00000009326	-2.38503	0.721755	23.0924	1.54e-06	3.44e-05	CPA4	carboxypeptidase A4 [Source:VGNC Symbol;Acc:VGNC:61114]
ENSFCAG00000030597	1.51741	5.9003	23.0637	1.57e-06	3.49e-05	TSPAN13	tetraspanin 13 [Source:VGNC Symbol;Acc:VGNC:80749]
ENSFCAG00000046575	-3.86759	0.586143	23.0599	1.57e-06	3.49e-05	FJX1	four-jointed box kinase 1 [Source:VGNC Symbol;Acc:VGNC:102887]
ENSFCAG00000045467	-2.64951	3.03912	22.9828	1.63e-06	3.63e-05	DUSP5	dual specificity phosphatase 5 [Source:HGNC Symbol;Acc:HGNC:3071]
ENSFCAG00000040613	-2.34918	2.51873	22.9748	1.64e-06	3.64e-05	WNT4	Wnt family member 4 [Source:VGNC Symbol;Acc:VGNC:107690]
ENSFCAG00000037382	-3.41562	-1.85316	22.9201	1.69e-06	3.74e-05	HOXC4	homeobox C4 [Source:VGNC Symbol;Acc:VGNC:84031]
ENSFCAG00000008128	-0.798157	6.16355	22.9159	1.69e-06	3.74e-05	ARHGEF1	Rho guanine nucleotide exchange factor 1 [Source:VGNC Symbol;Acc:VGNC:107050]
ENSFCAG00000000220	-4.53548	2.06494	22.8666	1.74e-06	3.83e-05	CHGB	chromogranin B [Source:VGNC Symbol;Acc:VGNC:60855]
ENSFCAG00000024932	1.32706	5.53127	22.8674	1.74e-06	3.83e-05	MAGT1	magnesium transporter 1 [Source:VGNC Symbol;Acc:VGNC:63367]
ENSFCAG00000039268	-2.37417	2.87374	22.8301	1.77e-06	3.9e-05	GNGT2	G protein subunit gamma transducin 2 [Source:VGNC Symbol;Acc:VGNC:99069]
ENSFCAG00000002076	-1.44442	4.65308	22.8041	1.79e-06	3.94e-05	TANC2	tetratricopeptide repeat, ankyrin repeat and coiled-coil containing 2 [Source:VGNC Symbol;Acc:VGNC:65949]
ENSFCAG00000013188	-3.30912	2.39852	22.8047	1.79e-06	3.94e-05	TLL1	tolloid like 1 [Source:VGNC Symbol;Acc:VGNC:66213]
ENSFCAG00000043991	-1.72494	0.056415	22.7916	1.81e-06	3.96e-05	SRPK3	SRSF protein kinase 3 [Source:HGNC Symbol;Acc:HGNC:11402]
ENSFCAG00000046139	-3.12009	0.459649	22.7749	1.82e-06	3.99e-05	ENSFCAG00000046139	NA
ENSFCAG00000011131	-3.54303	3.6739	22.7707	1.83e-06	4e-05	BST1	bone marrow stromal cell antigen 1 [Source:VGNC Symbol;Acc:VGNC:60191]
ENSFCAG00000009907	1.75672	5.58854	22.7648	1.83e-06	4e-05	ENSFCAG00000009907
ENSFCAG00000046102	-3.08203	2.92563	22.7225	1.87e-06	4.09e-05	DEPP1	DEPP1 autophagy regulator [Source:HGNC Symbol;Acc:HGNC:23355]
ENSFCAG00000015724	-2.69036	3.33073	22.7199	1.87e-06	4.09e-05	ITIH4	inter-alpha-trypsin inhibitor heavy chain 4 [Source:VGNC Symbol;Acc:VGNC:67862]
ENSFCAG00000011256	-2.11563	0.848881	22.7063	1.89e-06	4.11e-05	DES	desmin [Source:VGNC Symbol;Acc:VGNC:61451]
ENSFCAG00000041798	-1.54635	4.92037	22.7038	1.89e-06	4.11e-05	PARD6G	par-6 family cell polarity regulator gamma [Source:VGNC Symbol;Acc:VGNC:107714]
ENSFCAG00000005277	-0.867307	5.50494	22.6929	1.9e-06	4.13e-05	GARRE1	granule associated Rac and RHOG effector 1 [Source:VGNC Symbol;Acc:VGNC:63083]
ENSFCAG00000022758	-2.17664	3.12342	22.6882	1.91e-06	4.14e-05	RFTN1	raftlin, lipid raft linker 1 [Source:VGNC Symbol;Acc:VGNC:64584]
ENSFCAG00000012646	-2.80117	-1.14518	22.6681	1.93e-06	4.17e-05	HGFAC	HGF activator [Source:VGNC Symbol;Acc:VGNC:67565]
ENSFCAG00000042686	-2.88458	-2.21184	22.6553	1.94e-06	4.2e-05	DLX1	distal-less homeobox 1 [Source:VGNC Symbol;Acc:VGNC:107522]
ENSFCAG00000009498	1.22424	6.31987	22.6179	1.98e-06	4.26e-05	ST14	ST14 transmembrane serine protease matriptase [Source:VGNC Symbol;Acc:VGNC:65717]
ENSFCAG00000041103	-3.28431	0.774172	22.6218	1.97e-06	4.26e-05	ENSFCAG00000041103
ENSFCAG00000045851	-1.76317	1.11846	22.618	1.98e-06	4.26e-05	SOX17	SRY-box transcription factor 17 [Source:HGNC Symbol;Acc:HGNC:18122]
ENSFCAG00000010416	-0.882411	5.85402	22.579	2.02e-06	4.34e-05	ATP8B2	ATPase phospholipid transporting 8B2 [Source:VGNC Symbol;Acc:VGNC:60029]
ENSFCAG00000028459	1.1528	4.44129	22.5766	2.02e-06	4.34e-05	CDS1	CDP-diacylglycerol synthase 1 [Source:VGNC Symbol;Acc:VGNC:60719]
ENSFCAG00000008130	1.28096	4.92104	22.5606	2.04e-06	4.37e-05	FUCA2	alpha-L-fucosidase 2 [Source:VGNC Symbol;Acc:VGNC:62388]
ENSFCAG00000010984	-2.25062	-0.160286	22.5083	2.09e-06	4.49e-05	ENOX1	ecto-NOX disulfide-thiol exchanger 1 [Source:VGNC Symbol;Acc:VGNC:61869]
ENSFCAG00000008081	1.38733	5.51279	22.4754	2.13e-06	4.56e-05	ATP6V1E1	ATPase H+ transporting V1 subunit E1 [Source:VGNC Symbol;Acc:VGNC:83506]
ENSFCAG00000026702	-0.992221	5.15657	22.457	2.15e-06	4.6e-05	HID1	HID1 domain containing [Source:VGNC Symbol;Acc:VGNC:62813]
ENSFCAG00000030068	1.22667	6.85722	22.4491	2.16e-06	4.61e-05	CREBL2	cAMP responsive element binding protein like 2 [Source:VGNC Symbol;Acc:VGNC:61172]
ENSFCAG00000045286	-5.38736	1.83015	22.4311	2.18e-06	4.65e-05	COL23A1	collagen type XXIII alpha 1 chain [Source:VGNC Symbol;Acc:VGNC:102181]
ENSFCAG00000024071	1.78831	5.59499	22.4287	2.18e-06	4.65e-05	UQCRQ	ubiquinol-cytochrome c reductase complex III subunit VII [Source:VGNC Symbol;Acc:VGNC:66850]
ENSFCAG00000014181	-2.40126	1.21197	22.3649	2.25e-06	4.8e-05	HIF3A	hypoxia inducible factor 3 subunit alpha [Source:VGNC Symbol;Acc:VGNC:62814]
ENSFCAG00000004565	-1.18874	4.57454	22.3613	2.26e-06	4.81e-05	ANKS3	ankyrin repeat and sterile alpha motif domain containing 3 [Source:VGNC Symbol;Acc:VGNC:59821]
ENSFCAG00000007262	-2.89766	2.77229	22.3568	2.26e-06	4.81e-05	ZNF391	zinc finger protein 391 [Source:VGNC Symbol;Acc:VGNC:102557]
ENSFCAG00000036643	1.53317	5.50062	22.3528	2.27e-06	4.81e-05	RHOU	ras homolog family member U [Source:HGNC Symbol;Acc:HGNC:17794]
ENSFCAG00000031191	-2.6134	-1.59092	22.3485	2.27e-06	4.82e-05	NTN5	netrin 5 [Source:VGNC Symbol;Acc:VGNC:63905]
ENSFCAG00000042026	-3.66259	-2.7116	22.3457	2.28e-06	4.82e-05	PLPP4	phospholipid phosphatase 4 [Source:HGNC Symbol;Acc:HGNC:23531]
ENSFCAG00000000482	-2.39527	1.72238	22.2578	2.38e-06	5.04e-05	ENSFCAG00000000482
ENSFCAG00000041056	-2.88701	-2.38995	22.2252	2.42e-06	5.12e-05	ENSFCAG00000041056
ENSFCAG00000013954	-4.13513	-0.0608596	22.1557	2.51e-06	5.3e-05	IL16	interleukin 16 [Source:VGNC Symbol;Acc:VGNC:104407]
ENSFCAG00000005292	-1.38905	4.46213	22.0871	2.61e-06	5.47e-05	DGKH	diacylglycerol kinase eta [Source:VGNC Symbol;Acc:VGNC:61460]
ENSFCAG00000007361	-2.52538	-0.778848	22.0871	2.61e-06	5.47e-05	MAMSTR	MEF2 activating motif and SAP domain containing transcriptional regulator [Source:VGNC Symbol;Acc:VGNC:63373]
ENSFCAG00000030565	-1.38313	4.80828	22.0889	2.6e-06	5.47e-05	ENSFCAG00000030565	pinin, desmosome associated protein [Source:HGNC Symbol;Acc:HGNC:9162]
ENSFCAG00000044351	-2.68028	1.33722	22.0935	2.6e-06	5.47e-05	TMEM198B	transmembrane protein 198B [Source:VGNC Symbol;Acc:VGNC:109233]
ENSFCAG00000007822	2.543	3.74446	22.0455	2.66e-06	5.58e-05	IFITM10	interferon induced transmembrane protein 10 [Source:VGNC Symbol;Acc:VGNC:103077]
ENSFCAG00000008743	-2.1053	-0.372404	22.0441	2.66e-06	5.58e-05	AWAT2	acyl-CoA wax alcohol acyltransferase 2 [Source:VGNC Symbol;Acc:VGNC:60051]
ENSFCAG00000001093	1.5462	8.98233	22.0284	2.69e-06	5.61e-05	MTCH1	mitochondrial carrier 1 [Source:VGNC Symbol;Acc:VGNC:63641]
ENSFCAG00000006576	-1.91396	1.90062	22.0276	2.69e-06	5.61e-05	GAB3	GRB2 associated binding protein 3 [Source:VGNC Symbol;Acc:VGNC:62413]
ENSFCAG00000005687	-1.2521	4.2229	22.0159	2.7e-06	5.64e-05	EHBP1L1	EH domain binding protein 1 like 1 [Source:VGNC Symbol;Acc:VGNC:82424]
ENSFCAG00000027776	1.31624	5.41229	22.0142	2.71e-06	5.64e-05	RAB29	RAB29, member RAS onco family [Source:VGNC Symbol;Acc:VGNC:97586]
ENSFCAG00000007544	-2.9422	2.72069	21.9989	2.73e-06	5.67e-05	MEDAG	mesenteric estrogen dependent adiposis [Source:VGNC Symbol;Acc:VGNC:102253]
ENSFCAG00000008579	1.05336	6.61503	21.9992	2.73e-06	5.67e-05	ITFG1	integrin alpha FG-GAP repeat containing 1 [Source:VGNC Symbol;Acc:VGNC:62983]
ENSFCAG00000022623	-2.91865	-0.1993	21.9972	2.73e-06	5.67e-05	ENSFCAG00000022623
ENSFCAG00000011347	-2.43994	1.31065	21.9807	2.75e-06	5.71e-05	SLC2A10	solute carrier family 2 member 10 [Source:VGNC Symbol;Acc:VGNC:65300]
ENSFCAG00000001220	-2.9687	-0.59028	21.9662	2.77e-06	5.75e-05	MISP	mitotic spindle positioning [Source:VGNC Symbol;Acc:VGNC:63519]
ENSFCAG00000014077	1.28501	10.0357	21.9616	2.78e-06	5.75e-05	HSP90B1	heat shock protein 90 beta family member 1 [Source:VGNC Symbol;Acc:VGNC:84033]
ENSFCAG00000014552	1.45979	5.26817	21.9418	2.81e-06	5.8e-05	TBC1D7	TBC1 domain family member 7 [Source:VGNC Symbol;Acc:VGNC:102531]
ENSFCAG00000033858	1.67671	7.1684	21.9423	2.81e-06	5.8e-05	MEGF9	multiple EGF like domains 9 [Source:VGNC Symbol;Acc:VGNC:102951]
ENSFCAG00000029458	1.03791	5.03093	21.9196	2.84e-06	5.86e-05	ENSFCAG00000029458	NA
ENSFCAG00000015503	-1.15	4.97981	21.9036	2.87e-06	5.9e-05	DENND3	DENN domain containing 3 [Source:VGNC Symbol;Acc:VGNC:61436]
ENSFCAG00000031800	-2.42488	2.16325	21.8702	2.92e-06	6e-05	COLEC11	collectin subfamily member 11 [Source:VGNC Symbol;Acc:VGNC:61072]
ENSFCAG00000036421	-4.03243	-0.489137	21.8489	2.95e-06	6.06e-05	WNT2	Wnt family member 2 [Source:VGNC Symbol;Acc:VGNC:80759]
ENSFCAG00000044475	-1.88278	2.48071	21.8271	2.98e-06	6.12e-05	WFIKKN1	WAP, follistatin/kazal, immunoglobulin, kunitz and netrin domain containing 1 [Source:HGNC Symbol;Acc:HGNC:30912]
ENSFCAG00000043662	-1.43149	5.81966	21.8083	3.01e-06	6.17e-05	SNTB2	syntrophin beta 2 [Source:HGNC Symbol;Acc:HGNC:11169]
ENSFCAG00000011083	1.50547	7.65954	21.7908	3.04e-06	6.22e-05	TSHR	thyroid stimulating hormone receptor [Source:VGNC Symbol;Acc:VGNC:66617]
ENSFCAG00000011306	1.19065	4.02874	21.7828	3.05e-06	6.24e-05	BTD	biotinidase [Source:VGNC Symbol;Acc:VGNC:60204]
ENSFCAG00000015141	-1.29149	3.9364	21.7608	3.09e-06	6.3e-05	CARD19	caspase recruitment domain family member 19 [Source:VGNC Symbol;Acc:VGNC:60366]
ENSFCAG00000035821	-2.52772	-2.26157	21.7599	3.09e-06	6.3e-05	ENSFCAG00000035821
ENSFCAG00000037236	1.17876	5.99475	21.7551	3.1e-06	6.31e-05	SARAF	store-operated calcium entry associated regulatory factor [Source:VGNC Symbol;Acc:VGNC:79998]
ENSFCAG00000012767	-1.75246	4.3092	21.7334	3.13e-06	6.37e-05	F3	coagulation factor III, tissue factor [Source:VGNC Symbol;Acc:VGNC:62026]
ENSFCAG00000030884	1.1336	3.62622	21.7256	3.15e-06	6.39e-05	IPMK	inositol polyphosphate multikinase [Source:HGNC Symbol;Acc:HGNC:20739]
ENSFCAG00000031843	-1.09762	6.05663	21.7148	3.16e-06	6.42e-05	LIMD1	LIM domain containing 1 [Source:VGNC Symbol;Acc:VGNC:68052]
ENSFCAG00000012837	3.02305	4.31827	21.7041	3.18e-06	6.45e-05	ENSFCAG00000012837
ENSFCAG00000014728	-2.48233	1.08153	21.6882	3.21e-06	6.49e-05	DZIP1L	DAZ interacting zinc finger protein 1 like [Source:VGNC Symbol;Acc:VGNC:61692]
ENSFCAG00000025113	-2.20999	2.13908	21.6852	3.21e-06	6.49e-05	HDAC9	histone deacetylase 9 [Source:HGNC Symbol;Acc:HGNC:14065]
ENSFCAG00000028062	-4.51876	3.01759	21.6816	3.22e-06	6.5e-05	SEMA3A	semaphorin 3A [Source:VGNC Symbol;Acc:VGNC:64985]
ENSFCAG00000030559	1.18071	4.05067	21.678	3.22e-06	6.5e-05	ELMOD2	ELMO domain containing 2 [Source:VGNC Symbol;Acc:VGNC:61819]
ENSFCAG00000007811	-3.93295	0.534303	21.6601	3.25e-06	6.55e-05	BMP3	bone morphotic protein 3 [Source:VGNC Symbol;Acc:VGNC:60132]
ENSFCAG00000029388	-2.39093	1.36227	21.6612	3.25e-06	6.55e-05	LAYN	layilin [Source:VGNC Symbol;Acc:VGNC:63201]
ENSFCAG00000001009	1.82959	9.13438	21.6195	3.32e-06	6.68e-05	BST2	bone marrow stromal cell antigen 2 [Source:VGNC Symbol;Acc:VGNC:102008]
ENSFCAG00000001517	-1.19904	2.85471	21.5696	3.41e-06	6.85e-05	HSPA12A	heat shock protein family A (Hsp70) member 12A [Source:HGNC Symbol;Acc:HGNC:19022]
ENSFCAG00000005781	-2.87047	-2.33981	21.5028	3.53e-06	7.08e-05	HDX	highly divergent homeobox [Source:VGNC Symbol;Acc:VGNC:62775]
ENSFCAG00000000364	1.43836	4.94057	21.4801	3.58e-06	7.16e-05	ATP6V1F	ATPase H+ transporting V1 subunit F [Source:VGNC Symbol;Acc:VGNC:60025]
ENSFCAG00000025767	1.34764	5.60031	21.4469	3.64e-06	7.28e-05	IFI35	interferon induced protein 35 [Source:VGNC Symbol;Acc:VGNC:67697]
ENSFCAG00000015138	0.978548	6.56603	21.4421	3.65e-06	7.29e-05	IRF6	interferon regulatory factor 6 [Source:VGNC Symbol;Acc:VGNC:67828]
ENSFCAG00000006547	-2.5753	1.96049	21.4096	3.71e-06	7.4e-05	FAM13C	family with sequence similarity 13 member C [Source:VGNC Symbol;Acc:VGNC:62065]
ENSFCAG00000015674	-1.10309	4.26736	21.3898	3.75e-06	7.47e-05	DIXDC1	DIX domain containing 1 [Source:VGNC Symbol;Acc:VGNC:102875]
ENSFCAG00000035215	-1.79192	2.36997	21.3839	3.76e-06	7.49e-05	CLEC1A	C-type lectin domain family 1 member A [Source:VGNC Symbol;Acc:VGNC:83534]
ENSFCAG00000000245	-3.46361	0.0224306	21.3768	3.77e-06	7.5e-05	EYA1	EYA transcriptional coactivator and phosphatase 1 [Source:VGNC Symbol;Acc:VGNC:62013]
ENSFCAG00000046239	-2.22536	-2.09101	21.3776	3.77e-06	7.5e-05	ENSFCAG00000046239
ENSFCAG00000042278	-1.86666	0.621146	21.3694	3.79e-06	7.52e-05	ENSFCAG00000042278
ENSFCAG00000024697	0.886729	6.06053	21.3475	3.83e-06	7.59e-05	SLC25A39	solute carrier family 25 member 39 [Source:VGNC Symbol;Acc:VGNC:65274]
ENSFCAG00000012371	-1.99235	2.32945	21.3287	3.87e-06	7.66e-05	GNB3	G protein subunit beta 3 [Source:VGNC Symbol;Acc:VGNC:62622]
ENSFCAG00000003901	-3.26779	0.0226829	21.3229	3.88e-06	7.67e-05	DAB1	DAB adaptor protein 1 [Source:VGNC Symbol;Acc:VGNC:61328]
ENSFCAG00000010244	-2.98114	-1.5286	21.2849	3.96e-06	7.82e-05	CA8	carbonic anhydrase 8 [Source:VGNC Symbol;Acc:VGNC:60279]
ENSFCAG00000045939	-2.20494	-0.383857	21.2784	3.97e-06	7.84e-05	ENSFCAG00000045939	NA
ENSFCAG00000012415	-2.81632	-0.845179	21.275	3.98e-06	7.84e-05	TMEM37	transmembrane protein 37 [Source:VGNC Symbol;Acc:VGNC:66340]
ENSFCAG00000035172	-3.29426	-2.31267	21.2432	4.05e-06	7.96e-05	U4	U4 spliceosomal RNA [Source:RFAM;Acc:RF00015]
ENSFCAG00000013169	-0.888311	4.82205	21.2205	4.09e-06	8.05e-05	EPS15L1	epidermal growth factor receptor pathway substrate 15 like 1 [Source:VGNC Symbol;Acc:VGNC:61919]
ENSFCAG00000004666	3.03475	0.331414	21.2102	4.12e-06	8.08e-05	CXCL8	C-X-C motif chemokine ligand 8 [Source:VGNC Symbol;Acc:VGNC:67785]
ENSFCAG00000012535	-1.13379	3.21468	21.1951	4.15e-06	8.14e-05	OSBPL6	oxysterol binding protein like 6 [Source:VGNC Symbol;Acc:VGNC:63981]
ENSFCAG00000015391	-2.6531	-0.375273	21.1879	4.16e-06	8.16e-05	DRP2	dystrophin related protein 2 [Source:VGNC Symbol;Acc:VGNC:61633]
ENSFCAG00000022358	2.62384	1.75576	21.1768	4.19e-06	8.2e-05	CHRNA6	cholinergic receptor nicotinic alpha 6 subunit [Source:VGNC Symbol;Acc:VGNC:60883]
ENSFCAG00000013052	1.31924	10.0407	21.1593	4.23e-06	8.26e-05	PSAP	prosaposin [Source:VGNC Symbol;Acc:VGNC:69093]
ENSFCAG00000030908	1.22325	5.25799	21.145	4.26e-06	8.31e-05	MTFR1	mitochondrial fission regulator 1 [Source:VGNC Symbol;Acc:VGNC:81710]
ENSFCAG00000028633	-1.42704	1.99588	21.1373	4.28e-06	8.34e-05	CCDC112	coiled-coil domain containing 112 [Source:VGNC Symbol;Acc:VGNC:60450]
ENSFCAG00000012094	1.43581	4.76221	21.1088	4.34e-06	8.45e-05	GLRX5	glutaredoxin 5 [Source:VGNC Symbol;Acc:VGNC:62593]
ENSFCAG00000021885	-2.49655	0.555368	21.1076	4.34e-06	8.45e-05	FAM180A	family with sequence similarity 180 member A [Source:VGNC Symbol;Acc:VGNC:62085]
ENSFCAG00000011558	-3.26821	-1.63227	21.0455	4.49e-06	8.72e-05	KCNG4	potassium voltage-gated channel modifier subfamily G member 4 [Source:VGNC Symbol;Acc:VGNC:63036]
ENSFCAG00000000810	1.30602	5.62431	21.0395	4.5e-06	8.74e-05	SERPINB6	serpin family B member 6 [Source:VGNC Symbol;Acc:VGNC:97621]
ENSFCAG00000009081	-4.23109	5.39742	21.0263	4.53e-06	8.78e-05	NTRK2	neurotrophic receptor tyrosine kinase 2 [Source:VGNC Symbol;Acc:VGNC:68579]
ENSFCAG00000012556	0.951699	4.79644	21.0255	4.53e-06	8.78e-05	OSBPL11	oxysterol binding protein like 11 [Source:VGNC Symbol;Acc:VGNC:63977]
ENSFCAG00000040250	1.00241	4.16383	21.0174	4.55e-06	8.81e-05	ENSFCAG00000040250	NA
ENSFCAG00000008693	-2.04354	0.637842	21.0076	4.57e-06	8.84e-05	SLC24A1	solute carrier family 24 member 1 [Source:VGNC Symbol;Acc:VGNC:80844]
ENSFCAG00000002134	0.978873	5.47402	21.0019	4.59e-06	8.86e-05	PDK3	pyruvate dehydrogenase kinase 3 [Source:VGNC Symbol;Acc:VGNC:68776]
ENSFCAG00000046126	1.2782	8.60306	20.9848	4.63e-06	8.93e-05	SNTB1	syntrophin beta 1 [Source:HGNC Symbol;Acc:HGNC:11168]
ENSFCAG00000000028	-2.07413	2.37839	20.9752	4.65e-06	8.96e-05	RCN3	reticulocalbin 3 [Source:HGNC Symbol;Acc:HGNC:21145]
ENSFCAG00000002416	2.14025	5.74853	20.9716	4.66e-06	8.97e-05	RASEF	RAS and EF-hand domain containing [Source:VGNC Symbol;Acc:VGNC:64499]
ENSFCAG00000024267	1.35133	6.1932	20.9608	4.69e-06	9.01e-05	SLC4A7	solute carrier family 4 member 7 [Source:VGNC Symbol;Acc:VGNC:65391]
ENSFCAG00000000669	-3.32356	-0.549826	20.9415	4.74e-06	9.09e-05	TMEM100	transmembrane protein 100 [Source:VGNC Symbol;Acc:VGNC:66253]
ENSFCAG00000024840	1.2071	4.92582	20.9131	4.81e-06	9.22e-05	RRAS	RAS related [Source:VGNC Symbol;Acc:VGNC:64771]
ENSFCAG00000000180	-1.29485	3.50932	20.9001	4.84e-06	9.27e-05	CEP164	centrosomal protein 164 [Source:VGNC Symbol;Acc:VGNC:60770]
ENSFCAG00000033037	-2.83285	3.74522	20.8947	4.85e-06	9.28e-05	IGFBP3	insulin like growth factor binding protein 3 [Source:VGNC Symbol;Acc:VGNC:80208]
ENSFCAG00000029003	-4.89907	-0.173692	20.8601	4.94e-06	9.44e-05	GRM7	glutamate metabotropic receptor 7 [Source:VGNC Symbol;Acc:VGNC:102595]
ENSFCAG00000012054	1.17073	4.11235	20.8432	4.98e-06	9.52e-05	TBCCD1	TBCC domain containing 1 [Source:VGNC Symbol;Acc:VGNC:65994]
ENSFCAG00000030988	1.17679	4.47164	20.825	5.03e-06	9.6e-05	ENSFCAG00000030988
ENSFCAG00000005397	-4.38482	-0.760767	20.8215	5.04e-06	9.6e-05	ATP1A4	ATPase Na+/K+ transporting subunit alpha 4 [Source:HGNC Symbol;Acc:HGNC:14073]
ENSFCAG00000029702	-4.5216	4.52845	20.8164	5.05e-06	9.62e-05	PROX1	prospero homeobox 1 [Source:VGNC Symbol;Acc:VGNC:69080]
ENSFCAG00000032857	-3.59245	-1.55154	20.8071	5.08e-06	9.65e-05	ENSFCAG00000032857
ENSFCAG00000007754	3.4296	2.38407	20.7938	5.11e-06	9.71e-05	SYT16	synaptotagmin 16 [Source:VGNC Symbol;Acc:VGNC:65896]
ENSFCAG00000002419	-3.08955	4.23161	20.7879	5.13e-06	9.73e-05	SMOC2	SPARC related modular calcium binding 2 [Source:VGNC Symbol;Acc:VGNC:65499]
ENSFCAG00000013910	-1.19805	4.4575	20.7469	5.24e-06	9.93e-05	IQSEC1	IQ motif and Sec7 domain ArfGEF 1 [Source:VGNC Symbol;Acc:VGNC:62967]
ENSFCAG00000006205	-1.87766	2.9681	20.7377	5.27e-06	9.95e-05	CFAP74	cilia and flagella associated protein 74 [Source:VGNC Symbol;Acc:VGNC:80167]
ENSFCAG00000009163	-1.38904	4.30693	20.7378	5.27e-06	9.95e-05	DDR2	discoidin domain receptor tyrosine kinase 2 [Source:VGNC Symbol;Acc:VGNC:61395]
ENSFCAG00000002362	-0.96345	5.23693	20.7187	5.32e-06	0.00010043	MPHOSPH8	M-phase phosphoprotein 8 [Source:VGNC Symbol;Acc:VGNC:63571]
ENSFCAG00000010508	-2.63007	1.56998	20.6433	5.53e-06	0.000104283	DENND2C	DENN domain containing 2C [Source:VGNC Symbol;Acc:VGNC:61434]
ENSFCAG00000042836	-4.63824	1.51957	20.6424	5.54e-06	0.000104283	ENSFCAG00000042836	NA
ENSFCAG00000003076	-2.01331	-0.666116	20.6211	5.6e-06	0.000104987	HK3	hexokinase 3 [Source:VGNC Symbol;Acc:VGNC:67581]
ENSFCAG00000004262	2.44997	7.04715	20.6269	5.58e-06	0.000104987	DCBLD2	discoidin, CUB and LCCL domain containing 2 [Source:VGNC Symbol;Acc:VGNC:61362]
ENSFCAG00000029093	-3.53116	4.17052	20.6245	5.59e-06	0.000104987	CLDN5	claudin 5 [Source:VGNC Symbol;Acc:VGNC:60938]
ENSFCAG00000041802	-1.33389	3.19848	20.6225	5.59e-06	0.000104987	SNORA73	Small nucleolar RNA SNORA73 family [Source:RFAM;Acc:RF00045]
ENSFCAG00000029781	-2.95796	-0.500039	20.6185	5.61e-06	0.000105014	TEX11	testis expressed 11 [Source:VGNC Symbol;Acc:VGNC:82314]
ENSFCAG00000009515	-1.86493	3.21426	20.6083	5.64e-06	0.000105344	B4GALT5	beta-1,4-galactosyltransferase 5 [Source:VGNC Symbol;Acc:VGNC:68996]
ENSFCAG00000009869	-2.84104	3.10507	20.6086	5.63e-06	0.000105344	TRHDE	thyrotropin releasing hormone degrading enzyme [Source:VGNC Symbol;Acc:VGNC:66525]
ENSFCAG00000026530	1.17549	4.62662	20.6024	5.65e-06	0.00010544	STK26	serine/threonine kinase 26 [Source:VGNC Symbol;Acc:VGNC:97648]
ENSFCAG00000044094	-3.32488	-1.56029	20.6031	5.65e-06	0.00010544	ENSFCAG00000044094
ENSFCAG00000015269	-4.90193	-1.14187	20.598	5.67e-06	0.000105452	CADM3	cell adhesion molecule 3 [Source:VGNC Symbol;Acc:VGNC:60314]
ENSFCAG00000045022	1.70758	5.49743	20.5982	5.66e-06	0.000105452	ENSFCAG00000045022	NA
ENSFCAG00000008547	-1.70678	3.48446	20.5895	5.69e-06	0.000105805	EBF1	EBF transcription factor 1 [Source:VGNC Symbol;Acc:VGNC:61703]
ENSFCAG00000025870	-1.17726	5.22777	20.5652	5.76e-06	0.000107043	PARD3B	par-3 family cell polarity regulator beta [Source:VGNC Symbol;Acc:VGNC:107596]
ENSFCAG00000013667	-2.16516	-1.47898	20.5552	5.79e-06	0.000107487	ZP1	zona pellucida glycoprotein 1 [Source:VGNC Symbol;Acc:VGNC:67373]
ENSFCAG00000028054	1.57299	3.74315	20.5412	5.84e-06	0.000108159	CISD2	CDGSH iron sulfur domain 2 [Source:VGNC Symbol;Acc:VGNC:78470]
ENSFCAG00000045825	-3.06097	4.16508	20.5328	5.86e-06	0.000108514	RGS16	regulator of G protein signaling 16 [Source:VGNC Symbol;Acc:VGNC:107931]
ENSFCAG00000014814	-1.78532	8.27701	20.5129	5.92e-06	0.000109414	COL6A2	collagen type VI alpha 2 chain [Source:VGNC Symbol;Acc:VGNC:61067]
ENSFCAG00000040894	-2.42843	1.90787	20.5139	5.92e-06	0.000109414	FAM89A	family with sequence similarity 89 member A [Source:HGNC Symbol;Acc:HGNC:25057]
ENSFCAG00000002300	-2.64125	3.59394	20.507	5.94e-06	0.000109631	ADAMTS5	ADAM metallopeptidase with thrombospondin type 1 motif 5 [Source:VGNC Symbol;Acc:VGNC:59596]
ENSFCAG00000002149	-2.60094	-1.97063	20.5031	5.95e-06	0.000109739	KCNH4	potassium voltage-gated channel subfamily H member 4 [Source:VGNC Symbol;Acc:VGNC:67909]
ENSFCAG00000002263	1.78168	2.04649	20.4866	6e-06	0.000110568	TMEM144	transmembrane protein 144 [Source:VGNC Symbol;Acc:VGNC:66280]
ENSFCAG00000005451	-1.95982	5.19788	20.4739	6.04e-06	0.000111186	MAP1B	microtubule associated protein 1B [Source:VGNC Symbol;Acc:VGNC:68151]
ENSFCAG00000001353	-1.72164	3.61963	20.4645	6.07e-06	0.000111613	ENSFCAG00000001353	NA
ENSFCAG00000046764	1.75654	4.9791	20.4597	6.09e-06	0.000111773	ENSFCAG00000046764
ENSFCAG00000043396	-2.49701	-1.87449	20.4569	6.1e-06	0.000111816	ZIC5	Zic family member 5 [Source:VGNC Symbol;Acc:VGNC:102369]
ENSFCAG00000015762	-2.67908	3.44366	20.4506	6.12e-06	0.000112068	COLEC12	collectin subfamily member 12 [Source:VGNC Symbol;Acc:VGNC:80433]
ENSFCAG00000004986	-1.44442	5.0917	20.4461	6.13e-06	0.000112212	CMIP	c-Maf inducing protein [Source:VGNC Symbol;Acc:VGNC:60998]
ENSFCAG00000000214	-1.82821	2.77841	20.4118	6.24e-06	0.000114119	PDE1C	phosphodiesterase 1C [Source:VGNC Symbol;Acc:VGNC:68754]
ENSFCAG00000031468	-0.912403	5.45032	20.4003	6.28e-06	0.000114559	ZCCHC14	zinc finger CCHC-type containing 14 [Source:VGNC Symbol;Acc:VGNC:67195]
ENSFCAG00000042547	-2.76794	3.50461	20.4023	6.28e-06	0.000114559	PLIN1	perilipin 1 [Source:VGNC Symbol;Acc:VGNC:104576]
ENSFCAG00000012542	-3.91227	2.48179	20.3513	6.44e-06	0.000117408	B3GNT7	UDP-GlcNAc:betaGal beta-1,3-N-acetylglucosaminyltransferase 7 [Source:VGNC Symbol;Acc:VGNC:60059]
ENSFCAG00000009141	-3.77155	4.74807	20.3428	6.47e-06	0.000117804	PDGFRA	platelet derived growth factor receptor alpha [Source:VGNC Symbol;Acc:VGNC:78545]
ENSFCAG00000045372	-2.99186	2.08408	20.34	6.48e-06	0.000117854	EDNRA	endothelin receptor type A [Source:VGNC Symbol;Acc:VGNC:107329]
ENSFCAG00000002420	-3.007	3.51092	20.3277	6.52e-06	0.00011836	THBS2	thrombospondin 2 [Source:VGNC Symbol;Acc:VGNC:66155]
ENSFCAG00000028034	1.26502	4.05877	20.328	6.52e-06	0.00011836	RNF170	ring finger protein 170 [Source:VGNC Symbol;Acc:VGNC:64681]
ENSFCAG00000043443	-1.91346	1.0683	20.3201	6.55e-06	0.000118705	ENSFCAG00000043443	NA
ENSFCAG00000029544	-2.56058	4.34898	20.3083	6.59e-06	0.000119312	FAT4	FAT atypical cadherin 4 [Source:VGNC Symbol;Acc:VGNC:78492]
ENSFCAG00000009530	1.57647	5.6221	20.2798	6.69e-06	0.000120978	CD47	CD47 molecule [Source:VGNC Symbol;Acc:VGNC:60628]
ENSFCAG00000036163	-3.12485	1.97821	20.2575	6.77e-06	0.000122269	ENSFCAG00000036163
ENSFCAG00000002857	1.3741	6.99473	20.2394	6.83e-06	0.0001233	AKR1A1	aldo-keto reductase family 1 member A1 [Source:VGNC Symbol;Acc:VGNC:59723]
ENSFCAG00000014863	1.46833	4.36444	20.2196	6.9e-06	0.000124447	MYL6B	myosin light chain 6B [Source:VGNC Symbol;Acc:VGNC:63678]
ENSFCAG00000009647	-2.33685	4.90022	20.2124	6.93e-06	0.000124657	RASGRP3	RAS guanyl releasing protein 3 [Source:VGNC Symbol;Acc:VGNC:64502]
ENSFCAG00000037704	-2.68093	1.66907	20.2135	6.93e-06	0.000124657	EFNA5	ephrin A5 [Source:VGNC Symbol;Acc:VGNC:102192]
ENSFCAG00000005892	-3.4816	0.975522	20.1807	7.05e-06	0.000126606	PAMR1	peptidase domain containing associated with muscle reration 1 [Source:VGNC Symbol;Acc:VGNC:64030]
ENSFCAG00000015040	0.917772	5.83743	20.1782	7.06e-06	0.00012664	FDFT1	farnesyl-diphosphate farnesyltransferase 1 [Source:VGNC Symbol;Acc:VGNC:62220]
ENSFCAG00000000635	-2.38241	3.15908	20.1643	7.11e-06	0.000127432	ABLIM1	actin binding LIM protein 1 [Source:VGNC Symbol;Acc:VGNC:68486]
ENSFCAG00000000709	-1.58498	2.74812	20.1437	7.18e-06	0.000128542	RNF144A	ring finger protein 144A [Source:VGNC Symbol;Acc:VGNC:64673]
ENSFCAG00000012171	1.2402	5.03109	20.1453	7.18e-06	0.000128542	ECI2	enoyl-CoA delta isomerase 2 [Source:VGNC Symbol;Acc:VGNC:61710]
ENSFCAG00000014701	3.49927	5.81665	20.1321	7.23e-06	0.000129135	CYP27B1	cytochrome P450 family 27 subfamily B member 1 [Source:VGNC Symbol;Acc:VGNC:103341]
ENSFCAG00000040044	-2.00677	3.96982	20.1309	7.23e-06	0.000129135	ENSFCAG00000040044
ENSFCAG00000029466	2.41498	2.36086	20.1162	7.29e-06	0.000129994	PECR	peroxisomal trans-2-enoyl-CoA reductase [Source:VGNC Symbol;Acc:VGNC:64109]
ENSFCAG00000024710	-1.64854	4.01966	20.0948	7.37e-06	0.000131317	DNHD1	dynein heavy chain domain 1 [Source:VGNC Symbol;Acc:VGNC:82389]
ENSFCAG00000003541	-1.94513	0.507113	20.0605	7.5e-06	0.000133305	SLC9A7	solute carrier family 9 member A7 [Source:VGNC Symbol;Acc:VGNC:65438]
ENSFCAG00000022371	-3.44899	-0.585938	20.0591	7.51e-06	0.000133305	HOXD3	homeobox D3 [Source:VGNC Symbol;Acc:VGNC:67634]
ENSFCAG00000033092	-2.17554	-0.63897	20.0582	7.51e-06	0.000133305	ENSFCAG00000033092
ENSFCAG00000046228	-2.57383	7.80927	20.062	7.5e-06	0.000133305	VIM	vimentin [Source:HGNC Symbol;Acc:HGNC:12692]
ENSFCAG00000012761	-1.90795	2.85526	20.0448	7.56e-06	0.000134097	RECK	reversion inducing cysteine rich protein with kazal motifs [Source:VGNC Symbol;Acc:VGNC:64561]
ENSFCAG00000015006	0.899459	5.40674	20.0297	7.62e-06	0.000135021	GET4	guided entry of tail-anchored proteins factor 4 [Source:VGNC Symbol;Acc:VGNC:62519]
ENSFCAG00000044751	-1.74015	3.90081	20.0093	7.71e-06	0.000136333	MAFF	MAF bZIP transcription factor F [Source:HGNC Symbol;Acc:HGNC:6780]
ENSFCAG00000010144	-2.56089	-2.39544	19.989	7.79e-06	0.000137643	ARRDC5	arrestin domain containing 5 [Source:VGNC Symbol;Acc:VGNC:59947]
ENSFCAG00000029507	-0.813335	6.17782	19.9542	7.93e-06	0.000140029	SNRK	SNF related kinase [Source:VGNC Symbol;Acc:VGNC:65531]
ENSFCAG00000038284	-2.96144	-1.23943	19.9309	8.03e-06	0.0001416	ZNF354C	zinc finger protein 354C [Source:HGNC Symbol;Acc:HGNC:16736]
ENSFCAG00000026679	-1.89943	3.08386	19.9257	8.05e-06	0.000141839	ENSFCAG00000026679
ENSFCAG00000003220	-1.15964	5.24501	19.8979	8.17e-06	0.000143181	SPTB	spectrin beta, erythrocytic [Source:VGNC Symbol;Acc:VGNC:80834]
ENSFCAG00000004533	1.2798	7.12202	19.8999	8.16e-06	0.000143181	LAMP2	lysosomal associated membrane protein 2 [Source:VGNC Symbol;Acc:VGNC:68015]
ENSFCAG00000027515	1.20405	7.49096	19.898	8.17e-06	0.000143181	CPNE3	copine 3 [Source:VGNC Symbol;Acc:VGNC:61130]
ENSFCAG00000036666	1.59317	4.5992	19.9038	8.14e-06	0.000143181	NDUFB2	NADH:ubiquinone oxidoreductase subunit B2 [Source:VGNC Symbol;Acc:VGNC:80634]
ENSFCAG00000046561	-4.15731	-1.31036	19.9031	8.15e-06	0.000143181	ENSFCAG00000046561
ENSFCAG00000023214	1.07272	5.77272	19.8815	8.24e-06	0.000144263	SLC35F5	solute carrier family 35 member F5 [Source:VGNC Symbol;Acc:VGNC:65335]
ENSFCAG00000000892	1.27697	4.09024	19.8438	8.4e-06	0.000146941	SMDT1	single-pass membrane protein with aspartate rich tail 1 [Source:VGNC Symbol;Acc:VGNC:65485]
ENSFCAG00000038706	-1.67639	0.861367	19.8425	8.41e-06	0.000146941	ENSFCAG00000038706	NA
ENSFCAG00000028658	-2.52714	-1.60083	19.8254	8.48e-06	0.000148108	PROX2	prospero homeobox 2 [Source:VGNC Symbol;Acc:VGNC:64368]
ENSFCAG00000011867	-1.71646	3.11688	19.812	8.54e-06	0.000149	KIAA1614	KIAA1614 [Source:VGNC Symbol;Acc:VGNC:106010]
ENSFCAG00000001032	1.44097	5.98394	19.8036	8.58e-06	0.000149505	BLVRB	biliverdin reductase B [Source:VGNC Symbol;Acc:VGNC:60126]
ENSFCAG00000001949	-1.20065	7.88315	19.7898	8.64e-06	0.000150435	TNRC18	trinucleotide repeat containing 18 [Source:VGNC Symbol;Acc:VGNC:80696]
ENSFCAG00000029046	1.00936	4.0543	19.7846	8.67e-06	0.000150688	PEX7	peroxisomal biosis factor 7 [Source:VGNC Symbol;Acc:VGNC:68799]
ENSFCAG00000006472	-6.29348	2.3019	19.762	8.77e-06	0.000152325	PAPPA2	pappalysin 2 [Source:VGNC Symbol;Acc:VGNC:64035]
ENSFCAG00000002198	1.29372	4.42431	19.736	8.89e-06	0.000154252	G6PC3	glucose-6-phosphatase catalytic subunit 3 [Source:VGNC Symbol;Acc:VGNC:62410]
ENSFCAG00000036304	-4.67059	-0.548455	19.7213	8.96e-06	0.000155292	HOXA9	homeobox A9 [Source:HGNC Symbol;Acc:HGNC:5109]
ENSFCAG00000036978	1.22292	4.04326	19.7057	9.03e-06	0.000156406	CISD1	CDGSH iron sulfur domain 1 [Source:HGNC Symbol;Acc:HGNC:30880]
ENSFCAG00000010379	1.21908	4.73285	19.6936	9.09e-06	0.00015724	PCCB	propionyl-CoA carboxylase subunit beta [Source:VGNC Symbol;Acc:VGNC:68714]
ENSFCAG00000001602	-4.53666	-1.56704	19.6877	9.12e-06	0.000157562	CLEC4G	C-type lectin domain family 4 member G [Source:VGNC Symbol;Acc:VGNC:60953]
ENSFCAG00000007849	0.942385	5.93944	19.6845	9.13e-06	0.000157675	RAP1GAP2	RAP1 GTPase activating protein 2 [Source:VGNC Symbol;Acc:VGNC:64490]
ENSFCAG00000035810	-3.04968	1.52119	19.6752	9.18e-06	0.000158282	SELE	selectin E [Source:VGNC Symbol;Acc:VGNC:107937]
ENSFCAG00000003433	0.807969	6.15298	19.6588	9.26e-06	0.000159486	ATP6V0D1	ATPase H+ transporting V0 subunit d1 [Source:VGNC Symbol;Acc:VGNC:60022]
ENSFCAG00000001309	0.983608	5.09134	19.6518	9.29e-06	0.00015991	PLAAT3	phospholipase A and acyltransferase 3 [Source:HGNC Symbol;Acc:HGNC:17825]
ENSFCAG00000015425	-2.43314	1.56546	19.6461	9.32e-06	0.000160221	GRAP	GRB2 related adaptor protein [Source:VGNC Symbol;Acc:VGNC:81198]
ENSFCAG00000045832	1.62678	8.41985	19.6408	9.35e-06	0.000160511	ID3	inhibitor of DNA binding 3, HLH protein [Source:VGNC Symbol;Acc:VGNC:107562]
ENSFCAG00000008520	2.18498	2.86538	19.5971	9.56e-06	0.000164061	DNAAF11	dynein axonemal assembly factor 11 [Source:VGNC Symbol;Acc:VGNC:81666]
ENSFCAG00000025909	-1.89478	2.48791	19.5928	9.58e-06	0.000164262	KCNJ8	potassium inwardly rectifying channel subfamily J member 8 [Source:VGNC Symbol;Acc:VGNC:67917]
ENSFCAG00000028415	-2.40683	5.58914	19.5685	9.71e-06	0.0001662	EMILIN1	elastin microfibril interfacer 1 [Source:VGNC Symbol;Acc:VGNC:61845]
ENSFCAG00000032832	-2.74547	-2.77736	19.5305	9.9e-06	0.000169372	HOXC5	homeobox C5 [Source:HGNC Symbol;Acc:HGNC:5127]
ENSFCAG00000022798	-3.21187	-2.60925	19.5179	9.97e-06	0.000170324	ENSFCAG00000022798
ENSFCAG00000002804	-1.59078	2.03053	19.5104	1e-05	0.000170823	CMAH	cytidine monophospho-N-acetylneuraminic acid hydroxylase [Source:VGNC Symbol;Acc:VGNC:109202]
ENSFCAG00000036046	1.14937	5.8226	19.5018	1.01e-05	0.000171415	GSTA4	glutathione S-transferase alpha 4 [Source:HGNC Symbol;Acc:HGNC:4629]
ENSFCAG00000022928	-1.09408	3.40689	19.4516	1.03e-05	0.000175811	PDZD2	PDZ domain containing 2 [Source:VGNC Symbol;Acc:VGNC:64100]
ENSFCAG00000006843	-1.6486	4.60186	19.4437	1.04e-05	0.000176191	PCOLCE	procollagen C-endopeptidase enhancer [Source:VGNC Symbol;Acc:VGNC:68729]
ENSFCAG00000028964	-3.05849	1.00196	19.4445	1.04e-05	0.000176191	SIX1	SIX homeobox 1 [Source:VGNC Symbol;Acc:VGNC:65163]
ENSFCAG00000030267	-4.00923	4.9864	19.3903	1.07e-05	0.000180999	HMCN2	hemicentin 2 [Source:HGNC Symbol;Acc:HGNC:21293]
ENSFCAG00000038721	-2.22095	2.96215	19.3655	1.08e-05	0.000183186	GUCY1A2	guanylate cyclase 1 soluble subunit alpha 2 [Source:VGNC Symbol;Acc:VGNC:103035]
ENSFCAG00000026091	-2.28795	0.932474	19.3601	1.08e-05	0.000183525	NEURL1	neuralized E3 ubiquitin protein ligase 1 [Source:VGNC Symbol;Acc:VGNC:68463]
ENSFCAG00000018168	-2.00317	-1.86869	19.3263	1.1e-05	0.000186613	MYL5	myosin light chain 5 [Source:VGNC Symbol;Acc:VGNC:68385]
ENSFCAG00000043073	-4.05398	-0.640634	19.3211	1.1e-05	0.000186941	ENSFCAG00000043073	NA
ENSFCAG00000006947	-0.969343	5.6768	19.3009	1.12e-05	0.000188737	OSBPL5	oxysterol binding protein like 5 [Source:VGNC Symbol;Acc:VGNC:63980]
ENSFCAG00000011454	1.29884	5.85726	19.286	1.13e-05	0.000190032	SPG21	SPG21 abhydrolase domain containing, maspardin [Source:VGNC Symbol;Acc:VGNC:65634]
ENSFCAG00000009761	-1.44179	4.99266	19.2364	1.15e-05	0.00019484	ENSFCAG00000009761	NA
ENSFCAG00000005966	-2.76579	1.59229	19.2296	1.16e-05	0.000195154	WNK3	WNK lysine deficient protein kinase 3 [Source:VGNC Symbol;Acc:VGNC:67078]
ENSFCAG00000042915	3.13091	5.06812	19.2305	1.16e-05	0.000195154	MREG	melanoregulin [Source:VGNC Symbol;Acc:VGNC:107583]
ENSFCAG00000007756	-4.00315	3.39797	19.2107	1.17e-05	0.000196906	ADGRG3	adhesion G protein-coupled receptor G3 [Source:VGNC Symbol;Acc:VGNC:59635]
ENSFCAG00000026754	-4.00414	2.01681	19.201	1.18e-05	0.000197662	OSR1	odd-skipped related transcription factor 1 [Source:VGNC Symbol;Acc:VGNC:68618]
ENSFCAG00000045271	-3.31658	-1.42493	19.1996	1.18e-05	0.000197662	U6	U6 spliceosomal RNA [Source:RFAM;Acc:RF00026]
ENSFCAG00000039350	1.04744	4.12352	19.1769	1.19e-05	0.000199833	FDPS	farnesyl diphosphate synthase [Source:HGNC Symbol;Acc:HGNC:3631]
ENSFCAG00000003194	1.44158	5.86948	19.157	1.2e-05	0.000201728	GPAM	glycerol-3-phosphate acyltransferase, mitochondrial [Source:VGNC Symbol;Acc:VGNC:62651]
ENSFCAG00000004929	-2.37504	3.33284	19.1533	1.21e-05	0.000201876	TSPAN15	tetraspanin 15 [Source:VGNC Symbol;Acc:VGNC:66627]
ENSFCAG00000025528	1.10653	5.28703	19.1519	1.21e-05	0.000201876	TXNDC15	thioredoxin domain containing 15 [Source:VGNC Symbol;Acc:VGNC:66726]
ENSFCAG00000005631	-2.13574	-1.2447	19.1401	1.21e-05	0.00020273	PTPRH	protein tyrosine phosphatase receptor type H [Source:VGNC Symbol;Acc:VGNC:69174]
ENSFCAG00000013916	3.71364	-1.65382	19.1412	1.21e-05	0.00020273	TMPRSS11D	transmembrane serine protease 11D [Source:VGNC Symbol;Acc:VGNC:66382]
ENSFCAG00000022982	1.20722	4.25748	19.127	1.22e-05	0.000203624	SNX24	sorting nexin 24 [Source:VGNC Symbol;Acc:VGNC:102326]
ENSFCAG00000036885	-3.26166	1.04901	19.1261	1.22e-05	0.000203624	TRARG1	trafficking regulator of GLUT4 (SLC2A4) 1 [Source:HGNC Symbol;Acc:HGNC:29592]
ENSFCAG00000045896	-1.80252	5.0556	19.128	1.22e-05	0.000203624	APOLD1	apolipoprotein L domain containing 1 [Source:HGNC Symbol;Acc:HGNC:25268]
ENSFCAG00000008050	-2.91476	3.19561	19.1174	1.23e-05	0.000204358	PGM5	phosphoglucomutase 5 [Source:VGNC Symbol;Acc:VGNC:68820]
ENSFCAG00000010899	-0.904155	4.39568	19.1136	1.23e-05	0.000204567	INPP5A	inositol polyphosphate-5-phosphatase A [Source:VGNC Symbol;Acc:VGNC:67807]
ENSFCAG00000013176	-2.48444	-0.974096	19.0967	1.24e-05	0.000206186	MYO7B	myosin VIIB [Source:VGNC Symbol;Acc:VGNC:68400]
ENSFCAG00000042543	1.30664	6.32624	19.0687	1.26e-05	0.000209027	ENSFCAG00000042543
ENSFCAG00000014700	1.0194	8.45625	19.0554	1.27e-05	0.000210291	SQSTM1	sequestosome 1 [Source:VGNC Symbol;Acc:VGNC:65669]
ENSFCAG00000043113	-2.77545	0.519	19.0436	1.28e-05	0.000211391	ENSFCAG00000043113	NA
ENSFCAG00000046559	-2.34305	6.86694	19.0219	1.29e-05	0.000213604	TTN	titin [Source:HGNC Symbol;Acc:HGNC:12403]
ENSFCAG00000024705	1.1579	3.87171	19.0098	1.3e-05	0.000214746	LDOC1	LDOC1 regulator of NFKB signaling [Source:VGNC Symbol;Acc:VGNC:68032]
ENSFCAG00000040037	0.95412	5.39158	18.9819	1.32e-05	0.000217709	AP1G2	adaptor related protein complex 1 subunit gamma 2 [Source:VGNC Symbol;Acc:VGNC:81040]
ENSFCAG00000018898	-1.81378	0.136931	18.9727	1.33e-05	0.000218543	RAB26	RAB26, member RAS onco family [Source:VGNC Symbol;Acc:VGNC:80677]
ENSFCAG00000027035	1.39617	4.65084	18.9699	1.33e-05	0.000218659	PLPPR3	phospholipid phosphatase related 3 [Source:VGNC Symbol;Acc:VGNC:80658]
ENSFCAG00000042800	2.31763	3.80952	18.9418	1.35e-05	0.000221682	RASD2	RASD family member 2 [Source:HGNC Symbol;Acc:HGNC:18229]
ENSFCAG00000001364	-2.92898	3.38779	18.9239	1.36e-05	0.000223556	ENSFCAG00000001364	NA
ENSFCAG00000010030	-3.42587	1.43313	18.913	1.37e-05	0.000224625	THSD4	thrombospondin type 1 domain containing 4 [Source:VGNC Symbol;Acc:VGNC:80822]
ENSFCAG00000011737	1.97034	1.6835	18.9016	1.38e-05	0.00022576	RPL3L	ribosomal protein L3 like [Source:VGNC Symbol;Acc:VGNC:64738]
ENSFCAG00000014358	-1.77055	5.35662	18.8951	1.38e-05	0.000226315	AEBP1	AE binding protein 1 [Source:VGNC Symbol;Acc:VGNC:59662]
ENSFCAG00000040199	1.3339	3.58707	18.8899	1.38e-05	0.000226715	OSTC	oligosaccharyltransferase complex non-catalytic subunit [Source:VGNC Symbol;Acc:VGNC:107382]
ENSFCAG00000015473	-2.79741	2.69659	18.8739	1.4e-05	0.000228399	PTH1R	parathyroid hormone 1 receptor [Source:VGNC Symbol;Acc:VGNC:69150]
ENSFCAG00000022634	-1.42223	2.59918	18.8592	1.41e-05	0.000229734	RCSD1	RCSD domain containing 1 [Source:VGNC Symbol;Acc:VGNC:64554]
ENSFCAG00000040872	-1.78845	4.60202	18.8604	1.41e-05	0.000229734	IGFALS	insulin like growth factor binding protein acid labile subunit [Source:HGNC Symbol;Acc:HGNC:5468]
ENSFCAG00000012903	1.10283	5.91904	18.8447	1.42e-05	0.000231258	PDHA1	pyruvate dehydrogenase E1 subunit alpha 1 [Source:HGNC Symbol;Acc:HGNC:8806]
ENSFCAG00000000864	-0.919775	7.04887	18.8267	1.43e-05	0.000233007	AFDN	afadin, adherens junction formation factor [Source:VGNC Symbol;Acc:VGNC:68272]
ENSFCAG00000046265	-1.16254	2.31991	18.8274	1.43e-05	0.000233007	B3GNT9	UDP-GlcNAc:betaGal beta-1,3-N-acetylglucosaminyltransferase 9 [Source:HGNC Symbol;Acc:HGNC:28714]
ENSFCAG00000043962	-2.90037	-0.244105	18.803	1.45e-05	0.000235707	ENSFCAG00000043962
ENSFCAG00000023441	-1.6999	2.79689	18.7943	1.46e-05	0.000236554	NRADD	neurotrophin receptor associated death domain [Source:VGNC Symbol;Acc:VGNC:109224]
ENSFCAG00000009703	-3.76781	0.954709	18.7667	1.48e-05	0.000239776	SPP2	secreted phosphoprotein 2 [Source:VGNC Symbol;Acc:VGNC:65645]
ENSFCAG00000022161	-1.09043	5.00369	18.7135	1.52e-05	0.000246327	CEP112	centrosomal protein 112 [Source:VGNC Symbol;Acc:VGNC:98808]
ENSFCAG00000007519	2.77573	9.45073	18.701	1.53e-05	0.000247711	SLC5A5	solute carrier family 5 member 5 [Source:VGNC Symbol;Acc:VGNC:65403]
ENSFCAG00000012324	-0.910645	4.81731	18.6977	1.53e-05	0.000247909	QSOX2	quiescin sulfhydryl oxidase 2 [Source:VGNC Symbol;Acc:VGNC:64462]
ENSFCAG00000010092	-1.62194	3.05591	18.6958	1.53e-05	0.000247923	LDB2	LIM domain binding 2 [Source:VGNC Symbol;Acc:VGNC:68028]
ENSFCAG00000013378	1.06545	9.98684	18.6905	1.54e-05	0.000248375	ATP1A1	ATPase Na+/K+ transporting subunit alpha 1 [Source:VGNC Symbol;Acc:VGNC:68560]
ENSFCAG00000031444	1.28687	3.07092	18.6591	1.56e-05	0.000252259	CFAP20DC	CFAP20 domain containing [Source:HGNC Symbol;Acc:HGNC:24763]
ENSFCAG00000004743	1.08413	6.77355	18.657	1.56e-05	0.0002523	CLDN4	claudin 4 [Source:VGNC Symbol;Acc:VGNC:60937]
ENSFCAG00000003163	-4.32076	8.38784	18.6488	1.57e-05	0.000253017	CCL21	C-C motif chemokine ligand 21 [Source:VGNC Symbol;Acc:VGNC:60543]
ENSFCAG00000035644	1.26363	5.66644	18.648	1.57e-05	0.000253017	CHP1	calcineurin like EF-hand protein 1 [Source:VGNC Symbol;Acc:VGNC:81003]
ENSFCAG00000027140	1.04623	6.12866	18.6211	1.59e-05	0.00025637	SLC33A1	solute carrier family 33 member 1 [Source:VGNC Symbol;Acc:VGNC:82507]
ENSFCAG00000007114	-1.97326	4.93933	18.6064	1.61e-05	0.000258116	RALGDS	ral guanine nucleotide dissociation stimulator [Source:HGNC Symbol;Acc:HGNC:9842]
ENSFCAG00000022532	1.23405	5.23494	18.5914	1.62e-05	0.000259908	SPCS2	signal peptidase complex subunit 2 [Source:VGNC Symbol;Acc:VGNC:65627]
ENSFCAG00000013999	-1.26533	6.83002	18.5819	1.63e-05	0.000260902	HDAC7	histone deacetylase 7 [Source:VGNC Symbol;Acc:VGNC:62770]
ENSFCAG00000025770	-2.47011	2.49053	18.5806	1.63e-05	0.000260902	PCDH18	protocadherin 18 [Source:VGNC Symbol;Acc:VGNC:64061]
ENSFCAG00000022987	0.953844	8.59915	18.5693	1.64e-05	0.000262203	CANX	calnexin [Source:VGNC Symbol;Acc:VGNC:60345]
ENSFCAG00000010344	-0.913656	5.17989	18.5675	1.64e-05	0.000262211	ITSN1	intersectin 1 [Source:VGNC Symbol;Acc:VGNC:67872]
ENSFCAG00000018909	3.73181	3.32809	18.5616	1.64e-05	0.000262766	ECE2	endothelin converting enzyme 2 [Source:HGNC Symbol;Acc:HGNC:13275]
ENSFCAG00000045716	3.40233	-1.45824	18.5543	1.65e-05	0.000263537	MB	myoglobin [Source:HGNC Symbol;Acc:HGNC:6915]
ENSFCAG00000008070	-2.40362	-0.0655205	18.5453	1.66e-05	0.000264533	XPNPEP2	X-prolyl aminopeptidase 2 [Source:VGNC Symbol;Acc:VGNC:67111]
ENSFCAG00000029302	-3.33031	2.81196	18.5336	1.67e-05	0.000265911	ANO3	anoctamin 3 [Source:VGNC Symbol;Acc:VGNC:81901]
ENSFCAG00000035048	-3.41764	-0.914385	18.5275	1.67e-05	0.000266518	ENSFCAG00000035048	NA
ENSFCAG00000026623	-1.68543	4.1275	18.5225	1.68e-05	0.000266979	MRAS	muscle RAS onco homolog [Source:VGNC Symbol;Acc:VGNC:68314]
ENSFCAG00000019152	-1.43964	2.54917	18.5189	1.68e-05	0.000267227	CDC25B	cell division cycle 25B [Source:VGNC Symbol;Acc:VGNC:60650]
ENSFCAG00000000476	1.06607	4.37829	18.5063	1.69e-05	0.000268153	DNASE2	deoxyribonuclease 2, lysosomal [Source:VGNC Symbol;Acc:VGNC:61555]
ENSFCAG00000004597	-1.45748	3.24117	18.5084	1.69e-05	0.000268153	KIF21B	kinesin family member 21B [Source:VGNC Symbol;Acc:VGNC:63113]
ENSFCAG00000005670	1.41925	7.28865	18.5053	1.69e-05	0.000268153	RHOBTB2	Rho related BTB domain containing 2 [Source:VGNC Symbol;Acc:VGNC:64614]
ENSFCAG00000007861	0.980833	4.85801	18.5091	1.69e-05	0.000268153	KYAT3	kynurenine aminotransferase 3 [Source:VGNC Symbol;Acc:VGNC:63180]
ENSFCAG00000011941	-1.58761	6.20529	18.494	1.7e-05	0.00026949	ARRB1	arrestin beta 1 [Source:VGNC Symbol;Acc:VGNC:68263]
ENSFCAG00000000778	1.20433	5.56584	18.4894	1.71e-05	0.000269891	CLCN3	chloride voltage-gated channel 3 [Source:VGNC Symbol;Acc:VGNC:60925]
ENSFCAG00000008963	-3.15944	0.0301342	18.4846	1.71e-05	0.000270328	GFRA2	GDNF family receptor alpha 2 [Source:VGNC Symbol;Acc:VGNC:62530]
ENSFCAG00000001948	2.91227	8.13212	18.4792	1.72e-05	0.000270845	LIPA	lipase A, lysosomal acid type [Source:VGNC Symbol;Acc:VGNC:68055]
ENSFCAG00000046588	-1.9918	0.238334	18.4502	1.74e-05	0.00027475	ENSFCAG00000046588	NA
ENSFCAG00000000301	2.06762	5.182	18.4325	1.76e-05	0.000276286	ARHGEF4	Rho guanine nucleotide exchange factor 4 [Source:VGNC Symbol;Acc:VGNC:80137]
ENSFCAG00000012961	-1.31528	5.66898	18.4328	1.76e-05	0.000276286	SOGA1	suppressor of glucose, autophagy associated 1 [Source:VGNC Symbol;Acc:VGNC:65567]
ENSFCAG00000039768	-2.7519	0.547152	18.4357	1.76e-05	0.000276286	IRX3	iroquois homeobox 3 [Source:HGNC Symbol;Acc:HGNC:14360]
ENSFCAG00000044346	1.27594	5.64778	18.4336	1.76e-05	0.000276286	UBTD2	ubiquitin domain containing 2 [Source:VGNC Symbol;Acc:VGNC:102358]
ENSFCAG00000007013	-0.982153	3.82324	18.4191	1.77e-05	0.000277984	RASSF1	Ras association domain family member 1 [Source:VGNC Symbol;Acc:VGNC:69252]
ENSFCAG00000012765	1.05828	6.20474	18.4167	1.77e-05	0.000278082	GNE	glucosamine (UDP-N-acetyl)-2-epimerase/N-acetylmannosamine kinase [Source:VGNC Symbol;Acc:VGNC:102936]
ENSFCAG00000008991	-1.72635	3.94715	18.4046	1.79e-05	0.000279595	STARD8	StAR related lipid transfer domain containing 8 [Source:VGNC Symbol;Acc:VGNC:65758]
ENSFCAG00000001712	-3.55368	-2.49252	18.3993	1.79e-05	0.000279891	GFRA3	GDNF family receptor alpha 3 [Source:VGNC Symbol;Acc:VGNC:62531]
ENSFCAG00000030371	0.969798	6.5759	18.3991	1.79e-05	0.000279891	MYO6	myosin VI [Source:VGNC Symbol;Acc:VGNC:68398]
ENSFCAG00000012020	1.1095	4.90101	18.3957	1.79e-05	0.000280141	CNPY2	canopy FGF signaling regulator 2 [Source:HGNC Symbol;Acc:HGNC:13529]
ENSFCAG00000024443	-2.49301	-2.24575	18.3926	1.8e-05	0.000280333	KCNC2	potassium voltage-gated channel subfamily C member 2 [Source:VGNC Symbol;Acc:VGNC:84044]
ENSFCAG00000036065	-2.94797	-0.115309	18.3722	1.82e-05	0.000283097	SNORD14	Small nucleolar RNA SNORD14 [Source:RFAM;Acc:RF00016]
ENSFCAG00000023166	-1.50229	4.101	18.3586	1.83e-05	0.000284612	RGS3	regulator of G protein signaling 3 [Source:VGNC Symbol;Acc:VGNC:82500]
ENSFCAG00000023885	1.2068	4.85968	18.3592	1.83e-05	0.000284612	TXNDC12	thioredoxin domain containing 12 [Source:VGNC Symbol;Acc:VGNC:66725]
ENSFCAG00000004488	-1.61165	2.71119	18.351	1.84e-05	0.000285492	ENSFCAG00000004488
ENSFCAG00000030151	-2.48733	-1.61904	18.3483	1.84e-05	0.000285638	ALX3	ALX homeobox 3 [Source:VGNC Symbol;Acc:VGNC:67424]
ENSFCAG00000043567	-1.39003	7.25799	18.342	1.85e-05	0.000286326	ZFP36L2	ZFP36 ring finger protein like 2 [Source:HGNC Symbol;Acc:HGNC:1108]
ENSFCAG00000010080	1.78402	6.46105	18.3029	1.88e-05	0.000291986	CHRNB3	cholinergic receptor nicotinic beta 3 subunit [Source:VGNC Symbol;Acc:VGNC:60885]
ENSFCAG00000003052	1.86152	2.8546	18.2907	1.9e-05	0.000293602	RUNDC3A	RUN domain containing 3A [Source:VGNC Symbol;Acc:VGNC:64822]
ENSFCAG00000026317	1.04778	3.79167	18.2676	1.92e-05	0.000296916	POLD4	DNA polymerase delta 4, accessory subunit [Source:VGNC Symbol;Acc:VGNC:105828]
ENSFCAG00000015352	-2.52904	6.22568	18.2517	1.94e-05	0.000299138	FBN1	fibrillin 1 [Source:VGNC Symbol;Acc:VGNC:62169]
ENSFCAG00000004408	-1.22712	3.19276	18.2432	1.94e-05	0.000300202	POU6F1	POU class 6 homeobox 1 [Source:VGNC Symbol;Acc:VGNC:68970]
ENSFCAG00000002383	1.6715	4.38752	18.1903	2e-05	0.000308382	ENSFCAG00000002383
ENSFCAG00000025658	1.22016	4.26477	18.1882	2e-05	0.000308443	L2HGDH	L-2-hydroxyglutarate dehydrogenase [Source:VGNC Symbol;Acc:VGNC:63181]
ENSFCAG00000025206	-2.23684	0.736783	18.177	2.01e-05	0.000309985	MUSTN1	musculoskeletal, embryonic nuclear protein 1 [Source:HGNC Symbol;Acc:HGNC:22144]
ENSFCAG00000042454	0.924017	6.20838	18.1507	2.04e-05	0.000314009	DNAJB14	DnaJ heat shock protein family (Hsp40) member B14 [Source:VGNC Symbol;Acc:VGNC:107328]
ENSFCAG00000013333	0.999867	4.61403	18.1378	2.05e-05	0.000315867	TRIM37	tripartite motif containing 37 [Source:VGNC Symbol;Acc:VGNC:68360]
ENSFCAG00000004357	-1.48627	7.80466	18.1258	2.07e-05	0.000317515	DYSF	dysferlin [Source:VGNC Symbol;Acc:VGNC:61689]
ENSFCAG00000032677	-1.65682	1.20252	18.1244	2.07e-05	0.000317515	ENSFCAG00000032677
ENSFCAG00000039800	-2.23445	1.89294	18.1069	2.09e-05	0.000320167	LHFPL6	LHFPL tetraspan subfamily member 6 [Source:VGNC Symbol;Acc:VGNC:102243]
ENSFCAG00000010108	-1.43903	1.77132	18.088	2.11e-05	0.000323077	MTMR11	myotubularin related protein 11 [Source:VGNC Symbol;Acc:VGNC:63653]
ENSFCAG00000004451	-0.913137	4.04046	18.0837	2.11e-05	0.000323506	NDEL1	nudE neurodevelopment protein 1 like 1 [Source:VGNC Symbol;Acc:VGNC:63749]
ENSFCAG00000046456	-1.0951	3.75409	18.0784	2.12e-05	0.000324128	TRIM65	tripartite motif containing 65 [Source:VGNC Symbol;Acc:VGNC:99565]
ENSFCAG00000019139	-1.87212	4.1184	18.0231	2.18e-05	0.000333373	ADAMTS7	ADAM metallopeptidase with thrombospondin type 1 motif 7 [Source:VGNC Symbol;Acc:VGNC:82366]
ENSFCAG00000014423	3.10905	11.6254	18.0104	2.2e-05	0.000335302	CLU	clusterin [Source:VGNC Symbol;Acc:VGNC:60986]
ENSFCAG00000007286	-2.28034	3.18773	17.9935	2.22e-05	0.000337701	TCAF1	TRPM8 channel associated factor 1 [Source:VGNC Symbol;Acc:VGNC:66012]
ENSFCAG00000014601	-1.04881	4.76538	17.9944	2.22e-05	0.000337701	PPP1R13B	protein phosphatase 1 regulatory subunit 13B [Source:VGNC Symbol;Acc:VGNC:64318]
ENSFCAG00000024183	1.12072	6.47328	17.9587	2.26e-05	0.000343616	MDH1	malate dehydrogenase 1 [Source:VGNC Symbol;Acc:VGNC:68220]
ENSFCAG00000001168	-1.80962	1.74966	17.9487	2.27e-05	0.000345134	PDZD3	PDZ domain containing 3 [Source:VGNC Symbol;Acc:VGNC:64101]
ENSFCAG00000024079	0.966515	5.21077	17.9341	2.29e-05	0.000347358	BSPRY	B-box and SPRY domain containing [Source:VGNC Symbol;Acc:VGNC:60190]
ENSFCAG00000045293	-1.01502	7.28219	17.933	2.29e-05	0.000347358	CAVIN2	caveolae associated protein 2 [Source:VGNC Symbol;Acc:VGNC:107494]
ENSFCAG00000001489	-1.29591	6.25028	17.897	2.33e-05	0.000353681	ENG	endoglin [Source:VGNC Symbol;Acc:VGNC:61861]
ENSFCAG00000028222	1.5576	4.45306	17.8846	2.35e-05	0.000355676	NDUFS5	NADH:ubiquinone oxidoreductase subunit S5 [Source:VGNC Symbol;Acc:VGNC:68446]
ENSFCAG00000003404	-1.77677	1.8847	17.8667	2.37e-05	0.000358727	THEMIS2	thymocyte selection associated family member 2 [Source:VGNC Symbol;Acc:VGNC:66162]
ENSFCAG00000001313	0.955497	5.44417	17.8621	2.38e-05	0.00035893	PSMD5	proteasome 26S subunit, non-ATPase 5 [Source:VGNC Symbol;Acc:VGNC:69125]
ENSFCAG00000002390	-2.10776	5.79869	17.8606	2.38e-05	0.00035893	SH3PXD2A	SH3 and PX domains 2A [Source:VGNC Symbol;Acc:VGNC:65112]
ENSFCAG00000014932	1.90924	7.40627	17.8619	2.38e-05	0.00035893	TRPV6	transient receptor potential cation channel subfamily V member 6 [Source:VGNC Symbol;Acc:VGNC:66600]
ENSFCAG00000010839	-2.53701	2.86313	17.8496	2.39e-05	0.000360682	TSPAN7	tetraspanin 7 [Source:HGNC Symbol;Acc:HGNC:11854]
ENSFCAG00000004047	-1.42265	4.68911	17.839	2.4e-05	0.000362136	HIP1	huntingtin interacting protein 1 [Source:VGNC Symbol;Acc:VGNC:67573]
ENSFCAG00000005653	1.17038	8.12438	17.8386	2.4e-05	0.000362136	ITGAV	integrin subunit alpha V [Source:VGNC Symbol;Acc:VGNC:67849]
ENSFCAG00000042273	-1.15493	6.39034	17.8337	2.41e-05	0.000362761	MAF	MAF bZIP transcription factor [Source:HGNC Symbol;Acc:HGNC:6776]
ENSFCAG00000031600	-1.6078	1.46565	17.8312	2.41e-05	0.00036291	RGS11	regulator of G protein signaling 11 [Source:VGNC Symbol;Acc:VGNC:69311]
ENSFCAG00000006901	-1.73351	5.61169	17.8181	2.43e-05	0.000365107	GAS6	growth arrest specific 6 [Source:VGNC Symbol;Acc:VGNC:62469]
ENSFCAG00000000813	-2.33668	3.91103	17.812	2.44e-05	0.000365955	ADAM12	ADAM metallopeptidase domain 12 [Source:VGNC Symbol;Acc:VGNC:59575]
ENSFCAG00000003880	-2.39969	3.96509	17.8047	2.45e-05	0.000367043	ITGB3	integrin subunit beta 3 [Source:HGNC Symbol;Acc:HGNC:6156]
ENSFCAG00000046237	-1.29714	3.33636	17.7979	2.46e-05	0.00036802	RASGRP2	RAS guanyl releasing protein 2 [Source:VGNC Symbol;Acc:VGNC:104320]
ENSFCAG00000000259	2.60365	2.11377	17.7825	2.48e-05	0.000370698	NTF4	neurotrophin 4 [Source:VGNC Symbol;Acc:VGNC:97539]
ENSFCAG00000018633	-1.92649	1.98945	17.775	2.49e-05	0.00037183	GRIN3A	glutamate ionotropic receptor NMDA type subunit 3A [Source:VGNC Symbol;Acc:VGNC:62713]
ENSFCAG00000042127	-2.36947	1.65418	17.7662	2.5e-05	0.000373228	GCH1	GTP cyclohydrolase 1 [Source:VGNC Symbol;Acc:VGNC:104393]
ENSFCAG00000009513	-2.92764	-1.05217	17.7321	2.54e-05	0.000379646	KCNB1	potassium voltage-gated channel subfamily B member 1 [Source:VGNC Symbol;Acc:VGNC:67897]
ENSFCAG00000008898	-2.9216	-1.73708	17.6984	2.59e-05	0.000386111	CD22	CD22 molecule [Source:VGNC Symbol;Acc:VGNC:60597]
ENSFCAG00000003769	1.08269	6.45411	17.6698	2.63e-05	0.000391611	TMED2	transmembrane p24 trafficking protein 2 [Source:VGNC Symbol;Acc:VGNC:80502]
ENSFCAG00000039759	1.7174	3.52815	17.6629	2.64e-05	0.000392691	ENSFCAG00000039759
ENSFCAG00000009200	-2.23999	6.03523	17.6562	2.65e-05	0.00039373	IL7R	interleukin 7 receptor [Source:VGNC Symbol;Acc:VGNC:67784]
ENSFCAG00000000237	-1.77226	2.74758	17.6232	2.69e-05	0.000400276	FAR2	fatty acyl-CoA reductase 2 [Source:VGNC Symbol;Acc:VGNC:62148]
ENSFCAG00000000792	-2.78232	4.72532	17.6004	2.73e-05	0.000404746	EFEMP1	EGF containing fibulin extracellular matrix protein 1 [Source:VGNC Symbol;Acc:VGNC:61743]
ENSFCAG00000004738	-1.15246	5.10224	17.5891	2.74e-05	0.00040681	CELF2	CUGBP Elav-like family member 2 [Source:VGNC Symbol;Acc:VGNC:60745]
ENSFCAG00000007072	-1.96836	0.573583	17.5708	2.77e-05	0.000410047	AQP10	aquaporin 10 [Source:VGNC Symbol;Acc:VGNC:59859]
ENSFCAG00000035160	-1.12817	4.43332	17.572	2.77e-05	0.000410047	FNBP1	formin binding protein 1 [Source:VGNC Symbol;Acc:VGNC:102927]
ENSFCAG00000026946	0.789098	5.07447	17.5686	2.77e-05	0.000410151	MPG	N-methylpurine DNA glycosylase [Source:VGNC Symbol;Acc:VGNC:68306]
ENSFCAG00000004040	1.21898	5.72547	17.5628	2.78e-05	0.000410704	SSR4	signal sequence receptor subunit 4 [Source:VGNC Symbol;Acc:VGNC:65709]
ENSFCAG00000036077	-3.32992	1.65534	17.5637	2.78e-05	0.000410704	SPON2	spondin 2 [Source:VGNC Symbol;Acc:VGNC:80010]
ENSFCAG00000031590	2.25699	3.53617	17.561	2.78e-05	0.000410733	SCD	stearoyl-CoA desaturase [Source:VGNC Symbol;Acc:VGNC:64904]
ENSFCAG00000044046	-3.05245	-2.41477	17.5567	2.79e-05	0.0004113	TMEM190	transmembrane protein 190 [Source:HGNC Symbol;Acc:HGNC:29632]
ENSFCAG00000001969	1.095	5.70172	17.5384	2.82e-05	0.000414929	BACE2	beta-secretase 2 [Source:VGNC Symbol;Acc:VGNC:69029]
ENSFCAG00000009754	-3.44597	-0.938625	17.5364	2.82e-05	0.000415014	COMP	cartilage oligomeric matrix protein [Source:VGNC Symbol;Acc:VGNC:61078]
ENSFCAG00000005597	1.0649	5.02147	17.5319	2.83e-05	0.000415448	DHRS1	dehydrogenase/reductase 1 [Source:VGNC Symbol;Acc:VGNC:61468]
ENSFCAG00000009540	-1.08651	6.05314	17.5311	2.83e-05	0.000415448	SLC12A7	solute carrier family 12 member 7 [Source:VGNC Symbol;Acc:VGNC:65193]
ENSFCAG00000003426	2.43167	0.15863	17.5178	2.85e-05	0.000418011	PBLD	phenazine biosynthesis like protein domain containing [Source:VGNC Symbol;Acc:VGNC:64055]
ENSFCAG00000000345	1.11504	6.26119	17.5013	2.87e-05	0.00042102	SLC16A12	solute carrier family 16 member 12 [Source:VGNC Symbol;Acc:VGNC:65206]
ENSFCAG00000002118	-2.98043	0.308115	17.5009	2.87e-05	0.00042102	HOXB7	homeobox B7 [Source:VGNC Symbol;Acc:VGNC:67624]
ENSFCAG00000015717	-1.19001	3.36729	17.4866	2.89e-05	0.000423649	NT5DC2	5'-nucleotidase domain containing 2 [Source:VGNC Symbol;Acc:VGNC:63900]
ENSFCAG00000018619	-3.4048	1.50019	17.4858	2.89e-05	0.000423649	ACKR1	atypical chemokine receptor 1 [Source:VGNC Symbol;Acc:VGNC:107839]
ENSFCAG00000012753	-0.840581	4.55717	17.4612	2.93e-05	0.0004288	NPR2	natriuretic peptide receptor 2 [Source:VGNC Symbol;Acc:VGNC:68534]
ENSFCAG00000009454	1.1903	9.36148	17.4578	2.94e-05	0.000428835	TMBIM6	transmembrane BAX inhibitor motif containing 6 [Source:VGNC Symbol;Acc:VGNC:66233]
ENSFCAG00000012452	0.950227	5.31516	17.4581	2.94e-05	0.000428835	P2RX4	purinergic receptor P2X 4 [Source:VGNC Symbol;Acc:VGNC:68671]
ENSFCAG00000012881	1.07003	5.27641	17.4451	2.96e-05	0.000431353	GM2A	ganglioside GM2 activator [Source:VGNC Symbol;Acc:VGNC:62603]
ENSFCAG00000030100	0.987487	4.85909	17.4426	2.96e-05	0.000431552	ZDHHC24	zinc finger DHHC-type containing 24 [Source:VGNC Symbol;Acc:VGNC:67213]
ENSFCAG00000028561	0.96827	4.17173	17.4354	2.97e-05	0.000432818	ENSFCAG00000028561	NA
ENSFCAG00000038141	1.81228	4.71647	17.4319	2.98e-05	0.000433246	ENSFCAG00000038141
ENSFCAG00000022683	1.33002	5.31635	17.4152	3e-05	0.000436697	MACC1	MET transcriptional regulator MACC1 [Source:VGNC Symbol;Acc:VGNC:63358]
ENSFCAG00000009153	1.9103	2.0706	17.3993	3.03e-05	0.000440001	CDNF	cerebral dopamine neurotrophic factor [Source:VGNC Symbol;Acc:VGNC:60714]
ENSFCAG00000033734	0.955489	7.11883	17.3749	3.07e-05	0.000445292	PPIB	peptidylprolyl isomerase B [Source:VGNC Symbol;Acc:VGNC:104577]
ENSFCAG00000000264	-4.27144	-1.1483	17.3638	3.09e-05	0.000447524	ANKRD33	ankyrin repeat domain 33 [Source:VGNC Symbol;Acc:VGNC:59807]
ENSFCAG00000001201	-0.977893	6.58584	17.3427	3.12e-05	0.000452095	BOD1L1	biorientation of chromosomes in cell division 1 like 1 [Source:VGNC Symbol;Acc:VGNC:78458]
ENSFCAG00000002528	-2.02308	5.33092	17.3413	3.12e-05	0.000452095	NR1H3	nuclear receptor subfamily 1 group H member 3 [Source:VGNC Symbol;Acc:VGNC:68545]
ENSFCAG00000008374	-3.64372	-0.530937	17.3388	3.13e-05	0.000452302	DPP6	dipeptidyl peptidase like 6 [Source:VGNC Symbol;Acc:VGNC:61605]
ENSFCAG00000009283	-2.19252	5.72004	17.3306	3.14e-05	0.00045388	EPB41L2	erythrocyte membrane protein band 4.1 like 2 [Source:VGNC Symbol;Acc:VGNC:61893]
ENSFCAG00000007850	-0.810601	5.29061	17.3062	3.18e-05	0.000459362	ASAP2	ArfGAP with SH3 domain, ankyrin repeat and PH domain 2 [Source:VGNC Symbol;Acc:VGNC:59953]
ENSFCAG00000029894	1.7201	9.32259	17.303	3.19e-05	0.00045974	NPC2	NPC intracellular cholesterol transporter 2 [Source:VGNC Symbol;Acc:VGNC:63866]
ENSFCAG00000038613	-1.14286	3.24602	17.2846	3.22e-05	0.000463438	PTP4A3	protein tyrosine phosphatase 4A3 [Source:VGNC Symbol;Acc:VGNC:81706]
ENSFCAG00000042058	-2.30186	-1.32635	17.2849	3.22e-05	0.000463438	GPR88	G protein-coupled receptor 88 [Source:HGNC Symbol;Acc:HGNC:4539]
ENSFCAG00000019375	-2.95705	1.62127	17.2533	3.27e-05	0.000470725	GPAT3	glycerol-3-phosphate acyltransferase 3 [Source:VGNC Symbol;Acc:VGNC:62654]
ENSFCAG00000046099	1.65404	4.50104	17.236	3.3e-05	0.000474635	ANAPC13	anaphase promoting complex subunit 13 [Source:VGNC Symbol;Acc:VGNC:102597]
ENSFCAG00000007823	1.81405	11.5821	17.2317	3.31e-05	0.000475322	CTSD	cathepsin D [Source:VGNC Symbol;Acc:VGNC:82004]
ENSFCAG00000004347	0.903976	5.85485	17.228	3.32e-05	0.000475438	FAM214A	family with sequence similarity 214 member A [Source:VGNC Symbol;Acc:VGNC:80975]
ENSFCAG00000031255	0.978026	6.20817	17.2284	3.31e-05	0.000475438	CHID1	chitinase domain containing 1 [Source:VGNC Symbol;Acc:VGNC:60858]
ENSFCAG00000009174	-2.93318	-0.97581	17.2184	3.33e-05	0.000477223	LRRC3	leucine rich repeat containing 3 [Source:VGNC Symbol;Acc:VGNC:102771]
ENSFCAG00000010004	-0.793562	7.65949	17.2177	3.33e-05	0.000477223	CDC42BPB	CDC42 binding protein kinase beta [Source:VGNC Symbol;Acc:VGNC:60658]
ENSFCAG00000027771	-3.42229	1.99353	17.2119	3.34e-05	0.000478282	MMP16	matrix metallopeptidase 16 [Source:VGNC Symbol;Acc:VGNC:68284]
ENSFCAG00000022856	-0.833236	5.68864	17.2027	3.36e-05	0.00048	PARVB	parvin beta [Source:VGNC Symbol;Acc:VGNC:64046]
ENSFCAG00000024917	-1.04555	4.31898	17.202	3.36e-05	0.00048	ENSFCAG00000024917
ENSFCAG00000033215	-2.01239	-1.88462	17.1879	3.39e-05	0.000483156	ENSFCAG00000033215
ENSFCAG00000005913	0.911039	7.68212	17.1751	3.41e-05	0.000486015	AKAP11	A-kinase anchoring protein 11 [Source:VGNC Symbol;Acc:VGNC:59712]
ENSFCAG00000044827	-2.47899	0.094825	17.1617	3.43e-05	0.000489065	ENSFCAG00000044827
ENSFCAG00000001325	-3.33254	0.949071	17.1558	3.44e-05	0.000490173	RGS7	regulator of G protein signaling 7 [Source:VGNC Symbol;Acc:VGNC:64598]
ENSFCAG00000025525	-1.87284	-0.165262	17.1318	3.49e-05	0.000495571	LRRC49	leucine rich repeat containing 49 [Source:VGNC Symbol;Acc:VGNC:80925]
ENSFCAG00000039682	1.18761	8.38807	17.1322	3.49e-05	0.000495571	ENSFCAG00000039682
ENSFCAG00000044819	-2.42165	0.629982	17.1092	3.53e-05	0.000501107	ENSFCAG00000044819
ENSFCAG00000001007	-3.03038	1.80193	17.1059	3.54e-05	0.00050154	PCOLCE2	procollagen C-endopeptidase enhancer 2 [Source:VGNC Symbol;Acc:VGNC:68730]
ENSFCAG00000025106	-1.39075	1.68565	17.0937	3.56e-05	0.000504373	DYRK3	dual specificity tyrosine phosphorylation regulated kinase 3 [Source:VGNC Symbol;Acc:VGNC:61688]
ENSFCAG00000008280	-1.96293	3.59913	17.072	3.6e-05	0.000509748	NEDD4	NEDD4 E3 ubiquitin protein ligase [Source:VGNC Symbol;Acc:VGNC:80898]
ENSFCAG00000012510	1.09676	4.44681	17.0698	3.6e-05	0.000509916	ALKBH7	alkB homolog 7 [Source:VGNC Symbol;Acc:VGNC:59753]
ENSFCAG00000013134	1.06254	4.42745	17.0573	3.63e-05	0.000512848	COA3	cytochrome c oxidase assembly factor 3 [Source:VGNC Symbol;Acc:VGNC:61041]
ENSFCAG00000011421	-3.01278	-0.311284	17.0553	3.63e-05	0.000512964	RORB	RAR related orphan receptor B [Source:VGNC Symbol;Acc:VGNC:64722]
ENSFCAG00000030013	0.821274	4.6296	17.0519	3.64e-05	0.000513471	ENSFCAG00000030013	NA
ENSFCAG00000028095	-1.32633	4.40702	17.0447	3.65e-05	0.000514991	SNAPC4	small nuclear RNA activating complex polypeptide 4 [Source:VGNC Symbol;Acc:VGNC:65522]
ENSFCAG00000000307	-2.79999	-0.406232	17.0397	3.66e-05	0.000515917	SOAT2	sterol O-acyltransferase 2 [Source:VGNC Symbol;Acc:VGNC:65562]
ENSFCAG00000013853	-2.55615	0.190941	17.037	3.67e-05	0.000516242	SYT17	synaptotagmin 17 [Source:VGNC Symbol;Acc:VGNC:65897]
ENSFCAG00000018968	2.01165	4.76279	17.0105	3.72e-05	0.000523052	ENSFCAG00000018968	NA
ENSFCAG00000011263	1.14679	4.071	17.0026	3.73e-05	0.00052481	TMEM70	transmembrane protein 70 [Source:VGNC Symbol;Acc:VGNC:66361]
ENSFCAG00000007976	0.872297	5.56488	16.9947	3.75e-05	0.000526567	PEPD	peptidase D [Source:VGNC Symbol;Acc:VGNC:68786]
ENSFCAG00000011801	-2.75754	3.72925	16.9775	3.78e-05	0.000530918	FBLN5	fibulin 5 [Source:VGNC Symbol;Acc:VGNC:62168]
ENSFCAG00000000513	-1.0638	5.95557	16.9727	3.79e-05	0.000531841	RAI14	retinoic acid induced 14 [Source:VGNC Symbol;Acc:VGNC:64482]
ENSFCAG00000040011	1.29451	4.25902	16.969	3.8e-05	0.000532426	IL18BP	interleukin 18 binding protein [Source:VGNC Symbol;Acc:VGNC:82043]
ENSFCAG00000035457	-2.01473	1.45753	16.9578	3.82e-05	0.000535141	ENSFCAG00000035457	NA
ENSFCAG00000028738	-1.56631	4.82141	16.9425	3.85e-05	0.000539023	SYNPO2	synaptopodin 2 [Source:VGNC Symbol;Acc:VGNC:65889]
ENSFCAG00000000647	-2.87139	1.58507	16.9249	3.89e-05	0.000542446	SCN9A	sodium voltage-gated channel alpha subunit 9 [Source:VGNC Symbol;Acc:VGNC:64928]
ENSFCAG00000005096	1.04416	4.20588	16.9229	3.89e-05	0.000542446	QRSL1	glutaminyl-tRNA amidotransferase subunit QRSL1 [Source:VGNC Symbol;Acc:VGNC:64460]
ENSFCAG00000006655	1.09572	4.5462	16.9228	3.89e-05	0.000542446	CYBA	cytochrome b-245 alpha chain [Source:VGNC Symbol;Acc:VGNC:61312]
ENSFCAG00000013594	4.38837	2.3838	16.9273	3.88e-05	0.000542446	CCL8	C-C motif chemokine ligand 8 [Source:VGNC Symbol;Acc:VGNC:98778]
ENSFCAG00000031197	-1.84963	1.8609	16.9262	3.89e-05	0.000542446	GPR4	G protein-coupled receptor 4 [Source:VGNC Symbol;Acc:VGNC:67427]
ENSFCAG00000012720	-2.25088	7.41276	16.9109	3.92e-05	0.000545408	COL6A3	collagen type VI alpha 3 chain [Source:VGNC Symbol;Acc:VGNC:61068]
ENSFCAG00000037357	-3.05249	-0.490708	16.9043	3.93e-05	0.000546858	SHOX2	short stature homeobox 2 [Source:VGNC Symbol;Acc:VGNC:102842]
ENSFCAG00000008351	1.75355	6.44369	16.8979	3.94e-05	0.000548215	FGD6	FYVE, RhoGEF and PH domain containing 6 [Source:VGNC Symbol;Acc:VGNC:62244]
ENSFCAG00000031199	-2.10549	0.608312	16.8965	3.95e-05	0.000548215	NAAA	N-acylethanolamine acid amidase [Source:VGNC Symbol;Acc:VGNC:68327]
ENSFCAG00000012241	-0.873572	4.52906	16.8867	3.97e-05	0.000550609	PPP2R5B	protein phosphatase 2 regulatory subunit B'beta [Source:VGNC Symbol;Acc:VGNC:69016]
ENSFCAG00000024902	-2.8146	-2.24106	16.8771	3.99e-05	0.000552957	CF2H8orf34	chromosome F2 C8orf34 homolog [Source:VGNC Symbol;Acc:VGNC:60806]
ENSFCAG00000009685	-2.40036	0.661429	16.8645	4.01e-05	0.000556186	FBN2	fibrillin 2 [Source:VGNC Symbol;Acc:VGNC:62170]
ENSFCAG00000004071	1.05524	6.66223	16.8629	4.02e-05	0.000556194	MIF	macrophage migration inhibitory factor [Source:VGNC Symbol;Acc:VGNC:68257]
ENSFCAG00000024281	1.09947	4.61377	16.8545	4.04e-05	0.000558221	TMEM41B	transmembrane protein 41B [Source:VGNC Symbol;Acc:VGNC:66345]
ENSFCAG00000007014	1.19437	3.40861	16.8512	4.04e-05	0.000558437	CYB561D2	cytochrome b561 family member D2 [Source:HGNC Symbol;Acc:HGNC:30253]
ENSFCAG00000027956	-2.80439	-1.97271	16.8507	4.04e-05	0.000558437	TNFAIP6	TNF alpha induced protein 6 [Source:VGNC Symbol;Acc:VGNC:66399]
ENSFCAG00000026468	1.21697	5.58342	16.8443	4.06e-05	0.000559882	ACADM	acyl-CoA dehydrogenase medium chain [Source:VGNC Symbol;Acc:VGNC:68816]
ENSFCAG00000001543	-1.18729	4.67275	16.8178	4.11e-05	0.000566427	FAM193B	family with sequence similarity 193 member B [Source:VGNC Symbol;Acc:VGNC:62096]
ENSFCAG00000012417	-0.769275	5.71642	16.8176	4.11e-05	0.000566427	SNX33	sorting nexin 33 [Source:VGNC Symbol;Acc:VGNC:65556]
ENSFCAG00000041968	-2.11142	1.88676	16.8182	4.11e-05	0.000566427	TSKU	tsukushi, small leucine rich proteoglycan [Source:HGNC Symbol;Acc:HGNC:28850]
ENSFCAG00000006921	1.99418	1.75974	16.8121	4.13e-05	0.000567629	FOXP2	forkhead box P2 [Source:VGNC Symbol;Acc:VGNC:80047]
ENSFCAG00000029446	-3.15562	0.308578	16.8087	4.13e-05	0.000568203	OLFM2	olfactomedin 2 [Source:VGNC Symbol;Acc:VGNC:63959]
ENSFCAG00000006754	2.12991	7.63076	16.7987	4.16e-05	0.00057072	ACSL4	acyl-CoA synthetase long chain family member 4 [Source:VGNC Symbol;Acc:VGNC:59536]
ENSFCAG00000012055	0.903339	4.97458	16.7932	4.17e-05	0.000571474	DNAJB11	DnaJ heat shock protein family (Hsp40) member B11 [Source:VGNC Symbol;Acc:VGNC:102690]
ENSFCAG00000014363	-2.54912	0.0309128	16.7943	4.17e-05	0.000571474	AVPR1A	arginine vasopressin receptor 1A [Source:VGNC Symbol;Acc:VGNC:68838]
ENSFCAG00000043292	0.957817	6.60859	16.7851	4.19e-05	0.00057345	ZFP91	ZFP91 zinc finger protein, atypical E3 ubiquitin ligase [Source:HGNC Symbol;Acc:HGNC:14983]
ENSFCAG00000013438	-3.22859	-1.12193	16.7678	4.22e-05	0.000578257	PCDH19	protocadherin 19 [Source:VGNC Symbol;Acc:VGNC:64062]
ENSFCAG00000018994	2.76411	2.1071	16.7617	4.24e-05	0.000579653	ENSFCAG00000018994
ENSFCAG00000042553	-1.97441	-0.19054	16.7524	4.26e-05	0.000582033	CCR10	C-C motif chemokine receptor 10 [Source:VGNC Symbol;Acc:VGNC:98779]
ENSFCAG00000002743	-1.4973	4.78377	16.7494	4.27e-05	0.000582484	NPR1	natriuretic peptide receptor 1 [Source:VGNC Symbol;Acc:VGNC:107906]
ENSFCAG00000015263	1.54276	8.63577	16.746	4.27e-05	0.000583079	ANXA1	annexin A1 [Source:VGNC Symbol;Acc:VGNC:67681]
ENSFCAG00000001105	-1.70262	0.688738	16.7357	4.3e-05	0.000585786	KCNN4	potassium calcium-activated channel subfamily N member 4 [Source:VGNC Symbol;Acc:VGNC:67928]
ENSFCAG00000009508	-3.34674	-1.23458	16.7338	4.3e-05	0.000585905	FAM180B	family with sequence similarity 180 member B [Source:VGNC Symbol;Acc:VGNC:62086]
ENSFCAG00000028550	1.31428	6.77877	16.7254	4.32e-05	0.000588026	CRYAB	crystallin alpha B [Source:VGNC Symbol;Acc:VGNC:61197]
ENSFCAG00000002140	1.56285	7.38577	16.7132	4.35e-05	0.000591362	ACLY	ATP citrate lyase [Source:VGNC Symbol;Acc:VGNC:59513]
ENSFCAG00000009759	-3.33165	1.02181	16.7107	4.35e-05	0.000591643	CAPN11	calpain 11 [Source:VGNC Symbol;Acc:VGNC:60350]
ENSFCAG00000009497	0.939637	9.40226	16.7067	4.36e-05	0.000591679	APLP2	amyloid beta like protein 2 [Source:VGNC Symbol;Acc:VGNC:67762]
ENSFCAG00000014954	-3.76997	4.72653	16.7063	4.36e-05	0.000591679	ABI3BP	ABI family member 3 binding protein [Source:VGNC Symbol;Acc:VGNC:59489]
ENSFCAG00000032565	0.929738	5.91089	16.7061	4.36e-05	0.000591679	TECR	trans-2,3-enoyl-CoA reductase [Source:VGNC Symbol;Acc:VGNC:80732]
ENSFCAG00000030973	-4.05549	1.40127	16.7015	4.37e-05	0.000592661	SCN1A	sodium voltage-gated channel alpha subunit 1 [Source:VGNC Symbol;Acc:VGNC:64920]
ENSFCAG00000009455	-1.01472	4.40566	16.6981	4.38e-05	0.00059324	NCKAP5L	NCK associated protein 5 like [Source:VGNC Symbol;Acc:VGNC:63739]
ENSFCAG00000013118	-1.64622	5.56871	16.6905	4.4e-05	0.000595162	PODXL	podocalyxin like [Source:VGNC Symbol;Acc:VGNC:80660]
ENSFCAG00000010659	1.2138	5.2768	16.6767	4.43e-05	0.000599031	PRDX3	peroxiredoxin 3 [Source:VGNC Symbol;Acc:VGNC:69038]
ENSFCAG00000037739	-2.91139	-1.454	16.6742	4.44e-05	0.000599362	CDA	cytidine deaminase [Source:VGNC Symbol;Acc:VGNC:80163]
ENSFCAG00000024524	-1.93029	0.72461	16.6462	4.5e-05	0.000607772	GPR162	G protein-coupled receptor 162 [Source:VGNC Symbol;Acc:VGNC:62685]
ENSFCAG00000000338	1.13338	5.73704	16.6388	4.52e-05	0.000609677	SAR1B	secretion associated Ras related GTPase 1B [Source:VGNC Symbol;Acc:VGNC:64873]
ENSFCAG00000028214	1.16249	4.8865	16.6264	4.55e-05	0.000613187	RRM2B	ribonucleotide reductase regulatory TP53 inducible subunit M2B [Source:VGNC Symbol;Acc:VGNC:64776]
ENSFCAG00000006722	-0.944556	5.10484	16.6122	4.59e-05	0.000616844	MFSD4A	major facilitator superfamily domain containing 4A [Source:VGNC Symbol;Acc:VGNC:63482]
ENSFCAG00000027573	-2.44609	4.36544	16.6129	4.58e-05	0.000616844	LTBP1	latent transforming growth factor beta binding protein 1 [Source:VGNC Symbol;Acc:VGNC:81116]
ENSFCAG00000028911	0.794346	5.66809	16.5828	4.66e-05	0.000625965	SLC39A9	solute carrier family 39 member 9 [Source:VGNC Symbol;Acc:VGNC:65364]
ENSFCAG00000009569	-2.41536	0.270956	16.5774	4.67e-05	0.000627282	SMOC1	SPARC related modular calcium binding 1 [Source:VGNC Symbol;Acc:VGNC:65498]
ENSFCAG00000011109	1.27145	5.78739	16.5741	4.68e-05	0.000627878	BID	BH3 interacting domain death agonist [Source:VGNC Symbol;Acc:VGNC:60115]
ENSFCAG00000037361	2.23553	0.2239	16.5695	4.69e-05	0.000628914	VXN	vexin [Source:VGNC Symbol;Acc:VGNC:81671]
ENSFCAG00000014405	1.04473	5.5308	16.5548	4.73e-05	0.000633282	ATP6V1H	ATPase H+ transporting V1 subunit H [Source:VGNC Symbol;Acc:VGNC:60026]
ENSFCAG00000006254	1.13268	5.06263	16.5438	4.75e-05	0.000636494	TM7SF2	transmembrane 7 superfamily member 2 [Source:VGNC Symbol;Acc:VGNC:81926]
ENSFCAG00000003320	-2.60315	2.1145	16.4999	4.87e-05	0.000649663	CDH11	cadherin 11 [Source:HGNC Symbol;Acc:HGNC:1750]
ENSFCAG00000032882	0.793123	5.88638	16.5008	4.86e-05	0.000649663	GCLM	glutamate-cysteine ligase modifier subunit [Source:VGNC Symbol;Acc:VGNC:80218]
ENSFCAG00000036518	-2.99816	-0.913617	16.5003	4.86e-05	0.000649663	TMEM130	transmembrane protein 130 [Source:VGNC Symbol;Acc:VGNC:80690]
ENSFCAG00000045961	1.11761	5.59366	16.499	4.87e-05	0.000649663	ARL6IP1	ADP ribosylation factor like GTPase 6 interacting protein 1 [Source:HGNC Symbol;Acc:HGNC:697]
ENSFCAG00000012493	4.51626	-2.5258	16.4888	4.89e-05	0.000652676	LHFPL1	LHFPL tetraspan subfamily member 1 [Source:VGNC Symbol;Acc:VGNC:68042]
ENSFCAG00000002206	0.978603	4.88478	16.4798	4.92e-05	0.000655259	PDHB	pyruvate dehydrogenase E1 subunit beta [Source:VGNC Symbol;Acc:VGNC:68774]
ENSFCAG00000004158	1.18478	3.89877	16.4767	4.93e-05	0.000655302	PAK1	p21 (RAC1) activated kinase 1 [Source:VGNC Symbol;Acc:VGNC:81962]
ENSFCAG00000040375	1.13791	4.73129	16.477	4.92e-05	0.000655302	RBBP9	RB binding protein 9, serine hydrolase [Source:HGNC Symbol;Acc:HGNC:9892]
ENSFCAG00000040744	-3.0729	0.375571	16.4744	4.93e-05	0.000655601	CYP4A37	cytochrome P450 family 4 subfamily A member 37 [Source:VGNC Symbol;Acc:VGNC:103492]
ENSFCAG00000000737	1.02595	7.36404	16.4427	5.01e-05	0.000665607	EDEM1	ER degradation enhancing alpha-mannosidase like protein 1 [Source:VGNC Symbol;Acc:VGNC:61722]
ENSFCAG00000039893	-2.20306	1.95341	16.4438	5.01e-05	0.000665607	CHN1	chimerin 1 [Source:VGNC Symbol;Acc:VGNC:107509]
ENSFCAG00000009920	0.849727	6.12242	16.4398	5.02e-05	0.000666127	ESRP1	epithelial splicing regulatory protein 1 [Source:VGNC Symbol;Acc:VGNC:61965]
ENSFCAG00000031341	3.79002	5.37167	16.4322	5.04e-05	0.00066828	TMPRSS11E	transmembrane serine protease 11E [Source:HGNC Symbol;Acc:HGNC:24465]
ENSFCAG00000007596	-4.35466	-2.33324	16.4138	5.09e-05	0.000674288	GKN1	gastrokine 1 [Source:VGNC Symbol;Acc:VGNC:62570]
ENSFCAG00000000452	2.35211	-0.00531012	16.3958	5.14e-05	0.000680196	UBE2T	ubiquitin conjugating enzyme E2 T [Source:VGNC Symbol;Acc:VGNC:66765]
ENSFCAG00000000821	-2.57087	2.51579	16.3837	5.17e-05	0.000684013	OGN	osteoglycin [Source:VGNC Symbol;Acc:VGNC:68622]
ENSFCAG00000039117	-3.22721	-0.0664196	16.3737	5.2e-05	0.000687089	CYP4A106	cytochrome P450 family 4 subfamily A member 106 [Source:VGNC Symbol;Acc:VGNC:103491]
ENSFCAG00000001663	2.22512	3.43448	16.3622	5.23e-05	0.000690738	SLC25A35	solute carrier family 25 member 35 [Source:HGNC Symbol;Acc:HGNC:31921]
ENSFCAG00000018255	-2.35832	-1.29789	16.3577	5.24e-05	0.000690963	GABRR3	gamma-aminobutyric acid type A receptor subunit rho3 [Source:VGNC Symbol;Acc:VGNC:99742]
ENSFCAG00000025768	1.2482	4.77783	16.3583	5.24e-05	0.000690963	ENSFCAG00000025768
ENSFCAG00000045396	1.16372	3.91382	16.3572	5.25e-05	0.000690963	PEX2	peroxisomal biogenesis factor 2 [Source:HGNC Symbol;Acc:HGNC:9717]
ENSFCAG00000046307	-1.71177	1.71654	16.3558	5.25e-05	0.000690963	RAD21L1	RAD21 cohesin complex component like 1 [Source:HGNC Symbol;Acc:HGNC:16271]
ENSFCAG00000011968	1.78792	6.53025	16.3483	5.27e-05	0.000693146	VAMP8	vesicle associated membrane protein 8 [Source:VGNC Symbol;Acc:VGNC:66914]
ENSFCAG00000011461	-0.820596	5.21233	16.3247	5.34e-05	0.000700777	BAIAP2	BAR/IMD domain containing adaptor protein 2 [Source:VGNC Symbol;Acc:VGNC:69085]
ENSFCAG00000013213	-1.50216	4.73007	16.3256	5.33e-05	0.000700777	SH3BP5	SH3 domain binding protein 5 [Source:VGNC Symbol;Acc:VGNC:65103]
ENSFCAG00000015616	0.899521	6.15992	16.3184	5.35e-05	0.000702556	GOLM2	golgi membrane protein 2 [Source:VGNC Symbol;Acc:VGNC:84871]
ENSFCAG00000013702	1.1784	4.95903	16.295	5.42e-05	0.000710738	TMEM19	transmembrane protein 19 [Source:VGNC Symbol;Acc:VGNC:66301]
ENSFCAG00000000283	-2.44808	-1.97617	16.2893	5.44e-05	0.000711787	CEACAM19	CEA cell adhesion molecule 19 [Source:HGNC Symbol;Acc:HGNC:31951]
ENSFCAG00000042905	-2.64011	-0.947779	16.2907	5.43e-05	0.000711787	JPH2	junctophilin 2 [Source:VGNC Symbol;Acc:VGNC:109568]
ENSFCAG00000011228	1.21422	3.90645	16.2845	5.45e-05	0.000713046	FANCD2	FA complementation group D2 [Source:VGNC Symbol;Acc:VGNC:62142]
ENSFCAG00000006692	-1.3139	4.82797	16.2827	5.46e-05	0.000713191	CARD10	caspase recruitment domain family member 10 [Source:VGNC Symbol;Acc:VGNC:60363]
ENSFCAG00000004029	-2.32996	6.10397	16.2728	5.48e-05	0.000716388	ENSFCAG00000004029	NA
ENSFCAG00000013912	-3.29531	0.778932	16.2528	5.54e-05	0.000723414	LRCH2	leucine rich repeats and calponin homology domain containing 2 [Source:VGNC Symbol;Acc:VGNC:63273]
ENSFCAG00000014107	-1.84583	3.05614	16.2427	5.57e-05	0.00072675	PACS1	phosphofurin acidic cluster sorting protein 1 [Source:VGNC Symbol;Acc:VGNC:64019]
ENSFCAG00000041138	-1.38739	3.31295	16.2367	5.59e-05	0.000728478	IER5L	immediate early response 5 like [Source:HGNC Symbol;Acc:HGNC:23679]
ENSFCAG00000013797	-2.54199	-2.26062	16.228	5.62e-05	0.000731274	TMEM176A	transmembrane protein 176A [Source:VGNC Symbol;Acc:VGNC:66292]
ENSFCAG00000010934	2.56343	3.25716	16.2241	5.63e-05	0.00073226	AKAP6	A-kinase anchoring protein 6 [Source:VGNC Symbol;Acc:VGNC:59716]
ENSFCAG00000011529	-1.00895	4.4917	16.2047	5.69e-05	0.000739235	VAV2	vav guanine nucleotide exchange factor 2 [Source:VGNC Symbol;Acc:VGNC:66926]
ENSFCAG00000031258	-3.14721	-0.265149	16.1962	5.71e-05	0.000741997	ENSFCAG00000031258
ENSFCAG00000012841	1.29343	3.30855	16.1936	5.72e-05	0.000742427	NSUN7	NOP2/Sun RNA methyltransferase family member 7 [Source:VGNC Symbol;Acc:VGNC:63896]
ENSFCAG00000025721	1.97221	7.74902	16.1909	5.73e-05	0.000742938	KLHL24	kelch like family member 24 [Source:VGNC Symbol;Acc:VGNC:63149]
ENSFCAG00000014130	2.12241	5.16261	16.1864	5.74e-05	0.000744126	ENPP3	ectonucleotide pyrophosphatase/phosphodiesterase 3 [Source:VGNC Symbol;Acc:VGNC:61874]
ENSFCAG00000030163	-1.21684	3.82377	16.1842	5.75e-05	0.000744414	PELI1	pellino E3 ubiquitin protein ligase 1 [Source:VGNC Symbol;Acc:VGNC:68783]
ENSFCAG00000012433	-0.837655	9.23964	16.1747	5.78e-05	0.000747613	UTRN	utrophin [Source:VGNC Symbol;Acc:VGNC:102545]
ENSFCAG00000012813	0.759658	6.30962	16.163	5.81e-05	0.000751685	RPS6KA1	ribosomal protein S6 kinase A1 [Source:VGNC Symbol;Acc:VGNC:64754]
ENSFCAG00000014685	-1.90773	-0.855542	16.1489	5.86e-05	0.000756619	PRELID3A	PRELI domain containing 3A [Source:VGNC Symbol;Acc:VGNC:64349]
ENSFCAG00000022756	1.38484	2.89658	16.1477	5.86e-05	0.000756619	ACYP1	acylphosphatase 1 [Source:VGNC Symbol;Acc:VGNC:80776]
ENSFCAG00000023662	3.50845	4.16185	16.1256	5.93e-05	0.000764371	HCN2	hyperpolarization activated cyclic nucleotide gated potassium and sodium channel 2 [Source:VGNC Symbol;Acc:VGNC:102610]
ENSFCAG00000040470	-2.69427	0.746635	16.1263	5.93e-05	0.000764371	DTX4	deltex E3 ubiquitin ligase 4 [Source:VGNC Symbol;Acc:VGNC:102876]
ENSFCAG00000008441	-2.44654	0.870976	16.12	5.95e-05	0.000766033	ENSFCAG00000008441	NA
ENSFCAG00000011332	1.12059	4.907	16.1153	5.96e-05	0.000767137	OAZ2	ornithine decarboxylase antizyme 2 [Source:VGNC Symbol;Acc:VGNC:68611]
ENSFCAG00000046718	1.5312	4.43361	16.1144	5.96e-05	0.000767137	SMIM20	small integral membrane protein 20 [Source:VGNC Symbol;Acc:VGNC:107466]
ENSFCAG00000035400	1.28822	5.07161	16.1107	5.97e-05	0.0007681	TSTD1	thiosulfate sulfurtransferase like domain containing 1 [Source:VGNC Symbol;Acc:VGNC:107959]
ENSFCAG00000030923	0.857296	6.9407	16.1073	5.99e-05	0.000768876	EMP2	epithelial membrane protein 2 [Source:VGNC Symbol;Acc:VGNC:61853]
ENSFCAG00000023547	2.95592	8.29225	16.0975	6.02e-05	0.000772294	MDK	midkine [Source:VGNC Symbol;Acc:VGNC:68222]
ENSFCAG00000023176	1.13746	4.70192	16.0901	6.04e-05	0.000774756	RAB5IF	RAB5 interacting factor [Source:HGNC Symbol;Acc:HGNC:15870]
ENSFCAG00000000949	-0.99563	3.24317	16.0793	6.07e-05	0.000778604	IMPDH1	inosine monophosphate dehydrogenase 1 [Source:VGNC Symbol;Acc:VGNC:67797]
ENSFCAG00000035558	-2.04343	4.11446	16.0747	6.09e-05	0.000779886	RARRES2	retinoic acid receptor responder 2 [Source:VGNC Symbol;Acc:VGNC:80668]
ENSFCAG00000043756	-2.65188	-1.13456	16.0538	6.16e-05	0.00078795	DHH	desert hedgehog signaling molecule [Source:HGNC Symbol;Acc:HGNC:2865]
ENSFCAG00000028775	1.18139	6.15653	16.0515	6.16e-05	0.000788324	TRAM1	translocation associated membrane protein 1 [Source:VGNC Symbol;Acc:VGNC:81678]
ENSFCAG00000042164	0.801461	5.54019	16.0477	6.18e-05	0.000789301	TOR1AIP2	torsin 1A interacting protein 2 [Source:HGNC Symbol;Acc:HGNC:24055]
ENSFCAG00000000280	-1.8766	3.01813	16.046	6.18e-05	0.000789431	PVR	PVR cell adhesion molecule [Source:VGNC Symbol;Acc:VGNC:69186]
ENSFCAG00000043801	-1.27196	2.91059	16.0439	6.19e-05	0.000789734	ZNF703	zinc finger protein 703 [Source:VGNC Symbol;Acc:VGNC:107481]
ENSFCAG00000022078	0.840003	5.39102	16.0288	6.24e-05	0.000795467	LMBRD2	LMBR1 domain containing 2 [Source:VGNC Symbol;Acc:VGNC:63250]
ENSFCAG00000030503	-3.43946	-0.889789	16.027	6.24e-05	0.000795607	NRN1	neuritin 1 [Source:VGNC Symbol;Acc:VGNC:63881]
ENSFCAG00000001089	2.24432	4.06937	16.0218	6.26e-05	0.000797202	CPNE5	copine 5 [Source:VGNC Symbol;Acc:VGNC:61132]
ENSFCAG00000042251	-2.22394	-1.49262	15.9901	6.37e-05	0.000810075	ENSFCAG00000042251	NA
ENSFCAG00000044729	0.783976	5.99992	15.9656	6.45e-05	0.000820019	ENSFCAG00000044729	cytochrome b5 type B [Source:HGNC Symbol;Acc:HGNC:24374]
ENSFCAG00000007880	1.21158	5.70525	15.9425	6.53e-05	0.000829455	SOAT1	sterol O-acyltransferase 1 [Source:VGNC Symbol;Acc:VGNC:65561]
ENSFCAG00000002928	-1.81238	2.14994	15.9306	6.57e-05	0.000833452	DZIP1	DAZ interacting zinc finger protein 1 [Source:VGNC Symbol;Acc:VGNC:61691]
ENSFCAG00000028960	0.912022	4.45539	15.9314	6.57e-05	0.000833452	TMEM263	transmembrane protein 263 [Source:VGNC Symbol;Acc:VGNC:66337]
ENSFCAG00000000388	0.823664	6.24552	15.9267	6.58e-05	0.000834258	EDF1	endothelial differentiation related factor 1 [Source:VGNC Symbol;Acc:VGNC:61725]
ENSFCAG00000022747	3.34543	3.50988	15.926	6.59e-05	0.000834258	HS3ST4	heparan sulfate-glucosamine 3-sulfotransferase 4 [Source:VGNC Symbol;Acc:VGNC:80581]
ENSFCAG00000039225	-2.24498	0.0353658	15.9189	6.61e-05	0.000836787	ENSFCAG00000039225	NA
ENSFCAG00000000321	0.919755	7.64981	15.8977	6.69e-05	0.000845597	MYH14	myosin heavy chain 14 [Source:VGNC Symbol;Acc:VGNC:63675]
ENSFCAG00000031934	1.16334	5.04065	15.8862	6.73e-05	0.000850105	AASDHPPT	aminoadipate-semialdehyde dehydrogenase-phosphopantetheinyl transferase [Source:VGNC Symbol;Acc:VGNC:59457]
ENSFCAG00000043201	-2.772	-1.18996	15.8762	6.76e-05	0.000853953	CHP2	calcineurin like EF-hand protein 2 [Source:VGNC Symbol;Acc:VGNC:107749]
ENSFCAG00000004696	0.913856	4.64349	15.8714	6.78e-05	0.000855518	COQ9	coenzyme Q9 [Source:VGNC Symbol;Acc:VGNC:61100]
ENSFCAG00000015043	-1.82501	-0.768067	15.8663	6.8e-05	0.00085718	ADCY10	adenylate cyclase 10 [Source:VGNC Symbol;Acc:VGNC:59614]
ENSFCAG00000023007	-1.92546	4.28987	15.8493	6.86e-05	0.000864292	EDNRB	endothelin receptor type B [Source:VGNC Symbol;Acc:VGNC:61728]
ENSFCAG00000004223	0.781257	5.04923	15.8394	6.9e-05	0.00086819	PPIP5K1	diphosphoinositol pentakisphosphate kinase 1 [Source:VGNC Symbol;Acc:VGNC:64309]
ENSFCAG00000011886	-2.49744	1.32286	15.836	6.91e-05	0.000869098	PDGFRL	platelet derived growth factor receptor like [Source:VGNC Symbol;Acc:VGNC:68773]
ENSFCAG00000013727	1.04647	5.0662	15.832	6.92e-05	0.000870314	ENSFCAG00000013727
ENSFCAG00000000473	1.09588	6.40389	15.8116	7e-05	0.000878884	PRDX2	peroxiredoxin 2 [Source:VGNC Symbol;Acc:VGNC:69037]
ENSFCAG00000018403	1.54159	7.26055	15.8107	7e-05	0.000878884	HEXB	hexosaminidase subunit beta [Source:VGNC Symbol;Acc:VGNC:102224]
ENSFCAG00000001807	-3.00732	-1.84195	15.8069	7.01e-05	0.000879969	NPHS2	NPHS2 stomatin family member, podocin [Source:VGNC Symbol;Acc:VGNC:63869]
ENSFCAG00000002608	1.25861	5.06762	15.7945	7.06e-05	0.000885142	PYCARD	PYD and CARD domain containing [Source:VGNC Symbol;Acc:VGNC:80676]
ENSFCAG00000014128	1.00722	3.39799	15.7893	7.08e-05	0.000886901	ZDHHC15	zinc finger DHHC-type palmitoyltransferase 15 [Source:VGNC Symbol;Acc:VGNC:67204]
ENSFCAG00000006142	-0.987985	6.29802	15.7848	7.1e-05	0.000887708	TRAK1	trafficking kinesin protein 1 [Source:VGNC Symbol;Acc:VGNC:66505]
ENSFCAG00000016518	-2.94891	-2.78394	15.7862	7.09e-05	0.000887708	MIR199A2	microRNA 199a-2 [Source:HGNC Symbol;Acc:HGNC:31572]
ENSFCAG00000018571	-1.78556	3.86458	15.7801	7.11e-05	0.000888619	ABI3	ABI family member 3 [Source:VGNC Symbol;Acc:VGNC:59488]
ENSFCAG00000040531	-1.09011	3.14212	15.7815	7.11e-05	0.000888619	ENSFCAG00000040531	NA
ENSFCAG00000011557	-1.14025	4.07716	15.7782	7.12e-05	0.000888879	TAF1C	TATA-box binding protein associated factor, RNA polymerase I subunit C [Source:VGNC Symbol;Acc:VGNC:82313]
ENSFCAG00000005602	-1.11737	3.09831	15.7705	7.15e-05	0.000891859	NFATC4	nuclear factor of activated T cells 4 [Source:VGNC Symbol;Acc:VGNC:68472]
ENSFCAG00000043592	-2.27905	-1.76645	15.7676	7.16e-05	0.000892558	ENSFCAG00000043592	NA
ENSFCAG00000041475	3.69104	2.76938	15.7506	7.23e-05	0.000899973	C1QL4	complement C1q like 4 [Source:HGNC Symbol;Acc:HGNC:31416]
ENSFCAG00000008754	1.56573	8.0741	15.7412	7.26e-05	0.000903807	SLC26A7	solute carrier family 26 member 7 [Source:VGNC Symbol;Acc:VGNC:65285]
ENSFCAG00000034460	-3.86312	-0.115524	15.7362	7.28e-05	0.000905558	ARC	activity regulated cytoskeleton associated protein [Source:VGNC Symbol;Acc:VGNC:105871]
ENSFCAG00000007134	1.66206	5.74262	15.7279	7.31e-05	0.000908835	EHHADH	enoyl-CoA hydratase and 3-hydroxyacyl CoA dehydrogenase [Source:VGNC Symbol;Acc:VGNC:61766]
ENSFCAG00000007765	1.41321	5.14894	15.7232	7.33e-05	0.000910433	EFHC2	EF-hand domain containing 2 [Source:VGNC Symbol;Acc:VGNC:61746]
ENSFCAG00000032034	-2.01924	0.717383	15.7219	7.34e-05	0.000910433	CHRM3	cholinergic receptor muscarinic 3 [Source:VGNC Symbol;Acc:VGNC:60875]
ENSFCAG00000008123	-2.31787	-1.3161	15.7152	7.36e-05	0.000912979	SLC45A1	solute carrier family 45 member 1 [Source:VGNC Symbol;Acc:VGNC:65376]
ENSFCAG00000034296	-1.084	5.46361	15.7056	7.4e-05	0.000916326	ENSFCAG00000034296
ENSFCAG00000039458	1.29728	4.7772	15.7068	7.4e-05	0.000916326	ENSFCAG00000039458
ENSFCAG00000038726	-1.78043	-1.09665	15.6926	7.45e-05	0.000921951	ENSFCAG00000038726
ENSFCAG00000014873	-1.83889	-0.377584	15.6858	7.48e-05	0.000924623	GSDME	gasdermin E [Source:VGNC Symbol;Acc:VGNC:62727]
ENSFCAG00000029867	-1.87026	1.3641	15.6773	7.51e-05	0.000928132	DSEL	dermatan sulfate epimerase like [Source:VGNC Symbol;Acc:VGNC:82343]
ENSFCAG00000031835	0.905565	8.22328	15.6664	7.56e-05	0.000932814	EPB41L1	erythrocyte membrane protein band 4.1 like 1 [Source:VGNC Symbol;Acc:VGNC:61892]
ENSFCAG00000013476	-2.03082	-1.3729	15.6559	7.6e-05	0.000937328	CNTNAP4	contactin associated protein family member 4 [Source:VGNC Symbol;Acc:VGNC:61038]
ENSFCAG00000036602	0.872914	5.85883	15.6495	7.62e-05	0.000939816	IKZF2	IKAROS family zinc finger 2 [Source:VGNC Symbol;Acc:VGNC:80245]
ENSFCAG00000013830	-2.44163	-1.11537	15.6479	7.63e-05	0.000939936	FCMR	Fc mu receptor [Source:VGNC Symbol;Acc:VGNC:62214]
ENSFCAG00000023941	-1.74448	3.71232	15.6443	7.64e-05	0.000941041	CCDC88A	coiled-coil domain containing 88A [Source:VGNC Symbol;Acc:VGNC:80058]
ENSFCAG00000044315	2.90317	1.08493	15.6379	7.67e-05	0.000943542	ADGRF2	adhesion G protein-coupled receptor F2 [Source:VGNC Symbol;Acc:VGNC:102374]
ENSFCAG00000023794	0.949071	4.17545	15.6329	7.69e-05	0.000944758	TSFM	Ts translation elongation factor, mitochondrial [Source:VGNC Symbol;Acc:VGNC:66612]
ENSFCAG00000030589	1.05748	5.96845	15.6314	7.7e-05	0.000944758	APH1A	aph-1 homolog A, gamma-secretase subunit [Source:VGNC Symbol;Acc:VGNC:59849]
ENSFCAG00000033020	-2.67552	-0.0349223	15.6316	7.7e-05	0.000944758	AMH	anti-Mullerian hormone [Source:VGNC Symbol;Acc:VGNC:69345]
ENSFCAG00000009992	1.13815	5.8185	15.626	7.72e-05	0.000946795	FYTTD1	forty-two-three domain containing 1 [Source:VGNC Symbol;Acc:VGNC:62401]
ENSFCAG00000005630	-1.86386	0.0881147	15.6115	7.78e-05	0.000950672	BRSK1	BR serine/threonine kinase 1 [Source:VGNC Symbol;Acc:VGNC:60184]
ENSFCAG00000008558	-1.57465	2.75007	15.6127	7.77e-05	0.000950672	LFNG	LFNG O-fucosylpeptide 3-beta-N-acetylglucosaminyltransferase [Source:VGNC Symbol;Acc:VGNC:68037]
ENSFCAG00000018483	-2.02865	6.49888	15.6123	7.77e-05	0.000950672	APOA1	apolipoprotein A1 [Source:VGNC Symbol;Acc:VGNC:67771]
ENSFCAG00000019050	1.09105	7.38457	15.6154	7.76e-05	0.000950672	RAPH1	Ras association (RalGDS/AF-6) and pleckstrin homology domains 1 [Source:VGNC Symbol;Acc:VGNC:80337]
ENSFCAG00000041972	-2.29547	-1.71075	15.6155	7.76e-05	0.000950672	ENSFCAG00000041972
ENSFCAG00000010125	2.23911	2.26272	15.6015	7.82e-05	0.000955049	GCNT4	glucosaminyl (N-acetyl) transferase 4 [Source:VGNC Symbol;Acc:VGNC:102210]
ENSFCAG00000018761	-4.59426	2.275	15.5702	7.95e-05	0.00096962	TRPA1	transient receptor potential cation channel subfamily A member 1 [Source:VGNC Symbol;Acc:VGNC:67587]
ENSFCAG00000040129	-1.81159	-0.230019	15.571	7.95e-05	0.00096962	ENSFCAG00000040129
ENSFCAG00000027224	-2.0017	4.82275	15.5687	7.96e-05	0.000969702	ECM1	extracellular matrix protein 1 [Source:VGNC Symbol;Acc:VGNC:61711]
ENSFCAG00000001462	-3.22964	4.99289	15.556	8.01e-05	0.000975538	COL14A1	collagen type XIV alpha 1 chain [Source:VGNC Symbol;Acc:VGNC:82364]
ENSFCAG00000010770	-0.956563	5.06481	15.544	8.06e-05	0.000981038	CSF1	colony stimulating factor 1 [Source:VGNC Symbol;Acc:VGNC:61214]
ENSFCAG00000041482	-5.63971	0.482359	15.5365	8.09e-05	0.000984209	ENSFCAG00000041482
ENSFCAG00000015468	-1.11126	5.62345	15.5332	8.11e-05	0.000985232	EGFR	epidermal growth factor receptor [Source:VGNC Symbol;Acc:VGNC:61759]
ENSFCAG00000035893	-3.19957	1.30757	15.5167	8.18e-05	0.000993195	PI15	peptidase inhibitor 15 [Source:HGNC Symbol;Acc:HGNC:8946]
ENSFCAG00000002067	0.780348	5.84144	15.5031	8.24e-05	0.000999138	NIPAL3	NIPA like domain containing 3 [Source:VGNC Symbol;Acc:VGNC:63809]
ENSFCAG00000038385	1.43714	4.5362	15.5027	8.24e-05	0.000999138	MPC1	mitochondrial pyruvate carrier 1 [Source:VGNC Symbol;Acc:VGNC:102465]
ENSFCAG00000045618	2.46921	3.41843	15.4991	8.25e-05	0.00100037	APLN	apelin [Source:HGNC Symbol;Acc:HGNC:16665]
ENSFCAG00000038993	-1.61373	0.453037	15.4908	8.29e-05	0.00100406	SNORA71	Small nucleolar RNA SNORA71 [Source:RFAM;Acc:RF00056]
ENSFCAG00000000639	-3.60404	6.9783	15.4866	8.31e-05	0.00100555	RELN	reelin [Source:VGNC Symbol;Acc:VGNC:69285]
ENSFCAG00000002271	1.67451	3.2532	15.4823	8.33e-05	0.00100716	ENSFCAG00000002271	NA
ENSFCAG00000001175	-1.49062	4.33104	15.4801	8.34e-05	0.00100759	ZBTB46	zinc finger and BTB domain containing 46 [Source:VGNC Symbol;Acc:VGNC:67174]
ENSFCAG00000031065	2.03999	6.60208	15.4563	8.44e-05	0.00101967	IFI30	IFI30 lysosomal thiol reductase [Source:VGNC Symbol;Acc:VGNC:67696]
ENSFCAG00000011556	-1.72147	-0.686444	15.4519	8.46e-05	0.00102129	DNAAF1	dynein axonemal assembly factor 1 [Source:VGNC Symbol;Acc:VGNC:61537]
ENSFCAG00000014975	-1.98368	1.01705	15.4443	8.5e-05	0.00102469	PCDH7	protocadherin 7 [Source:VGNC Symbol;Acc:VGNC:68717]
ENSFCAG00000022438	-3.49668	6.75013	15.4384	8.52e-05	0.0010272	DCN	decorin [Source:VGNC Symbol;Acc:VGNC:61371]
ENSFCAG00000040366	-2.52953	-1.87093	15.4354	8.54e-05	0.00102811	ENSFCAG00000040366
ENSFCAG00000009266	0.842254	6.64182	15.4234	8.59e-05	0.00103319	ENSFCAG00000009266
ENSFCAG00000009278	-0.864881	6.05943	15.4244	8.59e-05	0.00103319	RIPOR1	RHO family interacting cell polarization regulator 1 [Source:VGNC Symbol;Acc:VGNC:107067]
ENSFCAG00000037997	-2.28226	-0.0192984	15.4213	8.6e-05	0.0010336	ENSFCAG00000037997
ENSFCAG00000000375	-3.48118	-0.321868	15.4191	8.61e-05	0.00103407	ENSFCAG00000000375
ENSFCAG00000004961	-0.882827	5.90148	15.406	8.67e-05	0.00104055	TTC7A	tetratricopeptide repeat domain 7A [Source:VGNC Symbol;Acc:VGNC:66675]
ENSFCAG00000004609	-2.34946	1.66515	15.3988	8.7e-05	0.00104378	IGFN1	immunoglobulin like and fibronectin type III domain containing 1 [Source:VGNC Symbol;Acc:VGNC:62891]
ENSFCAG00000032976	-1.53319	0.296555	15.3947	8.72e-05	0.00104531	ENSFCAG00000032976
ENSFCAG00000012982	1.05767	5.94375	15.3889	8.75e-05	0.00104779	ABI2	abl interactor 2 [Source:VGNC Symbol;Acc:VGNC:59487]
ENSFCAG00000004113	1.1916	5.71805	15.3864	8.76e-05	0.00104779	NNT	nicotinamide nucleotide transhydrogenase [Source:VGNC Symbol;Acc:VGNC:68510]
ENSFCAG00000007012	-1.63297	3.5367	15.3863	8.76e-05	0.00104779	ENSFCAG00000007012	NA
ENSFCAG00000005090	-1.41631	3.53083	15.384	8.77e-05	0.00104797	AMER1	APC membrane recruitment protein 1 [Source:VGNC Symbol;Acc:VGNC:82394]
ENSFCAG00000011397	0.851358	6.59054	15.3833	8.78e-05	0.00104797	ATP6AP1	ATPase H+ transporting accessory protein 1 [Source:VGNC Symbol;Acc:VGNC:68720]
ENSFCAG00000008401	-1.5792	1.84357	15.3811	8.79e-05	0.0010485	SARM1	sterile alpha and TIR motif containing 1 [Source:VGNC Symbol;Acc:VGNC:64875]
ENSFCAG00000031876	1.6336	6.81436	15.3655	8.86e-05	0.00105643	ENSFCAG00000031876	NA
ENSFCAG00000018543	-1.18552	3.99121	15.3594	8.89e-05	0.0010591	TBC1D4	TBC1 domain family member 4 [Source:VGNC Symbol;Acc:VGNC:65988]
ENSFCAG00000004796	-3.31308	5.96683	15.358	8.89e-05	0.00105913	SVEP1	sushi, von Willebrand factor type A, EGF and pentraxin domain containing 1 [Source:VGNC Symbol;Acc:VGNC:65863]
ENSFCAG00000003157	-1.25543	2.73827	15.3545	8.91e-05	0.00106037	ACVR2B	activin A receptor type 2B [Source:VGNC Symbol;Acc:VGNC:59566]
ENSFCAG00000027818	1.66229	1.70638	15.3459	8.95e-05	0.00106449	MAD2L1	mitotic arrest deficient 2 like 1 [Source:VGNC Symbol;Acc:VGNC:68125]
ENSFCAG00000009417	1.63919	3.89537	15.3445	8.96e-05	0.00106453	GGCT	gamma-glutamylcyclotransferase [Source:VGNC Symbol;Acc:VGNC:102585]
ENSFCAG00000010671	-1.78708	5.85465	15.3251	9.05e-05	0.00107459	CAPN2	calpain 2 [Source:VGNC Symbol;Acc:VGNC:60354]
ENSFCAG00000015045	-1.021	5.23714	15.3228	9.06e-05	0.00107459	GPR161	G protein-coupled receptor 161 [Source:VGNC Symbol;Acc:VGNC:62684]
ENSFCAG00000028426	1.85025	1.28574	15.3239	9.06e-05	0.00107459	ENSFCAG00000028426	NA
ENSFCAG00000046390	-1.76746	3.17783	15.315	9.1e-05	0.00107831	ENSFCAG00000046390
ENSFCAG00000029121	1.29508	4.70291	15.3093	9.13e-05	0.00108082	DAD1	defender against cell death 1 [Source:VGNC Symbol;Acc:VGNC:61331]
ENSFCAG00000025912	1.08232	3.89541	15.2971	9.19e-05	0.00108704	GRAMD1C	GRAM domain containing 1C [Source:VGNC Symbol;Acc:VGNC:62703]
ENSFCAG00000010015	-1.51255	2.69326	15.2833	9.25e-05	0.00109421	THSD1	thrombospondin type 1 domain containing 1 [Source:VGNC Symbol;Acc:VGNC:66175]
ENSFCAG00000034741	0.997735	5.78569	15.2821	9.26e-05	0.00109421	ENSFCAG00000034741
ENSFCAG00000004896	-1.26482	3.09546	15.2792	9.27e-05	0.00109422	TSHZ3	teashirt zinc finger homeobox 3 [Source:VGNC Symbol;Acc:VGNC:66619]
ENSFCAG00000005588	0.789215	5.84011	15.28	9.27e-05	0.00109422	TM9SF1	transmembrane 9 superfamily member 1 [Source:HGNC Symbol;Acc:HGNC:11864]
ENSFCAG00000009452	-1.42575	4.64129	15.2782	9.28e-05	0.00109422	FMNL3	formin like 3 [Source:VGNC Symbol;Acc:VGNC:62306]
ENSFCAG00000001006	-0.877842	4.56691	15.2707	9.32e-05	0.00109705	ANO8	anoctamin 8 [Source:VGNC Symbol;Acc:VGNC:59833]
ENSFCAG00000040304	2.5605	6.26034	15.2716	9.31e-05	0.00109705	LRRC8B	leucine rich repeat containing 8 VRAC subunit B [Source:HGNC Symbol;Acc:HGNC:30692]
ENSFCAG00000006871	1.07568	5.27739	15.2662	9.34e-05	0.00109815	TAPBPL	TAP binding protein like [Source:VGNC Symbol;Acc:VGNC:65953]
ENSFCAG00000013445	1.41112	7.96485	15.2665	9.34e-05	0.00109815	EPCAM	epithelial cell adhesion molecule [Source:VGNC Symbol;Acc:VGNC:80092]
ENSFCAG00000022382	0.892813	5.98121	15.2642	9.35e-05	0.00109858	GLO1	glyoxalase I [Source:VGNC Symbol;Acc:VGNC:62584]
ENSFCAG00000030572	-1.08454	4.42914	15.2579	9.38e-05	0.00110147	MBD6	methyl-CpG binding domain protein 6 [Source:VGNC Symbol;Acc:VGNC:63399]
ENSFCAG00000025583	-4.0133	4.35967	15.2509	9.41e-05	0.00110482	ATRNL1	attractin like 1 [Source:VGNC Symbol;Acc:VGNC:60034]
ENSFCAG00000002000	1.01745	3.42533	15.2443	9.45e-05	0.00110717	ZMYND10	zinc finger MYND-type containing 10 [Source:VGNC Symbol;Acc:VGNC:67263]
ENSFCAG00000027156	0.9574	5.3991	15.2447	9.44e-05	0.00110717	AVPI1	arginine vasopressin induced 1 [Source:VGNC Symbol;Acc:VGNC:60050]
ENSFCAG00000029807	-2.18371	-0.70678	15.2351	9.49e-05	0.00111182	APOB	apolipoprotein B [Source:VGNC Symbol;Acc:VGNC:67787]
ENSFCAG00000006020	-1.16839	5.88707	15.2116	9.61e-05	0.00112416	BAHCC1	BAH domain and coiled-coil containing 1 [Source:VGNC Symbol;Acc:VGNC:82409]
ENSFCAG00000028176	1.22985	4.69552	15.2127	9.61e-05	0.00112416	NDUFB11	NADH:ubiquinone oxidoreductase subunit B11 [Source:VGNC Symbol;Acc:VGNC:63761]
ENSFCAG00000001834	-1.08602	5.82975	15.2037	9.65e-05	0.00112812	SEMA4C	semaphorin 4C [Source:VGNC Symbol;Acc:VGNC:64994]
ENSFCAG00000010970	-2.11272	6.7049	15.1974	9.68e-05	0.00113111	FRY	FRY microtubule binding protein [Source:VGNC Symbol;Acc:VGNC:62370]
ENSFCAG00000000029	1.44403	2.49625	15.1898	9.72e-05	0.00113491	APOO	apolipoprotein O [Source:VGNC Symbol;Acc:VGNC:97354]
ENSFCAG00000029834	-1.04957	6.46707	15.18	9.77e-05	0.00114005	AKAP13	A-kinase anchoring protein 13 [Source:VGNC Symbol;Acc:VGNC:82456]
ENSFCAG00000001472	0.884539	7.11212	15.1684	9.83e-05	0.00114627	TMED10	transmembrane p24 trafficking protein 10 [Source:VGNC Symbol;Acc:VGNC:66247]
ENSFCAG00000038303	4.06888	2.22511	15.1472	9.94e-05	0.00115843	REG4	regenerating family member 4 [Source:HGNC Symbol;Acc:HGNC:22977]
ENSFCAG00000015760	4.95362	4.39474	15.1369	0.0001	0.00116399	PTPRZ1	protein tyrosine phosphatase receptor type Z1 [Source:VGNC Symbol;Acc:VGNC:69184]
ENSFCAG00000011637	0.877482	4.35228	15.1346	0.000100113	0.00116463	RMDN1	regulator of microtubule dynamics 1 [Source:VGNC Symbol;Acc:VGNC:64650]
ENSFCAG00000027053	-2.34064	1.64931	15.1255	0.000100595	0.00116945	MAMDC2	MAM domain containing 2 [Source:VGNC Symbol;Acc:VGNC:63370]
ENSFCAG00000006366	-1.35345	7.1135	15.1175	0.000101023	0.00117362	LTBP2	latent transforming growth factor beta binding protein 2 [Source:VGNC Symbol;Acc:VGNC:68103]
ENSFCAG00000045369	1.45001	4.04331	15.1092	0.000101468	0.001178	ENSFCAG00000045369
ENSFCAG00000029117	-0.882525	7.07687	15.1044	0.000101729	0.00118022	EHD2	EH domain containing 2 [Source:VGNC Symbol;Acc:VGNC:61764]
ENSFCAG00000003009	1.58072	6.76777	15.0989	0.000102022	0.00118282	IRS1	insulin receptor substrate 1 [Source:VGNC Symbol;Acc:VGNC:67830]
ENSFCAG00000011253	-3.93344	0.511665	15.096	0.000102179	0.00118376	PTPRN	protein tyrosine phosphatase receptor type N [Source:VGNC Symbol;Acc:VGNC:69178]
ENSFCAG00000022415	-2.59928	-0.852099	15.0949	0.000102242	0.00118376	SV2B	synaptic vesicle glycoprotein 2B [Source:VGNC Symbol;Acc:VGNC:65861]
ENSFCAG00000044668	-1.96565	0.307117	15.0931	0.000102338	0.00118407	CFAP92	cilia and flagella associated protein 92 (putative) [Source:HGNC Symbol;Acc:HGNC:29231]
ENSFCAG00000004966	1.08482	6.39742	15.0673	0.000103743	0.00119953	ERAP1	endoplasmic reticulum aminopeptidase 1 [Source:VGNC Symbol;Acc:VGNC:61926]
ENSFCAG00000012509	0.849533	5.30185	15.0626	0.000104002	0.0012009	CLPP	caseinolytic mitochondrial matrix peptidase proteolytic subunit [Source:VGNC Symbol;Acc:VGNC:60973]
ENSFCAG00000022261	1.49086	5.12491	15.0636	0.000103946	0.0012009	TLCD4	TLC domain containing 4 [Source:VGNC Symbol;Acc:VGNC:107677]
ENSFCAG00000008554	-2.58147	3.03654	15.0561	0.000104364	0.00120346	HGF	hepatocyte growth factor [Source:VGNC Symbol;Acc:VGNC:67564]
ENSFCAG00000037304	0.825049	6.54218	15.0572	0.0001043	0.00120346	ARF3	ADP ribosylation factor 3 [Source:VGNC Symbol;Acc:VGNC:83498]
ENSFCAG00000043714	-2.34777	-2.24899	15.0544	0.000104455	0.00120369	TEX48	testis expressed 48 [Source:HGNC Symbol;Acc:HGNC:52393]
ENSFCAG00000024008	-2.52308	5.45464	15.0447	0.000104996	0.00120912	EPHA3	EPH receptor A3 [Source:VGNC Symbol;Acc:VGNC:61903]
ENSFCAG00000000899	1.42816	4.11088	15.0187	0.00010645	0.00122421	HSD17B6	hydroxysteroid 17-beta dehydrogenase 6 [Source:VGNC Symbol;Acc:VGNC:62849]
ENSFCAG00000036015	-2.57399	-1.40791	15.0193	0.000106416	0.00122421	ENSFCAG00000036015	NA
ENSFCAG00000015103	1.77553	0.496574	15.011	0.000106886	0.0012284	CHEK1	checkpoint kinase 1 [Source:VGNC Symbol;Acc:VGNC:81997]
ENSFCAG00000008166	1.02833	3.84836	15.0003	0.000107496	0.00123458	S100A14	S100 calcium binding protein A14 [Source:VGNC Symbol;Acc:VGNC:64839]
ENSFCAG00000010082	1.03966	8.26327	14.9972	0.000107673	0.00123491	ITM2C	integral membrane protein 2C [Source:VGNC Symbol;Acc:VGNC:67866]
ENSFCAG00000024533	0.931938	5.65247	14.996	0.000107741	0.00123491	SLC30A9	solute carrier family 30 member 9 [Source:VGNC Symbol;Acc:VGNC:65315]
ENSFCAG00000029465	-2.19589	3.79587	14.9974	0.000107657	0.00123491	ASPN	asporin [Source:VGNC Symbol;Acc:VGNC:59979]
ENSFCAG00000008818	1.51928	7.28411	14.9928	0.000107922	0.00123615	EPHB3	EPH receptor B3 [Source:VGNC Symbol;Acc:VGNC:61907]
ENSFCAG00000001036	-1.52395	8.51126	14.9861	0.000108309	0.00123976	LTBP4	latent transforming growth factor beta binding protein 4 [Source:VGNC Symbol;Acc:VGNC:68104]
ENSFCAG00000004339	1.14687	4.76531	14.9591	0.000109865	0.00125673	PTGR1	prostaglandin reductase 1 [Source:VGNC Symbol;Acc:VGNC:97574]
ENSFCAG00000031097	1.096	5.10942	14.9563	0.000110027	0.00125775	TMED5	transmembrane p24 trafficking protein 5 [Source:VGNC Symbol;Acc:VGNC:66250]
ENSFCAG00000010168	1.44531	5.86916	14.9352	0.000111269	0.0012711	ENSFCAG00000010168
ENSFCAG00000011520	-2.22303	2.24657	14.9223	0.000112033	0.00127896	MDFI	MyoD family inhibitor [Source:VGNC Symbol;Acc:VGNC:68219]
ENSFCAG00000000095	-1.29719	6.29171	14.9092	0.000112813	0.00128631	PLXND1	plexin D1 [Source:VGNC Symbol;Acc:VGNC:80659]
ENSFCAG00000005407	-2.31669	-1.28513	14.909	0.000112826	0.00128631	HAL	histidine ammonia-lyase [Source:VGNC Symbol;Acc:VGNC:67534]
ENSFCAG00000012659	-0.864308	4.20044	14.8964	0.000113581	0.00129405	DGKQ	diacylglycerol kinase theta [Source:VGNC Symbol;Acc:VGNC:61463]
ENSFCAG00000005841	1.7184	6.65792	14.877	0.000114754	0.00130655	SLC27A4	solute carrier family 27 member 4 [Source:VGNC Symbol;Acc:VGNC:65291]
ENSFCAG00000014435	-0.955203	3.51496	14.8754	0.000114853	0.0013068	TMEM201	transmembrane protein 201 [Source:VGNC Symbol;Acc:VGNC:66305]
ENSFCAG00000041829	-1.30398	3.31114	14.8722	0.000115046	0.00130813	ZFPM1	zinc finger protein, FOG family member 1 [Source:HGNC Symbol;Acc:HGNC:19762]
ENSFCAG00000031568	-3.34562	2.02025	14.8628	0.00011562	0.00131378	FGF7	fibroblast growth factor 7 [Source:VGNC Symbol;Acc:VGNC:62255]
ENSFCAG00000011521	-0.919576	4.07604	14.8481	0.000116527	0.00132322	TFEB	transcription factor EB [Source:VGNC Symbol;Acc:VGNC:66117]
ENSFCAG00000014934	0.941177	6.39092	14.837	0.000117211	0.0013301	HADHB	hydroxyacyl-CoA dehydrogenase trifunctional multienzyme complex subunit beta [Source:VGNC Symbol;Acc:VGNC:80110]
ENSFCAG00000004250	-2.13142	-0.0606594	14.8253	0.000117941	0.0013375	CABP7	calcium binding protein 7 [Source:VGNC Symbol;Acc:VGNC:60289]
ENSFCAG00000000636	1.18406	5.62002	14.8209	0.000118218	0.00133975	PMPCB	peptidase, mitochondrial processing subunit beta [Source:VGNC Symbol;Acc:VGNC:68923]
ENSFCAG00000011575	-2.03482	0.886804	14.8171	0.000118458	0.0013407	SGIP1	SH3GL interacting endocytic adaptor 1 [Source:VGNC Symbol;Acc:VGNC:65077]
ENSFCAG00000011612	1.04529	6.05241	14.818	0.000118398	0.0013407	FAM171A1	family with sequence similarity 171 member A1 [Source:VGNC Symbol;Acc:VGNC:62081]
ENSFCAG00000033274	2.18827	0.510211	14.7849	0.000120494	0.00136284	ENSFCAG00000033274	NA
ENSFCAG00000032694	1.45297	6.36421	14.772	0.000121325	0.00137134	SMIM14	small integral membrane protein 14 [Source:VGNC Symbol;Acc:VGNC:80006]
ENSFCAG00000041323	0.773421	4.99828	14.7654	0.000121746	0.00137519	RNF149	ring finger protein 149 [Source:HGNC Symbol;Acc:HGNC:23137]
ENSFCAG00000009080	-1.36117	2.59041	14.7515	0.000122653	0.00138451	CEP152	centrosomal protein 152 [Source:VGNC Symbol;Acc:VGNC:82410]
ENSFCAG00000030514	-1.03135	3.27324	14.7491	0.000122808	0.00138535	MTMR2	myotubularin related protein 2 [Source:VGNC Symbol;Acc:VGNC:68346]
ENSFCAG00000013738	2.62475	1.96693	14.747	0.000122946	0.001386	GLB1L2	galactosidase beta 1 like 2 [Source:HGNC Symbol;Acc:HGNC:25129]
ENSFCAG00000039828	1.1945	4.12179	14.7339	0.0001238	0.00139379	VMA21	vacuolar ATPase assembly factor VMA21 [Source:HGNC Symbol;Acc:HGNC:22082]
ENSFCAG00000044801	-2.52237	-1.41079	14.7344	0.000123769	0.00139379	ENSFCAG00000044801
ENSFCAG00000009330	-3.00641	0.604387	14.7044	0.000125755	0.00141486	CPA5	carboxypeptidase A5 [Source:VGNC Symbol;Acc:VGNC:61115]
ENSFCAG00000005769	-1.77184	-0.694362	14.6962	0.000126303	0.00142009	ZACN	zinc activated ion channel [Source:HGNC Symbol;Acc:HGNC:29504]
ENSFCAG00000028274	0.954889	7.86261	14.6922	0.00012657	0.00142217	DNAJC3	DnaJ heat shock protein family (Hsp40) member C3 [Source:VGNC Symbol;Acc:VGNC:102188]
ENSFCAG00000015435	-1.0544	5.23894	14.6862	0.000126971	0.00142574	MIER2	MIER family member 2 [Source:VGNC Symbol;Acc:VGNC:63501]
ENSFCAG00000008623	2.05983	4.05269	14.6793	0.000127439	0.00143006	CYP4F140	cytochrome P450 family 4 subfamily F member 140 [Source:VGNC Symbol;Acc:VGNC:103493]
ENSFCAG00000007137	-1.75283	0.300409	14.678	0.000127529	0.00143013	GIPC3	GIPC PDZ domain containing family member 3 [Source:VGNC Symbol;Acc:VGNC:62558]
ENSFCAG00000005191	0.817643	6.05956	14.6621	0.000128604	0.00144124	MFSD6	major facilitator superfamily domain containing 6 [Source:VGNC Symbol;Acc:VGNC:63484]
ENSFCAG00000005249	1.15711	5.82553	14.6607	0.000128702	0.00144139	SELENOF	selenoprotein F [Source:VGNC Symbol;Acc:VGNC:80354]
ENSFCAG00000029805	0.783139	5.0571	14.6594	0.000128793	0.00144148	PEX26	peroxisomal biosis factor 26 [Source:VGNC Symbol;Acc:VGNC:64115]
ENSFCAG00000023674	0.758177	5.84786	14.658	0.000128887	0.00144158	IBTK	inhibitor of Bruton tyrosine kinase [Source:VGNC Symbol;Acc:VGNC:62865]
ENSFCAG00000030021	0.904102	4.92236	14.6394	0.000130168	0.00145495	SEPHS2	selenophosphate synthetase 2 [Source:VGNC Symbol;Acc:VGNC:82350]
ENSFCAG00000004612	-0.987015	4.95207	14.6356	0.000130429	0.00145693	RGS12	regulator of G protein signaling 12 [Source:VGNC Symbol;Acc:VGNC:69312]
ENSFCAG00000045749	1.17828	4.78244	14.6296	0.000130841	0.00146058	ACTR10	actin related protein 10 [Source:VGNC Symbol;Acc:VGNC:104354]
ENSFCAG00000007389	1.23253	7.69898	14.623	0.0001313	0.00146379	CTSF	cathepsin F [Source:VGNC Symbol;Acc:VGNC:82005]
ENSFCAG00000041603	0.962683	4.38988	14.624	0.00013123	0.00146379	ENOPH1	enolase-phosphatase 1 [Source:VGNC Symbol;Acc:VGNC:107330]
ENSFCAG00000022446	-0.78289	6.47485	14.6197	0.000131531	0.00146542	ARHGAP21	Rho GTPase activating protein 21 [Source:VGNC Symbol;Acc:VGNC:59879]
ENSFCAG00000015545	-1.09133	3.12329	14.6107	0.000132162	0.00147149	KLHL3	kelch like family member 3 [Source:VGNC Symbol;Acc:VGNC:67959]
ENSFCAG00000000492	1.4534	3.09892	14.5978	0.000133071	0.00148064	IDNK	IDNK gluconokinase [Source:VGNC Symbol;Acc:VGNC:62870]
ENSFCAG00000028856	1.10701	7.14809	14.5911	0.000133547	0.00148498	ENSFCAG00000028856
ENSFCAG00000000775	0.849256	5.80427	14.5863	0.000133882	0.00148677	AP3M1	adaptor related protein complex 3 subunit mu 1 [Source:VGNC Symbol;Acc:VGNC:67728]
ENSFCAG00000023622	-1.83086	2.65202	14.5871	0.000133825	0.00148677	DSE	dermatan sulfate epimerase [Source:VGNC Symbol;Acc:VGNC:82474]
ENSFCAG00000024587	1.30348	4.68143	14.5847	0.000133997	0.00148708	HOGA1	4-hydroxy-2-oxoglutarate aldolase 1 [Source:VGNC Symbol;Acc:VGNC:62829]
ENSFCAG00000007301	1.05767	5.45428	14.5591	0.000135829	0.00150643	AHCY	adenosylhomocysteinase [Source:VGNC Symbol;Acc:VGNC:79986]
ENSFCAG00000034087	0.950799	4.16081	14.5567	0.000136007	0.00150743	AP1S1	adaptor related protein complex 1 subunit sigma 1 [Source:VGNC Symbol;Acc:VGNC:107738]
ENSFCAG00000030779	2.17768	8.65214	14.551	0.000136413	0.00151096	SLC26A10	solute carrier family 26 member 10 [Source:VGNC Symbol;Acc:VGNC:65281]
ENSFCAG00000016242	1.12502	4.5966	14.5442	0.000136913	0.00151479	TMX2	thioredoxin related transmembrane protein 2 [Source:VGNC Symbol;Acc:VGNC:81104]
ENSFCAG00000024825	0.755081	6.32394	14.5438	0.000136936	0.00151479	LMAN2	lectin, mannose binding 2 [Source:VGNC Symbol;Acc:VGNC:63246]
ENSFCAG00000031216	2.15649	4.0289	14.5417	0.000137091	0.00151553	CA5B	carbonic anhydrase 5B [Source:VGNC Symbol;Acc:VGNC:60276]
ENSFCAG00000003227	1.15647	6.04397	14.5359	0.000137511	0.00151821	ERGIC3	ERGIC and golgi 3 [Source:VGNC Symbol;Acc:VGNC:61941]
ENSFCAG00000022122	0.919742	6.21574	14.5368	0.000137449	0.00151821	HSD17B12	hydroxysteroid 17-beta dehydrogenase 12 [Source:VGNC Symbol;Acc:VGNC:62847]
ENSFCAG00000024387	-1.7186	2.49758	14.5285	0.000138053	0.00152321	GBGT1	globoside alpha-1,3-N-acetylgalactosaminyltransferase 1 (FORS blood group) [Source:HGNC Symbol;Acc:HGNC:20460]
ENSFCAG00000002386	-1.28073	2.51597	14.5233	0.000138439	0.00152551	CALHM2	calcium homeostasis modulator family member 2 [Source:VGNC Symbol;Acc:VGNC:60324]
ENSFCAG00000037179	0.735163	5.26292	14.5235	0.000138425	0.00152551	ENSFCAG00000037179
ENSFCAG00000032182	1.21787	4.42457	14.5155	0.000139013	0.00153085	DNAJB9	DnaJ heat shock protein family (Hsp40) member B9 [Source:VGNC Symbol;Acc:VGNC:80595]
ENSFCAG00000021949	1.80465	3.48463	14.4968	0.000140399	0.00154511	STAP2	signal transducing adaptor family member 2 [Source:VGNC Symbol;Acc:VGNC:65749]
ENSFCAG00000030558	1.05031	6.80027	14.4928	0.000140693	0.00154736	SDHA	succinate dehydrogenase complex flavoprotein subunit A [Source:VGNC Symbol;Acc:VGNC:102313]
ENSFCAG00000029234	1.07381	5.64364	14.4881	0.000141051	0.00155029	MTMR6	myotubularin related protein 6 [Source:VGNC Symbol;Acc:VGNC:68349]
ENSFCAG00000003937	0.954384	4.54665	14.4837	0.000141375	0.00155285	ENSFCAG00000003937
ENSFCAG00000033534	-2.14551	4.3653	14.4714	0.000142305	0.00156107	MAP1A	microtubule associated protein 1A [Source:VGNC Symbol;Acc:VGNC:80917]
ENSFCAG00000041533	0.710311	6.27381	14.4714	0.000142305	0.00156107	ENSFCAG00000041533
ENSFCAG00000018477	0.961874	7.33901	14.4634	0.000142913	0.00156674	TPD52	tumor protein D52 [Source:HGNC Symbol;Acc:HGNC:12005]
ENSFCAG00000042154	-1.70421	3.64567	14.4606	0.000143125	0.00156805	THY1	Thy-1 cell surface antigen [Source:VGNC Symbol;Acc:VGNC:104334]
ENSFCAG00000006747	-2.75131	2.05953	14.4558	0.000143488	0.00157102	MDGA1	MAM domain containing glycosylphosphatidylinositol anchor 1 [Source:VGNC Symbol;Acc:VGNC:63425]
ENSFCAG00000002680	-1.71058	3.84633	14.4501	0.000143925	0.0015748	SERPINE2	serpin family E member 2 [Source:VGNC Symbol;Acc:VGNC:68839]
ENSFCAG00000012929	-0.833191	4.87308	14.447	0.00014416	0.00157637	FOXN3	forkhead box N3 [Source:VGNC Symbol;Acc:VGNC:62341]
ENSFCAG00000040417	-2.89424	2.39284	14.44	0.000144693	0.00158119	PDZRN3	PDZ domain containing ring finger 3 [Source:VGNC Symbol;Acc:VGNC:102656]
ENSFCAG00000013194	-1.2938	4.42182	14.4386	0.000144805	0.00158141	ATG16L2	autophagy related 16 like 2 [Source:VGNC Symbol;Acc:VGNC:59999]
ENSFCAG00000012120	-1.48467	2.21254	14.4311	0.000145382	0.00158669	TBXA2R	thromboxane A2 receptor [Source:VGNC Symbol;Acc:VGNC:66010]
ENSFCAG00000002523	1.80328	6.58951	14.4268	0.000145714	0.00158931	LRP4	LDL receptor related protein 4 [Source:VGNC Symbol;Acc:VGNC:68089]
ENSFCAG00000001757	0.836147	5.50325	14.4161	0.000146543	0.00159733	NDUFV1	NADH:ubiquinone oxidoreductase core subunit V1 [Source:VGNC Symbol;Acc:VGNC:68448]
ENSFCAG00000005332	-1.45404	3.09171	14.4105	0.000146981	0.00160006	PXDNL	peroxidasin like [Source:VGNC Symbol;Acc:VGNC:64447]
ENSFCAG00000022216	-1.67031	5.82145	14.4109	0.000146946	0.00160006	PEAR1	platelet endothelial aggregation receptor 1 [Source:VGNC Symbol;Acc:VGNC:64108]
ENSFCAG00000010549	-3.01212	0.933094	14.3949	0.000148202	0.00161233	SNCAIP	synuclein alpha interacting protein [Source:VGNC Symbol;Acc:VGNC:65525]
ENSFCAG00000005488	-3.76867	-1.2418	14.379	0.000149464	0.00162502	SPAG6	sperm associated antigen 6 [Source:VGNC Symbol;Acc:VGNC:65597]
ENSFCAG00000035087	-1.92551	0.550128	14.3693	0.000150233	0.00163236	SNORA57	small nucleolar RNA, H/ACA box 57 [Source:HGNC Symbol;Acc:HGNC:32651]
ENSFCAG00000029339	1.12422	5.35544	14.3343	0.000153049	0.0016619	ENSFCAG00000029339	NA
ENSFCAG00000001112	0.849833	7.85522	14.333	0.000153152	0.00166197	VCP	valosin containing protein [Source:VGNC Symbol;Acc:VGNC:66933]
ENSFCAG00000007954	-1.79582	1.55962	14.3157	0.000154574	0.00167633	ADRB2	adrenoceptor beta 2 [Source:VGNC Symbol;Acc:VGNC:59658]
ENSFCAG00000012895	-2.06927	1.37944	14.3128	0.000154807	0.00167779	CNR2	cannabinoid receptor 2 [Source:VGNC Symbol;Acc:VGNC:80173]
ENSFCAG00000006975	-2.05983	-0.421948	14.3035	0.000155576	0.00168506	ENSFCAG00000006975	NA
ENSFCAG00000003838	1.02899	5.78473	14.3016	0.000155732	0.00168568	MELTF	melanotransferrin [Source:VGNC Symbol;Acc:VGNC:68243]
ENSFCAG00000001721	0.749947	5.47574	14.2982	0.000156016	0.0016877	SIL1	SIL1 nucleotide exchange factor [Source:VGNC Symbol;Acc:VGNC:65146]
ENSFCAG00000030862	-2.26025	2.72213	14.2969	0.000156119	0.00168774	NR4A3	nuclear receptor subfamily 4 group A member 3 [Source:VGNC Symbol;Acc:VGNC:68556]
ENSFCAG00000010513	-2.04095	-0.817043	14.2765	0.000157822	0.00170507	SH2D7	SH2 domain containing 7 [Source:VGNC Symbol;Acc:VGNC:65098]
ENSFCAG00000015171	0.817695	4.90088	14.2663	0.000158678	0.00171324	ALG2	ALG2 alpha-1,3/1,6-mannosyltransferase [Source:VGNC Symbol;Acc:VGNC:59745]
ENSFCAG00000002372	0.781759	6.01587	14.2586	0.000159327	0.00171863	AAMP	angio associated migratory cell protein [Source:VGNC Symbol;Acc:VGNC:59452]
ENSFCAG00000046395	-0.921735	4.41984	14.258	0.000159378	0.00171863	HES4	hes family bHLH transcription factor 4 [Source:VGNC Symbol;Acc:VGNC:107553]
ENSFCAG00000003814	1.11995	3.65372	14.2536	0.000159755	0.00172119	ALG5	ALG5 dolichyl-phosphate beta-glucosyltransferase [Source:VGNC Symbol;Acc:VGNC:59747]
ENSFCAG00000036010	0.866399	5.86783	14.2515	0.000159935	0.00172119	BANF1	BAF nuclear assembly factor 1 [Source:VGNC Symbol;Acc:VGNC:102740]
ENSFCAG00000039663	1.05269	3.62958	14.2505	0.000160017	0.00172119	PCLAF	PCNA clamp associated factor [Source:HGNC Symbol;Acc:HGNC:28961]
ENSFCAG00000044763	2.91026	1.62023	14.252	0.000159891	0.00172119	NETO2	neuropilin and tolloid like 2 [Source:HGNC Symbol;Acc:HGNC:14644]
ENSFCAG00000042697	0.991551	3.12264	14.2438	0.000160593	0.0017263	KCTD21	potassium channel tetramerization domain containing 21 [Source:HGNC Symbol;Acc:HGNC:27452]
ENSFCAG00000006306	1.02122	5.53561	14.236	0.000161256	0.00173233	RPA1	replication protein A1 [Source:VGNC Symbol;Acc:VGNC:64726]
ENSFCAG00000037175	-2.75621	-0.425508	14.2302	0.000161757	0.00173663	ASGR1	asialoglycoprotein receptor 1 [Source:HGNC Symbol;Acc:HGNC:742]
ENSFCAG00000012766	0.96741	6.57511	14.199	0.000164458	0.00176421	ABCD3	ATP binding cassette subfamily D member 3 [Source:VGNC Symbol;Acc:VGNC:68091]
ENSFCAG00000028969	1.26672	4.09595	14.1982	0.000164532	0.00176421	ENSFCAG00000028969
ENSFCAG00000026136	1.18231	6.83487	14.189	0.000165337	0.00177063	LAP3	leucine aminopeptidase 3 [Source:VGNC Symbol;Acc:VGNC:78519]
ENSFCAG00000028294	-2.05948	2.26646	14.1899	0.000165259	0.00177063	MYCT1	MYC target 1 [Source:VGNC Symbol;Acc:VGNC:63672]
ENSFCAG00000041810	-2.01759	2.703	14.1813	0.000166014	0.00177566	CCBE1	collagen and calcium binding EGF domains 1 [Source:VGNC Symbol;Acc:VGNC:107699]
ENSFCAG00000046739	1.17062	8.59048	14.1817	0.000165974	0.00177566	RPL18A	ribosomal protein L18a [Source:HGNC Symbol;Acc:HGNC:10311]
ENSFCAG00000026685	-1.71268	1.39573	14.1759	0.000166488	0.001778	JAM3	junctional adhesion molecule 3 [Source:VGNC Symbol;Acc:VGNC:63002]
ENSFCAG00000026764	1.21883	5.49805	14.1753	0.000166545	0.001778	TWF1	twinfilin actin binding protein 1 [Source:VGNC Symbol;Acc:VGNC:97675]
ENSFCAG00000045470	-1.75586	-0.210202	14.1763	0.000166454	0.001778	ENSFCAG00000045470
ENSFCAG00000001191	1.2341	5.15182	14.1702	0.000166998	0.00178172	VAV3	vav guanine nucleotide exchange factor 3 [Source:VGNC Symbol;Acc:VGNC:66927]
ENSFCAG00000037356	-2.38861	-2.78883	14.1637	0.000167572	0.00178674	ENSFCAG00000037356	NA
ENSFCAG00000006350	-1.93553	3.78571	14.1379	0.000169884	0.00181026	GALNT15	polypeptide N-acetylgalactosaminyltransferase 15 [Source:VGNC Symbol;Acc:VGNC:62447]
ENSFCAG00000010620	-1.16006	4.55519	14.1296	0.000170641	0.00181614	ENSFCAG00000010620	NA
ENSFCAG00000024023	0.917782	5.45775	14.1295	0.000170647	0.00181614	TXNDC16	thioredoxin domain containing 16 [Source:VGNC Symbol;Acc:VGNC:66727]
ENSFCAG00000030707	2.06114	0.715209	14.1236	0.000171183	0.00182071	RALYL	RALY RNA binding protein like [Source:HGNC Symbol;Acc:HGNC:27036]
ENSFCAG00000003401	0.887604	3.67331	14.1216	0.000171363	0.00182149	ENSFCAG00000003401	NA
ENSFCAG00000040591	-1.9995	2.91454	14.1176	0.000171732	0.00182428	ENSFCAG00000040591	NA
ENSFCAG00000008882	1.03482	7.16194	14.1034	0.000173027	0.00183673	HPN	hepsin [Source:VGNC Symbol;Acc:VGNC:67639]
ENSFCAG00000030449	1.1358	5.49353	14.1024	0.000173119	0.00183673	APMAP	adipocyte plasma membrane associated protein [Source:VGNC Symbol;Acc:VGNC:59852]
ENSFCAG00000009986	-2.04758	4.83862	14.0955	0.000173755	0.00184234	RADIL	Rap associating with DIL domain [Source:VGNC Symbol;Acc:VGNC:64481]
ENSFCAG00000011071	-2.70157	-1.09046	14.0932	0.000173968	0.00184346	MYOCD	myocardin [Source:VGNC Symbol;Acc:VGNC:63690]
ENSFCAG00000004432	-3.13709	-2.08599	14.0883	0.000174428	0.00184719	SCTR	secretin receptor [Source:VGNC Symbol;Acc:VGNC:64937]
ENSFCAG00000045383	0.955638	9.64227	14.0852	0.000174712	0.00184905	CDH1	cadherin 1 [Source:HGNC Symbol;Acc:HGNC:1748]
ENSFCAG00000026782	-2.60895	0.867316	14.081	0.000175106	0.001851	NTM	neurotrimin [Source:VGNC Symbol;Acc:VGNC:81966]
ENSFCAG00000031609	-4.10217	-1.59042	14.0809	0.000175112	0.001851	LHX8	LIM homeobox 8 [Source:VGNC Symbol;Acc:VGNC:63225]
ENSFCAG00000035394	1.24755	3.68241	14.0613	0.000176946	0.00186923	CD4H9orf64	chromosome D4 C9orf64 homolog [Source:VGNC Symbol;Acc:VGNC:102909]
ENSFCAG00000045595	-2.38202	1.16089	14.0565	0.000177399	0.00187286	RASL11B	RAS like family 11 member B [Source:VGNC Symbol;Acc:VGNC:107437]
ENSFCAG00000031595	0.776173	5.21195	14.0527	0.000177756	0.00187547	TUSC2	tumor suppressor 2, mitochondrial calcium regulator [Source:VGNC Symbol;Acc:VGNC:97674]
ENSFCAG00000026837	1.28407	6.90333	14.0463	0.000178362	0.00188071	KCNK5	potassium two pore domain channel subfamily K member 5 [Source:VGNC Symbol;Acc:VGNC:67922]
ENSFCAG00000037658	-1.86314	2.8465	14.0291	0.000180001	0.00189682	ENSFCAG00000037658
ENSFCAG00000003148	-1.54474	2.22393	13.9915	0.000183635	0.00193393	MARCHF3	membrane associated ring-CH-type finger 3 [Source:VGNC Symbol;Acc:VGNC:63385]
ENSFCAG00000044843	-2.34758	-2.02014	13.9839	0.000184379	0.00194056	ENSFCAG00000044843	NA
ENSFCAG00000000437	0.931417	7.371	13.9802	0.000184748	0.00194326	GNS	glucosamine (N-acetyl)-6-sulfatase [Source:VGNC Symbol;Acc:VGNC:84025]
ENSFCAG00000003328	-1.31495	1.77656	13.9774	0.000185021	0.00194404	NXPE3	neurexophilin and PC-esterase domain family member 3 [Source:VGNC Symbol;Acc:VGNC:63938]
ENSFCAG00000043639	-2.65812	-1.08343	13.9771	0.00018505	0.00194404	DDI1	DNA damage inducible 1 homolog 1 [Source:VGNC Symbol;Acc:VGNC:105842]
ENSFCAG00000002357	0.831496	4.91784	13.9724	0.000185517	0.00194656	TRIM32	tripartite motif containing 32 [Source:VGNC Symbol;Acc:VGNC:66534]
ENSFCAG00000022270	-2.88219	6.01219	13.9733	0.000185422	0.00194656	CCDC80	coiled-coil domain containing 80 [Source:VGNC Symbol;Acc:VGNC:60516]
ENSFCAG00000037986	1.00255	5.42214	13.9676	0.000185991	0.00195034	ENSFCAG00000037986
ENSFCAG00000004846	-2.25112	-2.54415	13.9635	0.00018639	0.00195334	ENSFCAG00000004846
ENSFCAG00000025797	1.05365	5.60343	13.9569	0.000187049	0.00195904	NDFIP2	Nedd4 family interacting protein 2 [Source:VGNC Symbol;Acc:VGNC:63751]
ENSFCAG00000043884	1.11922	3.90898	13.9509	0.000187652	0.00196415	MFSD6L	major facilitator superfamily domain containing 6 like [Source:VGNC Symbol;Acc:VGNC:99278]
ENSFCAG00000030584	-1.18671	3.55124	13.9472	0.000188016	0.00196676	ENSFCAG00000030584
ENSFCAG00000025542	-1.92202	1.41912	13.9421	0.000188525	0.00197088	HEY1	hes related family bHLH transcription factor with YRPW motif 1 [Source:VGNC Symbol;Acc:VGNC:67559]
ENSFCAG00000012354	1.76187	4.50561	13.9295	0.000189799	0.00198299	LIPG	lipase G, endothelial type [Source:VGNC Symbol;Acc:VGNC:68059]
ENSFCAG00000013720	1.26984	5.28935	13.9244	0.000190309	0.0019871	SEL1L3	SEL1L family member 3 [Source:VGNC Symbol;Acc:VGNC:64980]
ENSFCAG00000035386	-1.74612	0.0131693	13.9199	0.000190767	0.00199067	ERFL	ETS repressor factor like [Source:HGNC Symbol;Acc:HGNC:53894]
ENSFCAG00000004336	-0.868076	5.29246	13.9126	0.000191508	0.00199622	SSH1	slingshot protein phosphatase 1 [Source:VGNC Symbol;Acc:VGNC:65703]
ENSFCAG00000015202	1.20467	3.02738	13.9124	0.000191532	0.00199622	PRRG4	proline rich and Gla domain 4 [Source:VGNC Symbol;Acc:VGNC:64393]
ENSFCAG00000045659	-2.14283	-0.43091	13.9112	0.000191658	0.00199632	ENSFCAG00000045659	NA
ENSFCAG00000026411	0.739153	5.82441	13.9002	0.000192777	0.00200675	IDE	insulin degrading enzyme [Source:HGNC Symbol;Acc:HGNC:5381]
ENSFCAG00000003164	-1.54807	2.50162	13.8969	0.000193114	0.00200904	SLCO3A1	solute carrier organic anion transporter family member 3A1 [Source:VGNC Symbol;Acc:VGNC:65446]
ENSFCAG00000009027	0.736397	6.65786	13.8909	0.000193735	0.00201428	SEL1L	SEL1L adaptor subunit of ERAD E3 ubiquitin ligase [Source:VGNC Symbol;Acc:VGNC:64978]
ENSFCAG00000015575	2.03305	4.48747	13.8871	0.000194122	0.00201708	CXCR4	C-X-C motif chemokine receptor 4 [Source:VGNC Symbol;Acc:VGNC:61299]
ENSFCAG00000032562	1.30685	5.43967	13.8835	0.000194502	0.0020198	SELENOT	selenoprotein T [Source:HGNC Symbol;Acc:HGNC:18136]
ENSFCAG00000023492	1.14037	2.95095	13.8616	0.000196774	0.00204092	REEP6	receptor accessory protein 6 [Source:VGNC Symbol;Acc:VGNC:64564]
ENSFCAG00000034613	1.7956	10.1057	13.862	0.000196737	0.00204092	PRDX1	peroxiredoxin 1 [Source:VGNC Symbol;Acc:VGNC:107605]
ENSFCAG00000011110	-0.858928	4.99813	13.8587	0.000197083	0.00204288	JARID2	jumonji and AT-rich interaction domain containing 2 [Source:VGNC Symbol;Acc:VGNC:67879]
ENSFCAG00000025730	-2.81989	0.68259	13.8572	0.000197239	0.00204326	USH1G	USH1 protein network component sans [Source:VGNC Symbol;Acc:VGNC:66861]
ENSFCAG00000004058	2.05509	0.327793	13.8503	0.000197962	0.00204952	ENSFCAG00000004058	NA
ENSFCAG00000013637	0.800876	7.23055	13.8445	0.000198578	0.00205465	ATG13	autophagy related 13 [Source:VGNC Symbol;Acc:VGNC:59996]
ENSFCAG00000043195	-1.01935	8.04605	13.8432	0.000198715	0.00205482	CAVIN1	caveolae associated protein 1 [Source:VGNC Symbol;Acc:VGNC:98771]
ENSFCAG00000013847	1.03021	5.97577	13.8313	0.000199975	0.00206661	OAT	ornithine aminotransferase [Source:VGNC Symbol;Acc:VGNC:68609]
ENSFCAG00000000939	-2.31878	1.37253	13.8167	0.000201538	0.00208151	ADCY5	adenylate cyclase 5 [Source:VGNC Symbol;Acc:VGNC:59618]
ENSFCAG00000045233	0.905779	4.80093	13.8156	0.00020166	0.00208151	S100A13	S100 calcium binding protein A13 [Source:HGNC Symbol;Acc:HGNC:10490]
ENSFCAG00000033480	0.795698	5.54196	13.8128	0.000201959	0.00208334	TMED7	transmembrane p24 trafficking protein 7 [Source:HGNC Symbol;Acc:HGNC:24253]
ENSFCAG00000008578	0.850065	6.11814	13.805	0.0002028	0.0020895	ARFGAP3	ADP ribosylation factor GTPase activating protein 3 [Source:VGNC Symbol;Acc:VGNC:68050]
ENSFCAG00000028518	-1.56199	0.998373	13.8058	0.000202704	0.0020895	DNASE1L2	deoxyribonuclease 1 like 2 [Source:VGNC Symbol;Acc:VGNC:61553]
ENSFCAG00000025294	0.984055	8.41351	13.8004	0.000203297	0.00209336	LRBA	LPS responsive beige-like anchor protein [Source:VGNC Symbol;Acc:VGNC:107341]
ENSFCAG00000042890	-1.90915	0.45983	13.7958	0.000203793	0.0020972	SLC13A4	solute carrier family 13 member 4 [Source:VGNC Symbol;Acc:VGNC:102703]
ENSFCAG00000033638	-2.28115	-1.63658	13.7936	0.000204025	0.00209833	SNORA71	Small nucleolar RNA SNORA71 [Source:RFAM;Acc:RF00056]
ENSFCAG00000001513	-1.95426	1.36309	13.7766	0.000205885	0.00211619	LRRC75B	leucine rich repeat containing 75B [Source:VGNC Symbol;Acc:VGNC:63309]
ENSFCAG00000026808	1.33356	5.061	13.7662	0.000207023	0.00212661	KRAS	KRAS proto-onco, GTPase [Source:VGNC Symbol;Acc:VGNC:84048]
ENSFCAG00000032204	1.23302	3.25072	13.755	0.000208268	0.00213812	TOMM7	translocase of outer mitochondrial membrane 7 [Source:VGNC Symbol;Acc:VGNC:102724]
ENSFCAG00000000197	-0.786597	4.054	13.7377	0.000210195	0.00215431	TAF3	TATA-box binding protein associated factor 3 [Source:VGNC Symbol;Acc:VGNC:65931]
ENSFCAG00000003996	-1.4756	2.13065	13.7386	0.000210087	0.00215431	TMEM44	transmembrane protein 44 [Source:VGNC Symbol;Acc:VGNC:66347]
ENSFCAG00000040421	-1.87856	-2.03657	13.7374	0.000210222	0.00215431	ENSFCAG00000040421
ENSFCAG00000040626	-1.14886	4.22452	13.7353	0.000210465	0.0021555	PPP1R18	protein phosphatase 1 regulatory subunit 18 [Source:VGNC Symbol;Acc:VGNC:102489]
ENSFCAG00000033928	-1.42949	5.36875	13.7126	0.000213026	0.00218043	TC2N	tandem C2 domains, nuclear [Source:VGNC Symbol;Acc:VGNC:80826]
ENSFCAG00000007570	-3.19247	3.94191	13.6839	0.000216303	0.00221265	PDPN	podoplanin [Source:VGNC Symbol;Acc:VGNC:64095]
ENSFCAG00000043090	-4.36604	3.44042	13.6739	0.00021746	0.00222315	SFRP2	secreted frizzled related protein 2 [Source:VGNC Symbol;Acc:VGNC:107462]
ENSFCAG00000013974	0.835106	5.68229	13.6509	0.000220131	0.00224912	RAB5B	RAB5B, member RAS onco family [Source:VGNC Symbol;Acc:VGNC:97593]
ENSFCAG00000027414	1.02462	8.64363	13.6391	0.000221525	0.00226201	SASH1	SAM and SH3 domain containing 1 [Source:VGNC Symbol;Acc:VGNC:64878]
ENSFCAG00000024942	0.897021	5.59525	13.63	0.000222598	0.00227162	MKRN1	makorin ring finger protein 1 [Source:VGNC Symbol;Acc:VGNC:80625]
ENSFCAG00000004032	1.23516	7.78841	13.6252	0.000223166	0.00227529	ENSFCAG00000004032
ENSFCAG00000004325	0.845196	3.95085	13.6247	0.000223224	0.00227529	INTS13	integrator complex subunit 13 [Source:VGNC Symbol;Acc:VGNC:62941]
ENSFCAG00000007428	1.16695	2.71961	13.6221	0.000223541	0.00227717	PPM1N	protein phosphatase, Mg2+/Mn2+ dependent 1N (putative) [Source:HGNC Symbol;Acc:HGNC:26845]
ENSFCAG00000031155	-1.31373	3.39415	13.6176	0.000224079	0.00228129	JAG2	jagged canonical Notch ligand 2 [Source:VGNC Symbol;Acc:VGNC:67875]
ENSFCAG00000026678	-2.52363	-0.869261	13.6159	0.00022428	0.00228198	MIR145	microRNA 145 [Source:HGNC Symbol;Acc:HGNC:31532]
ENSFCAG00000015679	-2.3608	4.50259	13.6147	0.000224419	0.00228204	ABCA6	ATP binding cassette subfamily A member 6 [Source:VGNC Symbol;Acc:VGNC:59466]
ENSFCAG00000007799	-2.5842	0.436845	13.6037	0.00022574	0.00229411	CHRD	chordin [Source:VGNC Symbol;Acc:VGNC:60870]
ENSFCAG00000002869	-1.19345	1.82299	13.5898	0.000227414	0.00230975	RELT	RELT TNF receptor [Source:VGNC Symbol;Acc:VGNC:64568]
ENSFCAG00000026562	0.797942	5.82044	13.5858	0.000227898	0.00231329	TERF2IP	TERF2 interacting protein [Source:VGNC Symbol;Acc:VGNC:66085]
ENSFCAG00000000973	-2.21051	0.268615	13.5814	0.000228433	0.00231638	SLCO1C1	solute carrier organic anion transporter family member 1C1 [Source:VGNC Symbol;Acc:VGNC:65443]
ENSFCAG00000032008	2.09835	4.64762	13.5811	0.000228472	0.00231638	DKKL1	dickkopf like acrosomal protein 1 [Source:VGNC Symbol;Acc:VGNC:61507]
ENSFCAG00000008505	-1.19904	2.87899	13.5648	0.000230465	0.00233519	NOD2	nucleotide binding oligomerization domain containing 2 [Source:VGNC Symbol;Acc:VGNC:67682]
ENSFCAG00000035186	1.44868	5.49836	13.5631	0.00023068	0.00233599	ENSFCAG00000035186
ENSFCAG00000012114	-1.99006	1.99648	13.546	0.000232783	0.00235589	OMD	osteomodulin [Source:VGNC Symbol;Acc:VGNC:68625]
ENSFCAG00000012230	2.21299	7.70132	13.5372	0.000233879	0.00236559	B2M	beta-2-microglobulin [Source:VGNC Symbol;Acc:VGNC:68927]
ENSFCAG00000014493	-1.79668	1.7921	13.512	0.000237043	0.00239618	RTN4RL2	reticulon 4 receptor like 2 [Source:VGNC Symbol;Acc:VGNC:81945]
ENSFCAG00000018526	0.957866	7.78442	13.4958	0.000239104	0.00241558	ACO2	aconitase 2 [Source:VGNC Symbol;Acc:VGNC:59516]
ENSFCAG00000008284	0.865024	4.18839	13.4753	0.000241726	0.0024392	PEX11G	peroxisomal biosis factor 11 gamma [Source:VGNC Symbol;Acc:VGNC:64114]
ENSFCAG00000009906	-1.38056	6.07147	13.4755	0.000241703	0.0024392	PTPRB	protein tyrosine phosphatase receptor type B [Source:VGNC Symbol;Acc:VGNC:69169]
ENSFCAG00000044309	0.890021	4.60145	13.473	0.000242019	0.00244071	MAP9	microtubule associated protein 9 [Source:VGNC Symbol;Acc:VGNC:107344]
ENSFCAG00000036713	1.79969	1.86977	13.4705	0.000242342	0.00244253	IL7	interleukin 7 [Source:HGNC Symbol;Acc:HGNC:6023]
ENSFCAG00000018438	-1.32613	2.41466	13.4691	0.000242523	0.00244292	TNFRSF25	TNF receptor superfamily member 25 [Source:VGNC Symbol;Acc:VGNC:66410]
ENSFCAG00000043038	-2.82445	4.07348	13.4679	0.00024268	0.00244306	ENSFCAG00000043038	NA
ENSFCAG00000010019	0.693953	6.27244	13.4629	0.000243325	0.00244652	VPS36	vacuolar protein sorting 36 homolog [Source:VGNC Symbol;Acc:VGNC:66966]
ENSFCAG00000025908	1.49334	1.63606	13.4619	0.000243452	0.00244652	PHOSPHO2	phosphatase, orphan 2 [Source:VGNC Symbol;Acc:VGNC:64152]
ENSFCAG00000028988	1.18884	2.48415	13.462	0.000243441	0.00244652	SFR1	SWI5 dependent homologous recombination repair protein 1 [Source:VGNC Symbol;Acc:VGNC:65063]
ENSFCAG00000046346	1.27877	5.37805	13.4567	0.000244131	0.00245191	FAM171A2	family with sequence similarity 171 member A2 [Source:VGNC Symbol;Acc:VGNC:99056]
ENSFCAG00000030865	0.818999	5.07986	13.4395	0.000246376	0.00247112	PSMD14	proteasome 26S subunit, non-ATPase 14 [Source:VGNC Symbol;Acc:VGNC:64415]
ENSFCAG00000031789	1.27685	6.3772	13.4388	0.000246477	0.00247112	ATP6V0E1	ATPase H+ transporting V0 subunit e1 [Source:VGNC Symbol;Acc:VGNC:68705]
ENSFCAG00000039677	1.99286	6.05509	13.4403	0.000246276	0.00247112	GGT6	gamma-glutamyltransferase 6 [Source:VGNC Symbol;Acc:VGNC:99063]
ENSFCAG00000036661	1.19973	4.19392	13.4291	0.000247746	0.00248239	ENSFCAG00000036661
ENSFCAG00000003659	-0.837949	5.63073	13.4272	0.000248007	0.00248355	DNMT3A	DNA methyltransferase 3 alpha [Source:VGNC Symbol;Acc:VGNC:61562]
ENSFCAG00000010884	-2.2012	0.276611	13.4229	0.000248577	0.002487	WSCD2	WSC domain containing 2 [Source:VGNC Symbol;Acc:VGNC:67094]
ENSFCAG00000011649	-1.502	3.44225	13.4224	0.000248642	0.002487	ASAP3	ArfGAP with SH3 domain, ankyrin repeat and PH domain 3 [Source:VGNC Symbol;Acc:VGNC:59954]
ENSFCAG00000006109	1.10401	5.33785	13.4178	0.000249253	0.00249165	ETFA	electron transfer flavoprotein subunit alpha [Source:VGNC Symbol;Acc:VGNC:61975]
ENSFCAG00000030476	-0.699655	4.88278	13.413	0.000249883	0.00249649	SF3A2	splicing factor 3a subunit 2 [Source:VGNC Symbol;Acc:VGNC:65053]
ENSFCAG00000013913	-0.83102	4.3863	13.3923	0.000252657	0.00252273	INPP4A	inositol polyphosphate-4-phosphatase type I A [Source:VGNC Symbol;Acc:VGNC:67805]
ENSFCAG00000014099	-1.6035	4.07577	13.3848	0.000253671	0.00253139	HSF4	heat shock transcription factor 4 [Source:VGNC Symbol;Acc:VGNC:67663]
ENSFCAG00000004384	-1.15733	7.75517	13.3819	0.000254064	0.00253337	TGFBR2	transforming growth factor beta receptor 2 [Source:VGNC Symbol;Acc:VGNC:66136]
ENSFCAG00000005209	1.06285	5.1801	13.3812	0.000254166	0.00253337	OXCT1	3-oxoacid CoA-transferase 1 [Source:VGNC Symbol;Acc:VGNC:68666]
ENSFCAG00000027723	-1.92109	3.04281	13.3777	0.000254631	0.00253653	MROH6	maestro heat like repeat family member 6 [Source:VGNC Symbol;Acc:VGNC:63588]
ENSFCAG00000027964	1.44995	1.48181	13.3747	0.000255046	0.00253919	GPR171	G protein-coupled receptor 171 [Source:VGNC Symbol;Acc:VGNC:62686]
ENSFCAG00000000531	0.720761	6.36414	13.3553	0.000257693	0.00256405	BIN1	bridging integrator 1 [Source:VGNC Symbol;Acc:VGNC:60116]
ENSFCAG00000007425	3.82392	0.880914	13.3506	0.000258342	0.00256902	NCCRP1	NCCRP1, F-box associated domain containing [Source:VGNC Symbol;Acc:VGNC:96707]
ENSFCAG00000006721	1.13376	6.18128	13.3466	0.000258891	0.00257299	CDK18	cyclin dependent kinase 18 [Source:VGNC Symbol;Acc:VGNC:68737]
ENSFCAG00000005342	-0.890576	5.24245	13.3323	0.00026088	0.00258974	CDON	cell adhesion associated, onco regulated [Source:VGNC Symbol;Acc:VGNC:60716]
ENSFCAG00000042952	-1.45589	5.12348	13.3324	0.000260858	0.00258974	MARCKS	myristoylated alanine rich protein kinase C substrate [Source:VGNC Symbol;Acc:VGNC:102456]
ENSFCAG00000026095	0.781203	6.0617	13.3217	0.000262357	0.00260281	PIGT	phosphatidylinositol glycan anchor biosynthesis class T [Source:VGNC Symbol;Acc:VGNC:64168]
ENSFCAG00000043266	1.93181	2.94647	13.3198	0.00026262	0.00260281	HPCAL4	hippocalcin like 4 [Source:VGNC Symbol;Acc:VGNC:107560]
ENSFCAG00000044562	-0.75702	4.07652	13.3196	0.000262652	0.00260281	ENSFCAG00000044562	NA
ENSFCAG00000030378	0.964585	3.47467	13.3183	0.000262827	0.00260304	STN1	STN1 subunit of CST complex [Source:VGNC Symbol;Acc:VGNC:65791]
ENSFCAG00000001647	1.12268	6.43364	13.315	0.000263289	0.0026061	GHITM	growth hormone inducible transmembrane protein [Source:VGNC Symbol;Acc:VGNC:62543]
ENSFCAG00000000357	-1.38067	2.08918	13.3079	0.000264296	0.00261305	AGPAT4	1-acylglycerol-3-phosphate O-acyltransferase 4 [Source:VGNC Symbol;Acc:VGNC:59687]
ENSFCAG00000008788	-1.46981	2.32775	13.3088	0.000264157	0.00261305	TRPV2	transient receptor potential cation channel subfamily V member 2 [Source:VGNC Symbol;Acc:VGNC:66596]
ENSFCAG00000012285	-2.55928	3.29949	13.3009	0.000265277	0.00262124	SULF1	sulfatase 1 [Source:VGNC Symbol;Acc:VGNC:65833]
ENSFCAG00000006259	-1.44791	5.35742	13.2971	0.000265811	0.00262349	PLCE1	phospholipase C epsilon 1 [Source:VGNC Symbol;Acc:VGNC:64209]
ENSFCAG00000022658	0.853757	4.51292	13.2974	0.000265773	0.00262349	PHPT1	phosphohistidine phosphatase 1 [Source:VGNC Symbol;Acc:VGNC:64153]
ENSFCAG00000038086	0.899699	6.15409	13.2905	0.000266761	0.00263134	ATP6V0C	ATPase H+ transporting V0 subunit c [Source:HGNC Symbol;Acc:HGNC:855]
ENSFCAG00000025765	1.2025	5.61997	13.2891	0.00026696	0.00263179	TM7SF3	transmembrane 7 superfamily member 3 [Source:VGNC Symbol;Acc:VGNC:66227]
ENSFCAG00000000832	-1.62592	6.26619	13.2852	0.000267506	0.00263566	ACTN1	actinin alpha 1 [Source:VGNC Symbol;Acc:VGNC:59551]
ENSFCAG00000035937	-2.18292	-2.05474	13.2777	0.000268588	0.0026448	ENSFCAG00000035937
ENSFCAG00000036024	1.1333	4.56767	13.267	0.000270115	0.0026583	ENSFCAG00000036024
ENSFCAG00000007396	-2.2259	0.809988	13.2625	0.000270763	0.00266163	VSTM4	V-set and transmembrane domain containing 4 [Source:VGNC Symbol;Acc:VGNC:66984]
ENSFCAG00000044745	-3.3335	-1.96834	13.2629	0.000270717	0.00266163	ENSFCAG00000044745
ENSFCAG00000034434	1.05405	5.08296	13.2614	0.000270933	0.00266176	MARCHF5	membrane associated ring-CH-type finger 5 [Source:HGNC Symbol;Acc:HGNC:26025]
ENSFCAG00000022815	-0.984327	4.21692	13.2589	0.000271294	0.00266378	CDK14	cyclin dependent kinase 14 [Source:VGNC Symbol;Acc:VGNC:68810]
ENSFCAG00000046343	-2.75424	-2.05558	13.2528	0.000272171	0.00267087	TMEM178A	transmembrane protein 178A [Source:HGNC Symbol;Acc:HGNC:28517]
ENSFCAG00000025114	0.982617	6.20311	13.2504	0.00027252	0.00267275	G3BP2	G3BP stress granule assembly factor 2 [Source:VGNC Symbol;Acc:VGNC:78500]
ENSFCAG00000002638	0.934371	4.99827	13.246	0.000273157	0.00267747	ENSFCAG00000002638	NA
ENSFCAG00000007346	-0.932763	5.61099	13.2378	0.000274357	0.00268734	SETBP1	SET binding protein 1 [Source:VGNC Symbol;Acc:VGNC:65038]
ENSFCAG00000045651	-2.17164	0.853524	13.237	0.000274478	0.00268734	ANGPT1	angiopoietin 1 [Source:VGNC Symbol;Acc:VGNC:105870]
ENSFCAG00000012900	-1.05177	2.31794	13.2272	0.000275919	0.00269991	PRKCH	protein kinase C eta [Source:VGNC Symbol;Acc:VGNC:104609]
ENSFCAG00000000841	0.957431	4.40225	13.2166	0.000277477	0.00271234	ENSFCAG00000000841
ENSFCAG00000023493	1.73896	2.21082	13.2155	0.000277641	0.00271234	FRRS1	ferric chelate reductase 1 [Source:VGNC Symbol;Acc:VGNC:62367]
ENSFCAG00000025763	1.28229	6.13628	13.2154	0.000277665	0.00271234	ADI1	acireductone dioxygenase 1 [Source:VGNC Symbol;Acc:VGNC:79982]
ENSFCAG00000011788	0.983944	5.65923	13.2103	0.000278421	0.00271663	GLMP	glycosylated lysosomal membrane protein [Source:VGNC Symbol;Acc:VGNC:62583]
ENSFCAG00000027464	3.42176	2.03233	13.2103	0.000278408	0.00271663	ENSFCAG00000027464
ENSFCAG00000018774	-0.844524	3.38785	13.2091	0.000278596	0.00271678	TCF7L2	transcription factor 7 like 2 [Source:VGNC Symbol;Acc:VGNC:66029]
ENSFCAG00000007924	1.23229	3.09026	13.2053	0.000279159	0.00271918	EMC6	ER membrane protein complex subunit 6 [Source:VGNC Symbol;Acc:VGNC:61836]
ENSFCAG00000012783	-0.691264	6.31749	13.2064	0.000279001	0.00271918	ATF7	activating transcription factor 7 [Source:HGNC Symbol;Acc:HGNC:792]
ENSFCAG00000003061	-1.99062	-0.543873	13.1839	0.00028236	0.0027488	SLC2A4	solute carrier family 2 member 4 [Source:VGNC Symbol;Acc:VGNC:65303]
ENSFCAG00000039648	1.07883	8.25738	13.1806	0.000282869	0.00275209	PRDX6	peroxiredoxin 6 [Source:VGNC Symbol;Acc:VGNC:107925]
ENSFCAG00000040404	-2.04873	-0.099268	13.1796	0.00028302	0.00275209	ADGRA1	adhesion G protein-coupled receptor A1 [Source:HGNC Symbol;Acc:HGNC:13838]
ENSFCAG00000014319	1.36399	8.82214	13.1701	0.000284456	0.00276448	ENSFCAG00000014319	NA
ENSFCAG00000006651	1.09482	7.39693	13.1583	0.000286251	0.00277758	ADGRG1	adhesion G protein-coupled receptor G1 [Source:VGNC Symbol;Acc:VGNC:67434]
ENSFCAG00000023522	1.07957	3.09538	13.1577	0.000286348	0.00277758	DNAI4	dynein axonemal intermediate chain 4 [Source:VGNC Symbol;Acc:VGNC:67057]
ENSFCAG00000027435	-0.756919	5.89877	13.1583	0.000286251	0.00277758	ICE1	interactor of little elongation complex ELL subunit 1 [Source:VGNC Symbol;Acc:VGNC:62867]
ENSFCAG00000032870	-2.3282	0.214243	13.157	0.000286452	0.00277758	ENSFCAG00000032870
ENSFCAG00000008865	0.77816	7.00441	13.1529	0.000287074	0.00278203	GANAB	glucosidase II alpha subunit [Source:VGNC Symbol;Acc:VGNC:62459]
ENSFCAG00000041359	1.22092	5.62026	13.1509	0.00028738	0.00278343	ARL6IP5	ADP ribosylation factor like GTPase 6 interacting protein 5 [Source:VGNC Symbol;Acc:VGNC:102001]
ENSFCAG00000011384	-2.77226	1.18821	13.1475	0.000287899	0.00278688	AVPR2	arginine vasopressin receptor 2 [Source:VGNC Symbol;Acc:VGNC:68849]
ENSFCAG00000031977	2.38787	1.77741	13.1443	0.000288395	0.00278794	ESM1	endothelial cell specific molecule 1 [Source:VGNC Symbol;Acc:VGNC:61962]
ENSFCAG00000032193	-1.00084	2.6755	13.1436	0.000288497	0.00278794	ZNF333	zinc finger protein 333 [Source:VGNC Symbol;Acc:VGNC:80761]
ENSFCAG00000041552	-1.53092	-0.428441	13.1445	0.000288363	0.00278794	ENSFCAG00000041552	NA
ENSFCAG00000008802	-1.5728	-0.369895	13.1423	0.000288705	0.00278837	FHOD3	formin homology 2 domain containing 3 [Source:VGNC Symbol;Acc:VGNC:62268]
ENSFCAG00000009533	0.756123	5.33798	13.1364	0.000289621	0.00279565	SLC25A1	solute carrier family 25 member 1 [Source:HGNC Symbol;Acc:HGNC:10979]
ENSFCAG00000009755	1.04492	3.82643	13.1313	0.000290408	0.00280166	MRPL14	mitochondrial ribosomal protein L14 [Source:VGNC Symbol;Acc:VGNC:63594]
ENSFCAG00000001276	-1.31126	2.8907	13.1248	0.000291408	0.00280973	APBB3	amyloid beta protein binding family B member 3 [Source:VGNC Symbol;Acc:VGNC:59845]
ENSFCAG00000007221	0.821937	5.28028	13.1213	0.000291955	0.00281198	PAPSS1	3'-phosphoadenosine 5'-phosphosulfate synthase 1 [Source:VGNC Symbol;Acc:VGNC:68693]
ENSFCAG00000007814	2.05644	5.89249	13.1211	0.000291982	0.00281198	PRKG2	protein kinase cGMP-dependent 2 [Source:VGNC Symbol;Acc:VGNC:69070]
ENSFCAG00000040370	0.941283	5.32702	13.1202	0.000292135	0.00281198	MANSC1	MANSC domain containing 1 [Source:HGNC Symbol;Acc:HGNC:25505]
ENSFCAG00000010484	-3.30941	-1.00292	13.1185	0.000292395	0.00281291	ASB9	ankyrin repeat and SOCS box containing 9 [Source:VGNC Symbol;Acc:VGNC:59965]
ENSFCAG00000010281	0.873221	5.21313	13.1113	0.000293523	0.00282217	RNF13	ring finger protein 13 [Source:VGNC Symbol;Acc:VGNC:64669]
ENSFCAG00000027789	0.767879	7.04895	13.101	0.000295132	0.00283605	STT3B	STT3 oligosaccharyltransferase complex catalytic subunit B [Source:VGNC Symbol;Acc:VGNC:65804]
ENSFCAG00000044882	-2.90167	-2.23007	13.0957	0.000295976	0.00284257	TMEM35A	transmembrane protein 35A [Source:HGNC Symbol;Acc:HGNC:25864]
ENSFCAG00000001452	0.908637	6.81957	13.0924	0.000296499	0.00284388	SLC39A14	solute carrier family 39 member 14 [Source:VGNC Symbol;Acc:VGNC:65358]
ENSFCAG00000003920	1.13299	6.64512	13.0923	0.000296518	0.00284388	PHYH	phytanoyl-CoA 2-hydroxylase [Source:VGNC Symbol;Acc:VGNC:68832]
ENSFCAG00000006529	1.79326	3.95539	13.089	0.000297027	0.00284388	FAM3D	FAM3 metabolism regulating signaling molecule D [Source:VGNC Symbol;Acc:VGNC:62113]
ENSFCAG00000032503	-3.08336	-1.70194	13.0888	0.00029707	0.00284388	FOXL1	forkhead box L1 [Source:HGNC Symbol;Acc:HGNC:3817]
ENSFCAG00000043291	-2.08189	1.31736	13.0907	0.000296758	0.00284388	ENSFCAG00000043291
ENSFCAG00000044906	0.760158	6.68828	13.0885	0.00029711	0.00284388	UBE2H	ubiquitin conjugating enzyme E2 H [Source:HGNC Symbol;Acc:HGNC:12484]
ENSFCAG00000041224	2.22529	1.80395	13.0721	0.000299721	0.00286728	SNX10	sorting nexin 10 [Source:VGNC Symbol;Acc:VGNC:102706]
ENSFCAG00000028596	0.976895	4.56702	13.0646	0.000300935	0.00287728	LAMTOR2	late endosomal/lysosomal adaptor, MAPK and MTOR activator 2 [Source:VGNC Symbol;Acc:VGNC:63189]
ENSFCAG00000005626	-0.781512	5.27439	13.0604	0.000301602	0.00288205	PPP1R12C	protein phosphatase 1 regulatory subunit 12C [Source:VGNC Symbol;Acc:VGNC:64317]
ENSFCAG00000046116	-1.69637	-0.304758	13.0528	0.000302832	0.00289219	ENSFCAG00000046116
ENSFCAG00000002845	1.87293	4.84074	13.0485	0.000303524	0.00289719	ACAT2	acetyl-CoA acetyltransferase 2 [Source:VGNC Symbol;Acc:VGNC:69059]
ENSFCAG00000043913	-2.16047	-1.93022	13.0255	0.000307277	0.00293137	ENSFCAG00000043913
ENSFCAG00000046632	-1.09935	2.83008	13.0113	0.000309613	0.00295201	ZFP41	ZFP41 zinc finger protein [Source:HGNC Symbol;Acc:HGNC:26786]
ENSFCAG00000030555	-2.01321	0.0286995	12.9919	0.000312836	0.00298108	AFMID	arylformamidase [Source:VGNC Symbol;Acc:VGNC:97342]
ENSFCAG00000041368	1.46558	5.19467	12.9893	0.000313269	0.00298354	ENSFCAG00000041368
ENSFCAG00000008391	1.13393	4.19954	12.9872	0.000313622	0.00298359	TMEM97	transmembrane protein 97 [Source:VGNC Symbol;Acc:VGNC:97664]
ENSFCAG00000025692	-1.56397	2.50942	12.9878	0.000313524	0.00298359	PMEPA1	prostate transmembrane protein, androgen induced 1 [Source:VGNC Symbol;Acc:VGNC:64255]
ENSFCAG00000034208	1.2094	2.92896	12.984	0.000314171	0.00298715	GTF2H5	ral transcription factor IIH subunit 5 [Source:VGNC Symbol;Acc:VGNC:102435]
ENSFCAG00000042605	1.23573	5.73767	12.9826	0.000314394	0.00298761	CYB5R1	cytochrome b5 reductase 1 [Source:HGNC Symbol;Acc:HGNC:13397]
ENSFCAG00000001633	-1.9455	-0.0634087	12.9691	0.000316683	0.00300769	ISM2	isthmin 2 [Source:VGNC Symbol;Acc:VGNC:62977]
ENSFCAG00000008247	-4.59538	-0.548259	12.9646	0.000317438	0.00301319	STK32A	serine/threonine kinase 32A [Source:VGNC Symbol;Acc:VGNC:65780]
ENSFCAG00000042438	1.38221	4.00775	12.9618	0.000317919	0.00301609	IFI27L2	interferon alpha inducible protein 27 like 2 [Source:HGNC Symbol;Acc:HGNC:19753]
ENSFCAG00000014785	-1.39817	8.14487	12.9558	0.000318937	0.00302407	COL4A2	collagen type IV alpha 2 chain [Source:VGNC Symbol;Acc:VGNC:61061]
ENSFCAG00000043725	1.65722	4.92086	12.9436	0.000321013	0.00304207	ACAA2	acetyl-CoA acyltransferase 2 [Source:HGNC Symbol;Acc:HGNC:83]
ENSFCAG00000007812	0.757884	6.94332	12.9424	0.00032123	0.00304245	MTHFD1	methylenetetrahydrofolate dehydrogenase, cyclohydrolase and formyltetrahydrofolate synthetase 1 [Source:VGNC Symbol;Acc:VGNC:80909]
ENSFCAG00000033619	1.05186	7.18002	12.9228	0.000324599	0.00307266	TXNDC5	thioredoxin domain containing 5 [Source:VGNC Symbol;Acc:VGNC:102543]
ENSFCAG00000028383	1.09786	4.6676	12.9188	0.000325301	0.0030776	ENSFCAG00000028383	NA
ENSFCAG00000026831	-0.807494	5.52486	12.9102	0.000326788	0.00308996	EHBP1	EH domain binding protein 1 [Source:VGNC Symbol;Acc:VGNC:61762]
ENSFCAG00000012782	-1.83186	3.61183	12.9084	0.000327112	0.00309132	VIT	vitrin [Source:VGNC Symbol;Acc:VGNC:66948]
ENSFCAG00000029050	0.90606	3.69986	12.9067	0.000327405	0.00309238	TRAPPC1	trafficking protein particle complex subunit 1 [Source:VGNC Symbol;Acc:VGNC:66508]
ENSFCAG00000004248	0.731162	4.98576	12.8983	0.000328883	0.00310463	NIPSNAP1	nipsnap homolog 1 [Source:VGNC Symbol;Acc:VGNC:68497]
ENSFCAG00000030431	1.04269	5.7806	12.8946	0.00032954	0.00310813	ATP1B3	ATPase Na+/K+ transporting subunit beta 3 [Source:VGNC Symbol;Acc:VGNC:68595]
ENSFCAG00000039650	1.43541	2.81036	12.8941	0.000329617	0.00310813	ENSFCAG00000039650	NA
ENSFCAG00000003645	1.28138	6.37537	12.8849	0.000331248	0.00312007	TXNRD1	thioredoxin reductase 1 [Source:VGNC Symbol;Acc:VGNC:66733]
ENSFCAG00000008372	-0.600934	6.87114	12.8855	0.000331133	0.00312007	DOCK1	dedicator of cytokinesis 1 [Source:VGNC Symbol;Acc:VGNC:97403]
ENSFCAG00000003281	-0.847949	5.46394	12.8829	0.000331596	0.00312164	KIAA0930	KIAA0930 [Source:VGNC Symbol;Acc:VGNC:63089]
ENSFCAG00000002102	-1.64285	-0.0844472	12.8811	0.000331919	0.00312296	CELSR3	cadherin EGF LAG seven-pass G-type receptor 3 [Source:VGNC Symbol;Acc:VGNC:82466]
ENSFCAG00000022061	-1.83852	1.10429	12.8728	0.000333395	0.00313513	HECTD2	HECT domain E3 ubiquitin protein ligase 2 [Source:VGNC Symbol;Acc:VGNC:62783]
ENSFCAG00000025576	1.04914	5.4416	12.8662	0.00033457	0.00314444	PIGK	phosphatidylinositol glycan anchor biosynthesis class K [Source:VGNC Symbol;Acc:VGNC:68845]
ENSFCAG00000033951	5.22974	0.464433	12.8602	0.00033565	0.00315286	ENSFCAG00000033951
ENSFCAG00000007564	0.956724	8.38068	12.8513	0.000337238	0.00316605	DUOX1	dual oxidase 1 [Source:VGNC Symbol;Acc:VGNC:61653]
ENSFCAG00000007190	0.921303	4.47653	12.849	0.000337656	0.00316823	ENSFCAG00000007190
ENSFCAG00000019165	0.949158	5.01513	12.831	0.000340925	0.00319715	ARSD	arylsulfatase D [Source:VGNC Symbol;Acc:VGNC:97356]
ENSFCAG00000009953	1.02847	6.24991	12.818	0.000343294	0.00321585	CYFIP2	cytoplasmic FMR1 interacting protein 2 [Source:VGNC Symbol;Acc:VGNC:61316]
ENSFCAG00000025347	0.892637	4.78127	12.8188	0.000343159	0.00321585	TMEM50B	transmembrane protein 50B [Source:VGNC Symbol;Acc:VGNC:66350]
ENSFCAG00000009652	-1.09204	4.68528	12.8145	0.000343943	0.00321841	MAP3K21	mitogen-activated protein kinase kinase kinase 21 [Source:VGNC Symbol;Acc:VGNC:97494]
ENSFCAG00000030102	0.688256	6.00808	12.8155	0.000343765	0.00321841	LMAN1	lectin, mannose binding 1 [Source:VGNC Symbol;Acc:VGNC:68063]
ENSFCAG00000004276	0.78149	6.18778	12.8107	0.000344651	0.00322327	USP5	ubiquitin specific peptidase 5 [Source:VGNC Symbol;Acc:VGNC:66893]
ENSFCAG00000010498	0.741593	4.03633	12.8028	0.000346107	0.00323512	PRRG2	proline rich and Gla domain 2 [Source:VGNC Symbol;Acc:VGNC:103743]
ENSFCAG00000026276	1.4948	4.64765	12.801	0.000346434	0.00323641	PSMA6	proteasome 20S subunit alpha 6 [Source:VGNC Symbol;Acc:VGNC:80877]
ENSFCAG00000031884	1.16011	3.87936	12.7967	0.000347223	0.00324201	GALM	galactose mutarotase [Source:VGNC Symbol;Acc:VGNC:62441]
ENSFCAG00000028152	-1.01805	4.94656	12.7951	0.000347524	0.00324305	KLF13	Kruppel like factor 13 [Source:VGNC Symbol;Acc:VGNC:80941]
ENSFCAG00000005581	0.74917	5.93416	12.7905	0.000348391	0.00324937	DCAF11	DDB1 and CUL4 associated factor 11 [Source:VGNC Symbol;Acc:VGNC:80991]
ENSFCAG00000027663	1.41217	5.76879	12.7784	0.000350651	0.00326867	ISOC1	isochorismatase domain containing 1 [Source:VGNC Symbol;Acc:VGNC:62978]
ENSFCAG00000014383	-0.673844	6.43315	12.7768	0.000350936	0.00326954	DNMBP	dynamin binding protein [Source:HGNC Symbol;Acc:HGNC:30373]
ENSFCAG00000009535	-0.840286	5.19229	12.7714	0.000351955	0.00327548	BRD9	bromodomain containing 9 [Source:VGNC Symbol;Acc:VGNC:60171]
ENSFCAG00000026983	0.753322	5.29009	12.772	0.000351842	0.00327548	CSNK1G3	casein kinase 1 gamma 3 [Source:VGNC Symbol;Acc:VGNC:97392]
ENSFCAG00000014301	-0.808242	5.47238	12.7592	0.000354269	0.00329164	ATP8B1	ATPase phospholipid transporting 8B1 [Source:VGNC Symbol;Acc:VGNC:60028]
ENSFCAG00000024356	2.76574	-0.640869	12.7609	0.000353933	0.00329164	ENSFCAG00000024356
ENSFCAG00000030680	0.894757	7.40242	12.7595	0.000354212	0.00329164	FNDC3A	fibronectin type III domain containing 3A [Source:VGNC Symbol;Acc:VGNC:62319]
ENSFCAG00000005394	0.984534	3.50606	12.7544	0.000355176	0.0032938	ENSFCAG00000005394	NA
ENSFCAG00000007547	-1.20377	5.54716	12.7539	0.000355271	0.0032938	HSPH1	heat shock protein family H (Hsp110) member 1 [Source:VGNC Symbol;Acc:VGNC:102230]
ENSFCAG00000045410	2.27207	-0.121242	12.7545	0.000355147	0.0032938	LMTK3	lemur tyrosine kinase 3 [Source:HGNC Symbol;Acc:HGNC:19295]
ENSFCAG00000045903	-1.69763	3.76498	12.756	0.000354864	0.0032938	GNG12	G protein subunit gamma 12 [Source:HGNC Symbol;Acc:HGNC:19663]
ENSFCAG00000005759	-1.11616	2.55151	12.7521	0.000355615	0.00329481	UNC13D	unc-13 homolog D [Source:VGNC Symbol;Acc:VGNC:66824]
ENSFCAG00000014335	0.982892	4.11397	12.7513	0.000355764	0.00329481	SLC66A3	solute carrier family 66 member 3 [Source:VGNC Symbol;Acc:VGNC:64340]
ENSFCAG00000030400	-3.76818	1.88431	12.7499	0.000356025	0.00329545	KCNT2	potassium sodium-activated channel subfamily T member 2 [Source:VGNC Symbol;Acc:VGNC:63048]
ENSFCAG00000006929	0.861607	6.24756	12.7468	0.000356617	0.00329914	ASL	argininosuccinate lyase [Source:VGNC Symbol;Acc:VGNC:107739]
ENSFCAG00000014929	1.07718	5.86325	12.7354	0.0003588	0.00331754	EPHB6	EPH receptor B6 [Source:VGNC Symbol;Acc:VGNC:61909]
ENSFCAG00000009739	-0.759416	4.71029	12.7272	0.000360383	0.00333038	ELL	elongation factor for RNA polymerase II [Source:VGNC Symbol;Acc:VGNC:61813]
ENSFCAG00000029899	1.02715	3.42522	12.7247	0.000360859	0.00333298	TMEM256	transmembrane protein 256 [Source:HGNC Symbol;Acc:HGNC:28618]
ENSFCAG00000027050	-1.11013	4.08733	12.7219	0.000361391	0.00333609	BICRA	BRD4 interacting chromatin remodeling complex associated protein [Source:VGNC Symbol;Acc:VGNC:82434]
ENSFCAG00000003224	-0.775566	4.6834	12.7184	0.000362072	0.00334058	CEP250	centrosomal protein 250 [Source:VGNC Symbol;Acc:VGNC:80062]
ENSFCAG00000023344	0.876649	6.15039	12.7053	0.000364612	0.00336221	NDUFS1	NADH:ubiquinone oxidoreductase core subunit S1 [Source:VGNC Symbol;Acc:VGNC:68444]
ENSFCAG00000045507	-3.67921	1.06261	12.7003	0.000365588	0.00336939	ENSFCAG00000045507
ENSFCAG00000009054	1.15896	4.68727	12.6965	0.00036634	0.00337451	SYT14	synaptotagmin 14 [Source:VGNC Symbol;Acc:VGNC:107947]
ENSFCAG00000026506	0.914936	4.10394	12.6879	0.000368022	0.00338635	DIMT1	DIM1 rRNA methyltransferase and ribosome maturation factor [Source:VGNC Symbol;Acc:VGNC:61491]
ENSFCAG00000026940	1.06341	6.53069	12.688	0.000368	0.00338635	TM9SF2	transmembrane 9 superfamily member 2 [Source:VGNC Symbol;Acc:VGNC:66228]
ENSFCAG00000003509	-1.39591	5.89998	12.6818	0.000369241	0.00339318	PECAM1	platelet and endothelial cell adhesion molecule 1 [Source:VGNC Symbol;Acc:VGNC:68781]
ENSFCAG00000013687	1.22665	3.42432	12.6818	0.000369228	0.00339318	NUDT12	nudix hydrolase 12 [Source:VGNC Symbol;Acc:VGNC:63912]
ENSFCAG00000018462	2.08416	-0.209959	12.6812	0.000369358	0.00339318	KRT222	keratin 222 [Source:HGNC Symbol;Acc:HGNC:28695]
ENSFCAG00000003369	0.803622	5.72268	12.6781	0.000369966	0.00339331	KIF2A	kinesin family member 2A [Source:VGNC Symbol;Acc:VGNC:67940]
ENSFCAG00000005111	2.46539	6.55689	12.6787	0.000369852	0.00339331	ASS1	argininosuccinate synthase 1 [Source:VGNC Symbol;Acc:VGNC:97361]
ENSFCAG00000033745	-2.54522	1.00347	12.6794	0.000369697	0.00339331	CALHM5	calcium homeostasis modulator family member 5 [Source:VGNC Symbol;Acc:VGNC:102388]
ENSFCAG00000032293	-2.28852	2.55504	12.6675	0.000372066	0.00341074	ENSFCAG00000032293
ENSFCAG00000002553	-1.86356	3.44421	12.664	0.000372767	0.00341534	C1QTNF1	C1q and TNF related 1 [Source:VGNC Symbol;Acc:VGNC:60221]
ENSFCAG00000037124	-2.0524	-0.668899	12.6478	0.000376009	0.00344319	RAB42	RAB42, member RAS oncogene family [Source:HGNC Symbol;Acc:HGNC:28702]
ENSFCAG00000031033	-1.46719	0.693269	12.6465	0.000376265	0.0034437	ENSFCAG00000031033
ENSFCAG00000027997	-1.10213	1.90493	12.6445	0.000376676	0.00344562	ENSFCAG00000027997
ENSFCAG00000045732	1.13437	3.32667	12.6414	0.000377291	0.0034494	ENSFCAG00000045732	NA
ENSFCAG00000021962	1.79042	2.45612	12.6224	0.000381162	0.00348293	LY96	lymphocyte antigen 96 [Source:VGNC Symbol;Acc:VGNC:63335]
ENSFCAG00000005438	0.727043	6.61042	12.6144	0.000382788	0.00349592	BCKDHA	branched chain keto acid dehydrogenase E1 subunit alpha [Source:VGNC Symbol;Acc:VGNC:109249]
ENSFCAG00000045638	-2.01988	-0.885339	12.6109	0.000383512	0.00350067	PTGDR2	prostaglandin D2 receptor 2 [Source:VGNC Symbol;Acc:VGNC:104317]
ENSFCAG00000009843	0.784935	5.11813	12.5986	0.00038603	0.00352178	NDUFAF3	NADH:ubiquinone oxidoreductase complex assembly factor 3 [Source:VGNC Symbol;Acc:VGNC:63757]
ENSFCAG00000040956	4.73624	-1.05179	12.5928	0.000387231	0.00353086	PGB2	pepsinogen B2 [Source:VGNC Symbol;Acc:VGNC:82032]
ENSFCAG00000022947	-3.2129	-1.21829	12.5894	0.000387932	0.00353537	PRR16	proline rich 16 [Source:VGNC Symbol;Acc:VGNC:102295]
ENSFCAG00000008880	-0.94373	6.85832	12.5876	0.000388304	0.00353687	NKTR	natural killer cell triggering receptor [Source:VGNC Symbol;Acc:VGNC:97529]
ENSFCAG00000022679	1.19812	5.68589	12.5851	0.000388828	0.00353788	YPEL5	yippee like 5 [Source:VGNC Symbol;Acc:VGNC:67149]
ENSFCAG00000024994	0.946366	9.70607	12.5861	0.000388634	0.00353788	ENSFCAG00000024994
ENSFCAG00000010936	-1.93507	4.43514	12.5792	0.000390059	0.00354719	MRC2	mannose receptor C type 2 [Source:VGNC Symbol;Acc:VGNC:63579]
ENSFCAG00000013886	0.919605	8.38359	12.5758	0.000390773	0.0035518	ST6GAL1	ST6 beta-galactoside alpha-2,6-sialyltransferase 1 [Source:VGNC Symbol;Acc:VGNC:65726]
ENSFCAG00000019311	-1.16835	2.10201	12.5539	0.000395377	0.00359174	VASH2	vasohibin 2 [Source:VGNC Symbol;Acc:VGNC:81206]
ENSFCAG00000032763	1.47615	3.18594	12.5492	0.000396372	0.00359887	COPS9	COP9 signalosome subunit 9 [Source:HGNC Symbol;Acc:HGNC:21314]
ENSFCAG00000022013	1.04073	5.31658	12.5461	0.000397041	0.00360303	SEC22B	SEC22 homolog B, vesicle trafficking protein [Source:VGNC Symbol;Acc:VGNC:99810]
ENSFCAG00000024293	0.947211	4.87676	12.5395	0.000398443	0.00361385	ENSFCAG00000024293
ENSFCAG00000010629	-1.57694	1.75781	12.5383	0.000398686	0.00361413	GUCY2C	guanylate cyclase 2C [Source:VGNC Symbol;Acc:VGNC:67516]
ENSFCAG00000013040	-3.04404	5.87988	12.529	0.000400692	0.00363039	MMRN1	multimerin 1 [Source:VGNC Symbol;Acc:VGNC:68293]
ENSFCAG00000003306	-2.63029	-0.217362	12.5231	0.00040195	0.00363765	SRPX2	sushi repeat containing protein X-linked 2 [Source:HGNC Symbol;Acc:HGNC:30668]
ENSFCAG00000005211	-0.890992	4.72119	12.5241	0.000401726	0.00363765	PTPN12	protein tyrosine phosphatase non-receptor type 12 [Source:VGNC Symbol;Acc:VGNC:69159]
ENSFCAG00000025558	-1.7903	-0.712669	12.5223	0.00040213	0.00363765	LYPD3	LY6/PLAUR domain containing 3 [Source:VGNC Symbol;Acc:VGNC:63341]
ENSFCAG00000042119	1.17075	4.53101	12.5182	0.000403001	0.00364361	ENSFCAG00000042119	NA
ENSFCAG00000001430	2.31842	2.55513	12.5167	0.000403321	0.00364457	OLR1	oxidized low density lipoprotein receptor 1 [Source:VGNC Symbol;Acc:VGNC:68624]
ENSFCAG00000014724	3.32952	3.35998	12.5134	0.000404035	0.0036491	SSUH2	ssu-2 homolog [Source:VGNC Symbol;Acc:VGNC:65715]
ENSFCAG00000006327	-4.46364	0.613961	12.5078	0.000405251	0.00365815	PCSK1	proprotein convertase subtilisin/kexin type 1 [Source:VGNC Symbol;Acc:VGNC:68732]
ENSFCAG00000024125	0.762701	7.51257	12.5029	0.000406317	0.00366198	ERBIN	erbb2 interacting protein [Source:VGNC Symbol;Acc:VGNC:102196]
ENSFCAG00000037352	1.21878	4.14776	12.5037	0.000406147	0.00366198	RPA3	replication protein A3 [Source:VGNC Symbol;Acc:VGNC:80672]
ENSFCAG00000045569	1.3874	1.91201	12.5032	0.000406249	0.00366198	SAMD13	sterile alpha motif domain containing 13 [Source:HGNC Symbol;Acc:HGNC:24582]
ENSFCAG00000043922	-2.59664	-0.871341	12.4698	0.000413586	0.00372554	ENSFCAG00000043922
ENSFCAG00000023899	0.891008	3.7659	12.4627	0.000415155	0.0037377	GPANK1	G-patch domain and ankyrin repeats 1 [Source:VGNC Symbol;Acc:VGNC:62652]
ENSFCAG00000012742	1.01235	4.85932	12.4581	0.000416174	0.00374334	TMEM145	transmembrane protein 145 [Source:HGNC Symbol;Acc:HGNC:26912]
ENSFCAG00000042521	0.749324	6.54429	12.4579	0.000416219	0.00374334	TMED9	transmembrane p24 trafficking protein 9 [Source:HGNC Symbol;Acc:HGNC:24878]
ENSFCAG00000025399	0.779191	4.57479	12.4403	0.000420176	0.00377695	RAP2C	RAP2C, member of RAS onco family [Source:VGNC Symbol;Acc:VGNC:64491]
ENSFCAG00000014227	-1.86621	1.70072	12.4388	0.000420499	0.00377787	SEC16B	SEC16 homolog B, endoplasmic reticulum export factor [Source:VGNC Symbol;Acc:VGNC:82505]
ENSFCAG00000034094	-1.90498	-1.31601	12.4338	0.000421641	0.00378614	ENSFCAG00000034094	NA
ENSFCAG00000003196	1.25703	6.15415	12.4278	0.000422997	0.00379236	ACSL5	acyl-CoA synthetase long chain family member 5 [Source:VGNC Symbol;Acc:VGNC:59537]
ENSFCAG00000027697	-1.74042	0.336427	12.4283	0.000422886	0.00379236	PHETA2	PH domain containing endocytic trafficking adaptor 2 [Source:VGNC Symbol;Acc:VGNC:64136]
ENSFCAG00000046396	1.00592	4.343	12.4291	0.00042269	0.00379236	ENSFCAG00000046396
ENSFCAG00000026183	-1.23519	1.83246	12.4237	0.000423915	0.0037986	CDR2	cerebellar deration related protein 2 [Source:VGNC Symbol;Acc:VGNC:60717]
ENSFCAG00000030770	1.20743	5.12692	12.4219	0.000424329	0.00380032	SH3BGRL	SH3 domain binding glutamate rich protein like [Source:VGNC Symbol;Acc:VGNC:65099]
ENSFCAG00000009310	0.978716	5.08611	12.4165	0.000425549	0.00380926	DPP3	dipeptidyl peptidase 3 [Source:VGNC Symbol;Acc:VGNC:61603]
ENSFCAG00000046585	-2.48273	-2.18419	12.4133	0.000426298	0.00381396	ENSFCAG00000046585
ENSFCAG00000003723	-0.847372	4.90129	12.4044	0.000428325	0.0038301	IL27RA	interleukin 27 receptor subunit alpha [Source:VGNC Symbol;Acc:VGNC:62910]
ENSFCAG00000014187	1.14744	5.85541	12.4023	0.000428805	0.00383238	MAL2	mal, T cell differentiation protein 2 [Source:VGNC Symbol;Acc:VGNC:99808]
ENSFCAG00000013911	0.894071	4.057	12.3984	0.00042971	0.00383847	ENSFCAG00000013911
ENSFCAG00000024843	-1.63455	1.48695	12.3892	0.000431834	0.00385544	CB1H8orf58	chromosome B1 C8orf58 homolog [Source:VGNC Symbol;Acc:VGNC:106434]
ENSFCAG00000040562	-3.26883	-1.1675	12.388	0.000432097	0.00385577	FAM43B	family with sequence similarity 43 member B [Source:HGNC Symbol;Acc:HGNC:31791]
ENSFCAG00000007308	-1.62738	3.47353	12.3803	0.000433895	0.0038698	CFD	complement factor D [Source:VGNC Symbol;Acc:VGNC:60826]
ENSFCAG00000033590	-2.00806	-0.981759	12.372	0.000435823	0.00388498	CKLF	chemokine like factor [Source:HGNC Symbol;Acc:HGNC:13253]
ENSFCAG00000030316	1.22586	4.5095	12.3682	0.000436716	0.00389012	PSENEN	presenilin enhancer, gamma-secretase subunit [Source:VGNC Symbol;Acc:VGNC:99688]
ENSFCAG00000041291	-1.32423	3.38718	12.3676	0.000436855	0.00389012	MARVELD1	MARVEL domain containing 1 [Source:HGNC Symbol;Acc:HGNC:28674]
ENSFCAG00000010360	2.388	6.47414	12.3648	0.000437498	0.00389383	CHTF18	chromosome transmission fidelity factor 18 [Source:VGNC Symbol;Acc:VGNC:82344]
ENSFCAG00000007806	1.3242	6.35203	12.3574	0.000439245	0.00390734	LHFPL2	LHFPL tetraspan subfamily member 2 [Source:VGNC Symbol;Acc:VGNC:68043]
ENSFCAG00000036606	-4.37373	0.804645	12.3563	0.000439505	0.00390762	FGF10	fibroblast growth factor 10 [Source:VGNC Symbol;Acc:VGNC:102207]
ENSFCAG00000011276	0.700359	6.06432	12.3473	0.000441617	0.00392436	ST3GAL4	ST3 beta-galactoside alpha-2,3-sialyltransferase 4 [Source:VGNC Symbol;Acc:VGNC:65722]
ENSFCAG00000027206	-0.910384	3.80261	12.3428	0.0004427	0.00393195	FNIP2	folliculin interacting protein 2 [Source:VGNC Symbol;Acc:VGNC:62326]
ENSFCAG00000022632	1.31644	3.88276	12.3339	0.000444812	0.00394865	DNAJC15	DnaJ heat shock protein family (Hsp40) member C15 [Source:VGNC Symbol;Acc:VGNC:102185]
ENSFCAG00000003823	-1.53535	1.2498	12.3225	0.000447525	0.00397068	FOXP3	forkhead box P3 [Source:VGNC Symbol;Acc:VGNC:67815]
ENSFCAG00000014638	-1.13542	3.43249	12.3211	0.000447868	0.00397167	XRRA1	X-ray radiation resistance associated 1 [Source:VGNC Symbol;Acc:VGNC:67124]
ENSFCAG00000026093	-0.820352	5.6595	12.3183	0.000448546	0.00397562	ARHGEF18	Rho/Rac guanine nucleotide exchange factor 18 [Source:HGNC Symbol;Acc:HGNC:17090]
ENSFCAG00000008430	-1.88192	1.23791	12.3142	0.000449537	0.00397823	ENSFCAG00000008430
ENSFCAG00000028140	-2.01443	-0.21204	12.3148	0.000449377	0.00397823	TTYH1	tweety family member 1 [Source:VGNC Symbol;Acc:VGNC:97673]
ENSFCAG00000043449	-1.28965	1.41684	12.3151	0.000449307	0.00397823	ENSFCAG00000043449
ENSFCAG00000026799	1.44528	1.99144	12.2976	0.000453553	0.00401169	SDHAF4	succinate dehydrogenase complex assembly factor 4 [Source:VGNC Symbol;Acc:VGNC:64952]
ENSFCAG00000027260	0.95076	8.3208	12.2952	0.000454121	0.00401464	CLTC	clathrin heavy chain [Source:VGNC Symbol;Acc:VGNC:60984]
ENSFCAG00000009146	1.12068	5.61485	12.2931	0.000454632	0.00401587	PARP3	poly(ADP-ribose) polymerase family member 3 [Source:VGNC Symbol;Acc:VGNC:80647]
ENSFCAG00000023673	1.2555	2.31998	12.2927	0.000454729	0.00401587	SLC35G1	solute carrier family 35 member G1 [Source:VGNC Symbol;Acc:VGNC:65337]
ENSFCAG00000005689	-0.766489	5.60494	12.28	0.000457846	0.00404132	MAP3K11	mitogen-activated protein kinase kinase kinase 11 [Source:VGNC Symbol;Acc:VGNC:68156]
ENSFCAG00000006499	-1.79924	3.02904	12.2759	0.000458837	0.00404798	ITGA11	integrin subunit alpha 11 [Source:VGNC Symbol;Acc:VGNC:67838]
ENSFCAG00000002806	1.10634	3.90244	12.2648	0.000461592	0.00407019	POLR2F	RNA polymerase II, I and III subunit F [Source:VGNC Symbol;Acc:VGNC:68951]
ENSFCAG00000014214	-1.17001	3.58627	12.2576	0.000463373	0.00408169	SYK	spleen associated tyrosine kinase [Source:VGNC Symbol;Acc:VGNC:65876]
ENSFCAG00000040886	-2.0273	-0.643785	12.2583	0.000463182	0.00408169	ENSFCAG00000040886	NA
ENSFCAG00000006373	0.917699	5.25665	12.2558	0.000463819	0.00408352	TMEM147	transmembrane protein 147 [Source:VGNC Symbol;Acc:VGNC:97662]
ENSFCAG00000013628	1.92652	1.84183	12.239	0.000467999	0.0041182	CYP27C1	cytochrome P450 family 27 subfamily C member 1 [Source:VGNC Symbol;Acc:VGNC:103340]
ENSFCAG00000004987	1.23626	6.56738	12.2336	0.000469369	0.00412813	PLCG2	phospholipase C gamma 2 [Source:VGNC Symbol;Acc:VGNC:68900]
ENSFCAG00000042059	-1.54299	0.539808	12.2268	0.000471081	0.0041403	CDCP2	CUB domain containing protein 2 [Source:VGNC Symbol;Acc:VGNC:107504]
ENSFCAG00000042898	3.43519	0.47987	12.2262	0.000471236	0.0041403	ATP13A4	ATPase 13A4 [Source:HGNC Symbol;Acc:HGNC:25422]
ENSFCAG00000026597	1.22836	7.15038	12.2229	0.000472072	0.00414546	TM9SF3	transmembrane 9 superfamily member 3 [Source:VGNC Symbol;Acc:VGNC:66229]
ENSFCAG00000041703	-2.48834	0.374489	12.2219	0.000472308	0.00414546	CYP4A105P	cytochrome P450 family 4 subfamily A member 105, pseudo [Source:VGNC Symbol;Acc:VGNC:103490]
ENSFCAG00000008014	1.76044	5.17355	12.2171	0.000473545	0.00415419	SDF2L1	stromal cell derived factor 2 like 1 [Source:VGNC Symbol;Acc:VGNC:80481]
ENSFCAG00000013934	1.65089	1.19793	12.2115	0.000474956	0.00416444	CA14	carbonic anhydrase 14 [Source:VGNC Symbol;Acc:VGNC:60244]
ENSFCAG00000044682	-4.29359	2.91261	12.2093	0.000475511	0.00416717	LRRN4CL	LRRN4 C-terminal like [Source:HGNC Symbol;Acc:HGNC:33724]
ENSFCAG00000007081	1.0968	4.779	12.2035	0.000477009	0.00417602	LY75	lymphocyte antigen 75 [Source:HGNC Symbol;Acc:HGNC:6729]
ENSFCAG00000018964	-1.61692	1.06232	12.2041	0.000476851	0.00417602	JPH4	junctophilin 4 [Source:VGNC Symbol;Acc:VGNC:63013]
ENSFCAG00000013362	0.869966	5.19991	12.2018	0.000477443	0.00417769	ERLEC1	endoplasmic reticulum lectin 1 [Source:VGNC Symbol;Acc:VGNC:61948]
ENSFCAG00000002533	1.01867	6.22988	12.2008	0.000477703	0.00417783	PSMC3	proteasome 26S subunit, ATPase 3 [Source:VGNC Symbol;Acc:VGNC:69113]
ENSFCAG00000012890	-3.89793	-0.543375	12.1808	0.000482829	0.0042205	RHCG	Rh family C glycoprotein [Source:VGNC Symbol;Acc:VGNC:64608]
ENSFCAG00000027087	0.981099	6.55911	12.1795	0.000483178	0.0042214	GALNT1	polypeptide N-acetylgalactosaminyltransferase 1 [Source:VGNC Symbol;Acc:VGNC:62442]
ENSFCAG00000045017	1.34112	4.30039	12.1768	0.00048387	0.00422529	ATP5MJ	ATP synthase membrane subunit j [Source:HGNC Symbol;Acc:HGNC:1188]
ENSFCAG00000028662	-0.804058	4.76504	12.1625	0.000487592	0.00425562	PSIP1	PC4 and SFRS1 interacting protein 1 [Source:VGNC Symbol;Acc:VGNC:69103]
ENSFCAG00000034483	2.05248	4.05427	12.1589	0.000488529	0.00426162	CHST11	carbohydrate sulfotransferase 11 [Source:VGNC Symbol;Acc:VGNC:83532]
ENSFCAG00000015713	-1.74484	2.41264	12.1466	0.000491782	0.00428782	SEMA3G	semaphorin 3G [Source:VGNC Symbol;Acc:VGNC:64991]
ENSFCAG00000013120	1.67278	5.86007	12.1442	0.000492395	0.00429098	PLXNA4	plexin A4 [Source:VGNC Symbol;Acc:VGNC:68917]
ENSFCAG00000014422	0.798837	6.57609	12.1407	0.000493338	0.00429701	EPHX2	epoxide hydrolase 2 [Source:VGNC Symbol;Acc:VGNC:78487]
ENSFCAG00000002847	0.939768	5.25899	12.1384	0.00049395	0.00430015	MRPL18	mitochondrial ribosomal protein L18 [Source:VGNC Symbol;Acc:VGNC:63596]
ENSFCAG00000012719	1.35366	4.6268	12.1368	0.000494371	0.00430163	ATP5MC3	ATP synthase membrane subunit c locus 3 [Source:VGNC Symbol;Acc:VGNC:80145]
ENSFCAG00000026380	-2.275	-1.91848	12.1334	0.000495269	0.00430725	SLC26A5	solute carrier family 26 member 5 [Source:VGNC Symbol;Acc:VGNC:69041]
ENSFCAG00000010048	-2.73862	-1.15579	12.1135	0.000500586	0.00435128	CD5L	CD5 molecule like [Source:VGNC Symbol;Acc:VGNC:60634]
ENSFCAG00000002733	-3.48542	-1.80974	12.1093	0.000501704	0.00435879	INSC	INSC spindle orientation adaptor protein [Source:VGNC Symbol;Acc:VGNC:62932]
ENSFCAG00000026540	-1.17432	5.1613	12.1015	0.00050382	0.00437496	CEP170	centrosomal protein 170 [Source:VGNC Symbol;Acc:VGNC:97379]
ENSFCAG00000044588	-2.94688	-0.557105	12.1	0.000504229	0.00437629	NAT8L	N-acetyltransferase 8 like [Source:VGNC Symbol;Acc:VGNC:107352]
ENSFCAG00000004698	-1.02414	3.59523	12.0954	0.00050546	0.00438475	DOK4	docking protein 4 [Source:VGNC Symbol;Acc:VGNC:61583]
ENSFCAG00000001820	-1.22099	4.04244	12.0866	0.000507856	0.00440261	ARHGAP10	Rho GTPase activating protein 10 [Source:VGNC Symbol;Acc:VGNC:59874]
ENSFCAG00000015669	-1.89703	3.90995	12.0859	0.000508033	0.00440261	COL16A1	collagen type XVI alpha 1 chain [Source:VGNC Symbol;Acc:VGNC:80174]
ENSFCAG00000017972	-2.48964	-2.47793	12.0821	0.000509079	0.00440944	MIR874	microRNA 874 [Source:HGNC Symbol;Acc:HGNC:33643]
ENSFCAG00000012872	0.69432	5.39974	12.0809	0.000509402	0.00441001	ACAA1	acetyl-CoA acyltransferase 1 [Source:VGNC Symbol;Acc:VGNC:68641]
ENSFCAG00000005223	-2.77615	1.21361	12.0676	0.000513065	0.00443903	GRIA1	glutamate ionotropic receptor AMPA type subunit 1 [Source:VGNC Symbol;Acc:VGNC:67461]
ENSFCAG00000045955	1.1381	3.84216	12.0668	0.000513272	0.00443903	ENSFCAG00000045955
ENSFCAG00000032014	1.06981	5.23112	12.0659	0.000513538	0.00443908	HSPA13	heat shock protein family A (Hsp70) member 13 [Source:VGNC Symbol;Acc:VGNC:102758]
ENSFCAG00000041594	-1.75452	2.55621	12.063	0.000514332	0.0044437	ENSFCAG00000041594	NA
ENSFCAG00000014719	0.681473	6.0537	12.0557	0.000516351	0.0044589	ENSFCAG00000014719	NA
ENSFCAG00000045616	-1.85951	4.73509	12.0526	0.000517194	0.00446393	ENSFCAG00000045616
ENSFCAG00000001755	1.60578	8.7933	12.0502	0.000517881	0.0044676	GSTP1	glutathione S-transferase pi 1 [Source:VGNC Symbol;Acc:VGNC:103034]
ENSFCAG00000015639	1.52311	7.35037	12.0469	0.000518773	0.00447304	NAMPT	nicotinamide phosphoribosyltransferase [Source:VGNC Symbol;Acc:VGNC:63718]
ENSFCAG00000035234	-4.14819	-1.45912	12.042	0.00052016	0.00448275	HOXB9	homeobox B9 [Source:VGNC Symbol;Acc:VGNC:99088]
ENSFCAG00000042426	2.18943	3.46159	12.039	0.000520998	0.00448771	GAL3ST2	galactose-3-O-sulfotransferase 2 [Source:VGNC Symbol;Acc:VGNC:107548]
ENSFCAG00000025828	1.42132	3.10793	12.0364	0.000521727	0.00449173	CFAP210	cilia and flagella associated protein 210 [Source:VGNC Symbol;Acc:VGNC:60479]
ENSFCAG00000003427	1.06681	7.57287	12.0337	0.000522464	0.00449581	HIF1A	hypoxia inducible factor 1 subunit alpha [Source:VGNC Symbol;Acc:VGNC:67572]
ENSFCAG00000032363	1.53589	3.36757	12.0303	0.000523439	0.00450194	METTL1	methyltransferase 1, tRNA methylguanosine [Source:HGNC Symbol;Acc:HGNC:7030]
ENSFCAG00000001491	0.766314	5.56839	12.0271	0.000524338	0.00450741	ST6GALNAC6	ST6 N-acetylgalactosaminide alpha-2,6-sialyltransferase 6 [Source:VGNC Symbol;Acc:VGNC:65733]
ENSFCAG00000004581	1.41187	7.96664	12.0214	0.000525943	0.00451441	ID1	inhibitor of DNA binding 1, HLH protein [Source:VGNC Symbol;Acc:VGNC:67692]
ENSFCAG00000012496	-1.4249	1.84684	12.0222	0.000525716	0.00451441	EVA1C	eva-1 homolog C [Source:VGNC Symbol;Acc:VGNC:61988]
ENSFCAG00000012604	-1.99415	0.359806	12.0226	0.000525594	0.00451441	NR5A2	nuclear receptor subfamily 5 group A member 2 [Source:VGNC Symbol;Acc:VGNC:97535]
ENSFCAG00000023460	-1.13916	3.35932	12.0193	0.000526519	0.00451709	ELF4	E74 like ETS transcription factor 4 [Source:VGNC Symbol;Acc:VGNC:61808]
ENSFCAG00000004768	1.4191	6.78001	12.0181	0.000526863	0.00451778	SHANK2	SH3 and multiple ankyrin repeat domains 2 [Source:VGNC Symbol;Acc:VGNC:81940]
ENSFCAG00000004484	1.10548	3.96136	12.0162	0.000527399	0.00451785	MID1IP1	MID1 interacting protein 1 [Source:VGNC Symbol;Acc:VGNC:63497]
ENSFCAG00000010985	-1.02741	4.3448	12.0164	0.00052735	0.00451785	SEMA6D	semaphorin 6D [Source:VGNC Symbol;Acc:VGNC:65001]
[truncated: 2,147 more rows]
