# Supplementary material for: Transcriptomic analysis reveals a critical role for activating Gsα mutations in spontaneous feline hyperthyroidism
Source: Sci Rep. 2024 Nov 20;14:28749. doi: 10.1038/s41598-024-79564-z (PMC11579033; doi:10.1038/s41598-024-79564-z)
Supplement: Supplementary file 8 — Supplementary Material 8 [file 41598_2024_79564_MOESM8_ESM.xlsx]

## Sheet: Table S7
Cluster	TermID	Description	# background genes	# genes	p-value	FDR value	Genes
1	GO:0007186	G protein-coupled receptor signaling pathway	1310	33	1.66e-22	1.83e-18	GNGT2|RGS7|F2R|ADCY3|PIK3R6|S1PR3|ADCY4|RGS16|RGS8|PLCE1|GNG11|S1PR1|GNAI1|ADRB2|GABBR2|HCAR1|GNG8|ADCY1|TBXA2R|GNB3|GNG12|CNR1|CNR2|EDNRA|GABBR1|BDKRB2|EDNRB|PTGIR|GNG10|ADORA2A|SUCNR1|RGS1|CHRM4
1	GO:0007188	Adenylate cyclase-modulating G protein-coupled receptor signaling pathway	176	14	7.97e-16	4.39e-12	ADCY3|S1PR3|ADCY4|S1PR1|GNAI1|ADRB2|ADCY1|TBXA2R|CNR1|CNR2|GABBR1|PTGIR|ADORA2A|CHRM4
1	GO:0046488	Phosphatidylinositol metabolic process	135	9	7.21e-10	7.22e-07	PIP5KL1|PIK3R6|PLCD4|PLCG2|PIK3R3|MTMR6|MTMR2|PIP4K2C|IPMK
1	GO:0097746	Regulation of blood vessel diameter	77	7	8.5e-09	7.21e-06	F2R|ADRB2|TBXA2R|EDNRA|BDKRB2|EDNRB|RGS2
1	GO:0007193	Adenylate cyclase-inhibiting G protein-coupled receptor signaling pathway	50	6	2.28e-08	1.47e-05	ADCY3|S1PR3|S1PR1|ADCY1|GABBR1|CHRM4
1	GO:0043547	Positive regulation of GTPase activity	346	9	1.68e-06	0.00069	RGS7|F2R|RGS16|RGS8|S1PR1|RGS11|DOCK9|RGS2|RGS1
1	GO:0006171	cAMP biosynthetic process	10	3	8.49e-06	0.0027	ADCY3|ADCY4|ADCY1
1	GO:0008277	Regulation of G protein-coupled receptor signaling pathway	93	5	1.47e-05	0.0044	PLCE1|GRK1|ADRB2|RGS2|RGS1
1	GO:0043647	Inositol phosphate metabolic process	46	4	1.89e-05	0.0055	PLCG2|PLCE1|MTMR2|IPMK
1	GO:0045933	Positive regulation of muscle contraction	14	3	2e-05	0.0056	F2R|TBXA2R|RGS2
1	GO:0010648	Negative regulation of cell communication	1063	13	2.64e-05	0.0073	RGS7|RGS5|F2R|AMER1|RGS16|RGS8|ADRB2|CNR2|RGS11|PTGIR|RGS3|RGS2|RGS1
1	GO:0042310	Vasoconstriction	18	3	3.88e-05	0.0102	EDNRA|BDKRB2|EDNRB
1	GO:0003008	System process	1847	17	4.7e-05	0.012	F2R|ADCY3|GRK1|S1PR1|ADRB2|ADCY1|TBXA2R|CNR2|EDNRA|GRAPL|GABBR1|BDKRB2|EDNRB|ADORA2A|RGS2|SUCNR1|CHRM4
1	GO:0007204	Positive regulation of cytosolic calcium ion concentration	211	6	6.38e-05	0.015	F2R|PLCG2|PLCE1|S1PR1|TBXA2R|PTGIR
1	GO:1901700	Response to oxygen-containing compound	1043	12	0.0001	0.021	F2R|ADCY3|PLCG2|RGS8|GNAI1|ADRB2|ADCY1|TBXA2R|CNR2|PIK3R3|PTGIR|CHRM4
2	GO:0007155	Cell adhesion	808	30	2.94e-27	3.24e-23	COL13A1|COL14A1|COL5A1|ITGA9|NID2|ITGB3|LAMC3|ITGA10|ITGAV|ITGB4|LAMA2|LAMA4|ITGA11|THBS3|ITGBL1|TGFB1I1|COL5A3|ITGA5|LAMC2|NID1|COL15A1|COL6A3|COL6A6|ITGA7|COL6A1|COL6A2|PCDH7|COL16A1|COL28A1|JAM3
2	GO:0030198	Extracellular matrix organization	206	19	8.64e-24	3.17e-20	COL27A1|COL13A1|COL14A1|COL5A1|COL1A1|ITGA10|FBLN2|COL5A3|EGFLAM|NID1|COL15A1|COL6A3|COL5A2|COL4A2|COL23A1|COL16A1|COL28A1|COL1A2|FBLN1
2	GO:0031589	Cell-substrate adhesion	140	13	2.07e-16	4.57e-13	COL13A1|NID2|ITGB3|LAMC3|ITGA10|ITGB4|ITGA11|ITGBL1|TGFB1I1|COL5A3|NID1|COL16A1|JAM3
2	GO:0033627	Cell adhesion mediated by integrin	19	7	5.18e-13	8.15e-10	ITGB3|ITGAV|ITGB4|ITGA11|ITGBL1|ITGA5|COL16A1
2	GO:0003417	Growth plate cartilage development	26	7	3.32e-12	4.06e-09	COL27A1|COL14A1|THBS3|COL20A1|COL6A3|COL6A1|COL6A2
2	GO:0009653	Anatomical structure morphogenesis	1859	23	2.09e-10	1.35e-07	COL27A1|COL13A1|COL14A1|COL5A1|ITGB3|LAMC3|ITGB4|LAMA2|THBS3|COL20A1|TGFB1I1|EGFLAM|LAMC2|COL6A3|ITGA7|COL5A2|COL4A2|COL6A1|COL6A2|FBN1|COL16A1|PMP22|JAM3
2	GO:0000904	Cell morphogenesis involved in differentiation	478	11	7.78e-08	2.77e-05	COL14A1|ITGB3|LAMC3|LAMA2|COL20A1|TGFB1I1|EGFLAM|LAMC2|COL6A3|COL6A1|COL6A2
2	GO:0040011	Locomotion	993	13	2.54e-06	0.00076	COL5A1|ITGA9|ITGB3|LAMC3|ITGB4|LAMA2|ITGA11|ITGBL1|TGFB1I1|EGFLAM|LAMC2|PTP4A3|JAM3
2	GO:0010811	Positive regulation of cell-substrate adhesion	87	5	5.46e-06	0.0016	FBLN2|EGFLAM|NID1|COL16A1|FBLN1
2	GO:0030199	Collagen fibril organization	42	4	7.79e-06	0.002	COL14A1|COL5A1|COL5A3|COL5A2
2	GO:0038065	Collagen-activated signaling pathway	11	3	7.1e-06	0.002	COL1A1|ITGA11|COL4A2
2	GO:0009611	Response to wounding	254	6	7.91e-05	0.0168	COL5A1|ITGA9|ITGB3|ITGB4|FBLN1|JAM3
2	GO:0034113	Heterotypic cell-cell adhesion	29	3	9.34e-05	0.0191	ITGB3|ITGA7|JAM3
2	GO:0034446	Substrate adhesion-dependent cell spreading	43	3	0.00028	0.0487	ITGB3|LAMC3|TGFB1I1
3	GO:0007169	Transmembrane receptor protein tyrosine kinase signaling pathway	332	24	6.98e-28	7.69e-24	NTF4|ALK|FLT4|HCK|PDGFRB|FGF18|HGF|SRMS|NTRK2|FGF1|PDGFRA|KDR|KL|ERBB3|NTRK3|TIE1|EGFR|FGF10|IRS1|FGF7|ERBB4|TEK|ANGPT1|IGF1
3	GO:0001944	Vasculature development	460	19	1.46e-17	2.99e-14	ENG|FLT4|PECAM1|PDGFRB|CCBE1|FGF18|PDPN|NTRK2|FGF1|PDGFRA|KDR|PTPRB|ACKR3|TIE1|CDH5|FGF10|TEK|ANGPT1|ANGPT4
3	GO:0008284	Positive regulation of cell population proliferation	652	19	6.98e-15	4.53e-12	FLT4|HCK|PDGFRB|IGFBP2|FGF18|OSMR|NTRK2|FGF1|PDGFRA|KDR|ERBB3|EGFR|CNTFR|FGF10|IRS1|NES|FGF7|MDK|IGF1
3	GO:0060548	Negative regulation of cell death	711	19	3.19e-14	1.53e-11	NTF4|FLT4|HCK|PDPN|CD34|HGF|NTRK2|KDR|ACKR3|ERBB3|EGFR|CNTFR|FGF10|NES|TEK|ANGPT1|ANGPT4|MDK|IGF1
3	GO:0071310	Cellular response to organic substance	1603	22	8.64e-11	1.67e-08	NTF4|ENG|FLT4|PDGFRB|FGF18|OSMR|HGF|NTRK2|FGF1|PDGFRA|KDR|ACKR3|KL|NTRK3|EGFR|CNTFR|FGF10|IRS1|FGF7|STC2|CSF2RB|GHR
3	GO:0070374	Positive regulation of ERK1 and ERK2 cascade	147	9	4.08e-10	7.36e-08	FLT4|PDGFRB|FGF18|PDGFRA|KDR|ACKR3|EGFR|FGF10|TEK
3	GO:0030334	Regulation of cell migration	718	15	7.85e-10	1.3e-07	FLT4|PECAM1|PDGFRB|CCBE1|FGF18|PDPN|HGF|FGF1|PDGFRA|KDR|FGF10|FGF7|IGFBP3|TEK|MDK
3	GO:0046777	Protein autophosphorylation	175	9	1.76e-09	2.7e-07	ALK|FLT4|HCK|PDGFRB|SRMS|NTRK2|PDGFRA|KDR|TEK
3	GO:0045766	Positive regulation of angiogenesis	120	8	2.19e-09	3.2e-07	CCBE1|FGF18|CD34|FGF1|KDR|TIE1|TEK|MDK
3	GO:0051094	Positive regulation of developmental process	1125	17	5.76e-09	7.21e-07	ALK|CCBE1|FGF18|PDPN|CD34|NTRK2|FGF1|KDR|KL|ERBB3|NTRK3|TIE1|FGF10|FGF7|IGFBP3|TEK|MDK
3	GO:0016477	Cell migration	703	13	5.31e-08	5.8e-06	IGFBP6|ENG|PECAM1|PDGFRB|PDPN|CD34|HGF|SRMS|NTRK2|PDGFRA|KDR|ACKR3|MDK
3	GO:0050679	Positive regulation of epithelial cell proliferation	131	7	1.01e-07	1.06e-05	FLT4|FGF1|KDR|EGFR|FGF10|FGF7|MDK
3	GO:0008543	Fibroblast growth factor receptor signaling pathway	43	5	2.08e-07	2.11e-05	FGF18|FGF1|KL|FGF10|FGF7
3	GO:0007155	Cell adhesion	808	13	2.59e-07	2.54e-05	LYVE1|ENG|PECAM1|PDPN|CD34|PDGFRA|ACKR3|CDH5|IGFALS|MSLN|TEK|ANGPT1|ANGPT4
3	GO:1901215	Negative regulation of neuron death	159	7	3.55e-07	3.35e-05	NTF4|CD34|NTRK2|ERBB3|CNTFR|NES|MDK
3	GO:0043567	Regulation of insulin-like growth factor receptor signaling pathway	18	4	3.67e-07	3.42e-05	IGFBP6|IGFBP2|IGFBP3|IGFBP4
3	GO:0014068	Positive regulation of phosphatidylinositol 3-kinase signaling	52	5	5e-07	4.51e-05	HGF|NTRK2|KDR|NTRK3|TEK
3	GO:0060665	Regulation of branching involved in salivary gland morphogenesis by mesenchymal-epithelial signaling	4	3	6.92e-07	6.15e-05	HGF|FGF10|FGF7
3	GO:0001570	Vasculogenesis	61	5	1.05e-06	9.08e-05	ENG|PDGFRB|NTRK2|KDR|ACKR3
3	GO:0043552	Positive regulation of phosphatidylinositol 3-kinase activity	27	4	1.55e-06	0.00013	PDGFRB|PDGFRA|IRS1|TEK
3	GO:0031589	Cell-substrate adhesion	140	6	3.01e-06	0.00024	PECAM1|CD34|MSLN|TEK|ANGPT1|ANGPT4
3	GO:0001946	Lymphangiogenesis	9	3	4.31e-06	0.00033	FLT4|CCBE1|PDPN
3	GO:0000187	Activation of MAPK activity	90	5	6.39e-06	0.00047	IGFBP6|ALK|HGF|FGF1|FGF10
3	GO:0009611	Response to wounding	254	7	7.24e-06	0.00052	PECAM1|PDPN|FGF1|PDGFRA|KDR|FGF10|MDK
3	GO:2001026	Regulation of endothelial cell chemotaxis	14	3	1.32e-05	0.00091	FGF18|FGF1|KDR
3	GO:0050673	Epithelial cell proliferation	57	4	2.42e-05	0.0016	HGF|FGF10|IGFBP3|TEK
3	GO:0002040	Sprouting angiogenesis	61	4	3.11e-05	0.002	FLT4|CCBE1|KDR|TEK
3	GO:0038179	Neurotrophin signaling pathway	24	3	5.56e-05	0.0035	NTF4|NTRK2|NTRK3
3	GO:1904036	Negative regulation of epithelial cell apoptotic process	26	3	6.92e-05	0.0042	KDR|TEK|MDK
3	GO:0006935	Chemotaxis	393	7	0.00011	0.0065	PDGFRB|HGF|PDGFRA|ACKR3|FGF10|FGF7|MDK
3	GO:0048014	Tie signaling pathway	4	2	0.00011	0.0065	TEK|ANGPT1
3	GO:0038083	Peptidyl-tyrosine autophosphorylation	32	3	0.00012	0.007	HCK|SRMS|KDR
3	GO:0050921	Positive regulation of chemotaxis	100	4	0.00019	0.0107	FGF18|KDR|FGF10|MDK
3	GO:0014910	Regulation of smooth muscle cell migration	40	3	0.00023	0.0125	PDGFRB|IGFBP3|MDK
3	GO:0000902	Cell morphogenesis	622	8	0.00031	0.0167	NTF4|PECAM1|PDPN|HGF|CDH5|NES|TEK|MDK
3	GO:2001214	Positive regulation of vasculogenesis	8	2	0.00033	0.0176	CD34|KDR
3	GO:1903034	Regulation of response to wounding	122	4	0.00041	0.0212	PDPN|CD34|PDGFRA|MDK
3	GO:0090287	Regulation of cellular response to growth factor stimulus	237	5	0.00054	0.0271	ENG|CCBE1|FGF18|FGF1|FGF10
3	GO:0048009	Insulin-like growth factor receptor signaling pathway	11	2	0.00057	0.0286	IRS1|IGF1
3	GO:0045446	Endothelial cell differentiation	57	3	0.00061	0.0299	PECAM1|PDPN|KDR
3	GO:0010001	Glial cell differentiation	141	4	0.00069	0.0321	NTRK2|ERBB3|FGF10|MDK
3	GO:0043010	Camera-type eye development	251	5	0.00069	0.0321	PDGFRB|NTRK2|PDGFRA|FGF10|NES
3	GO:0060602	Branch elongation of an epithelium	12	2	0.00067	0.0321	FGF1|FGF10
3	GO:0072012	Glomerulus vasculature development	12	2	0.00067	0.0321	PECAM1|PDGFRA
3	GO:2000251	Positive regulation of actin cytoskeleton reorganization	12	2	0.00067	0.0321	HCK|TEK
3	GO:0090201	Negative regulation of release of cytochrome c from mitochondria	14	2	0.00088	0.0393	HGF|IGF1
3	GO:0048557	Embryonic digestive tract morphogenesis	15	2	0.00099	0.0434	PDGFRA|FGF10
3	GO:0007610	Behavior	418	6	0.0011	0.046	NTF4|ALK|NTRK2|EGFR|CNTFR|MDK
4	GO:0032981	Mitochondrial respiratory chain complex I assembly	51	13	6.55e-23	7.22e-19	NDUFA3|NDUFB8|NDUFB5|NDUFAB1|NDUFA13|NDUFA11|NDUFA5|NDUFB11|NDUFB4|NDUFB3|NDUFS5|NDUFC2|NDUFB2
4	GO:0046034	ATP metabolic process	174	15	6.24e-20	1.15e-16	COX5B|ATP5G1|ENSFCAP00000003633|NDUFB8|COX7A2|ATP5G3|COX7A1|ENSFCAP00000013600|NDUFA12|ATP5O|ATP5J|ATP5A1|UQCRB|NDUFC2|ATP5H
4	GO:0022900	Electron transport chain	98	13	1.4e-19	2.2e-16	COX5B|NDUFB8|COX7A2|COX7A1|ENSFCAP00000013600|NDUFA12|NDUFA4|NDUFA5|UQCRQ|NDUFB3|SDHA|UQCRB|NDUFC2
4	GO:0015986	ATP synthesis coupled proton transport	23	7	3.49e-13	3.49e-10	ATP5G1|ENSFCAP00000003633|ATP5G3|ATP5O|ATP5J|ATP5A1|ATP5H
4	GO:0045333	Cellular respiration	103	7	4.77e-09	1.59e-06	NDUFB8|NDUFA12|MDH1|NDUFA5|SDHA|UQCRB|NDUFC2
4	GO:0008152	Metabolic process	7887	34	7.69e-07	0.0002	PMPCB|COX5B|ATP5G1|NDUFA3|ENSFCAP00000003633|NDUFB8|NOL3|COX7A2|NDUFB5|ALKBH7|ATP5G3|NDUFAB1|ATPIF1|COX7A1|NDUFA13|ENSFCAP00000013600|NDUFA11|NDUFA12|MDH1|ATP5O|ATP5J|NDUFA4|NDUFA5|NDUFB11|ATP5A1|UQCRQ|NDUFB4|NDUFB3|SDHA|NDUFS5|UQCRB|NDUFC2|ATP5H|NDUFB2
4	GO:0006839	Mitochondrial transport	149	6	1.25e-06	0.00031	PMPCB|SMDT1|ALKBH7|NDUFA13|TIMM23|ATP5H
4	GO:0006810	Transport	3502	21	6.21e-06	0.0013	PMPCB|ATP13A5|SMDT1|COX5B|ATP5G1|ENSFCAP00000003633|VDAC1|NOL3|COX7A2|ALKBH7|ATP5G3|COX7A1|NDUFA13|ENSFCAP00000013600|SLC25A3|ATP5O|TIMM23|ATP5J|NDUFA4|ATP5A1|ATP5H
5	GO:0006355	Regulation of transcription, DNA-templated	2796	37	1.9e-25	2.09e-21	KLF7|ARID3C|POU2F3|HIF1A|ID1|NPAS1|ENSFCAP00000005537|BATF2|E2F3|TBX2|RARB|SNAI1|WHSC1|TRERF1|HDAC1|TET1|HDAC7|HIF3A|TCF4|PHF21B|CBFA2T3|MIER2|SNAI2|ETS1|HDAC9|MSX1|PRDM8|ELF4|TAL1|LEF1|RUNX1T1|HAND2|NR4A3|CITED2|KLF5|ID3|KLF13
5	GO:0000122	Negative regulation of transcription by RNA polymerase II	731	17	1.13e-13	3.04e-11	KLF7|ID1|NPAS1|E2F3|TBX2|RARB|SNAI1|WHSC1|HDAC7|MIER2|SNAI2|HDAC9|TAL1|LEF1|NR4A3|KLF5|ID3
5	GO:0006325	Chromatin organization	693	14	1.72e-10	3.8e-08	ENSFCAP00000005537|HDAC11|SNAI1|WHSC1|HDAC1|TET1|HDAC7|PHF21B|MIER2|HDAC9|PRDM6|LEF1|DPY30|ENSFCAP00000024642
5	GO:0051093	Negative regulation of developmental process	776	14	7.35e-10	1.47e-07	KLF7|HIF1A|ID1|TBX2|RARB|SNAI1|HDAC7|SNAI2|TAL1|LEF1|RUNX1T1|HAND2|ID3|KLF13
5	GO:0007507	Heart development	425	11	1.83e-09	3.59e-07	HIF1A|ID1|TBX2|RARB|SNAI1|WHSC1|SNAI2|HDAC9|HAND2|CITED2|ID3
5	GO:0035295	Tube development	708	13	2.79e-09	5.38e-07	HIF1A|ID1|TBX2|RARB|HDAC7|HIF3A|ETS1|TAL1|LEF1|HAND2|NR4A3|CITED2|KLF5
5	GO:0016575	Histone deacetylation	42	5	5.82e-08	8.79e-06	HDAC11|HDAC1|HDAC7|MIER2|HDAC9
5	GO:0003151	Outflow tract morphogenesis	53	5	1.71e-07	2.35e-05	HIF1A|TBX2|RARB|HAND2|CITED2
5	GO:0009790	Embryo development	848	12	2.13e-07	2.8e-05	HIF1A|TBX2|RARB|SNAI1|TET1|MSX1|TAL1|LEF1|HAND2|NR4A3|CITED2|ID3
5	GO:0030279	Negative regulation of ossification	57	5	2.4e-07	3.11e-05	HIF1A|ID1|HDAC7|HAND2|ID3
5	GO:0007498	Mesoderm development	70	5	6.26e-07	7.5e-05	SNAI1|TAL1|LEF1|NR4A3|CITED2
5	GO:0060021	Roof of mouth development	74	5	8.12e-07	9.22e-05	TBX2|SNAI1|SNAI2|LEF1|HAND2
5	GO:0030335	Positive regulation of cell migration	411	8	3.15e-06	0.0003	HIF1A|SNAI1|HDAC7|SNAI2|ETS1|HDAC9|LEF1|NR4A3
5	GO:0042981	Regulation of apoptotic process	1119	12	3.85e-06	0.00037	HIF1A|ID1|ENSFCAP00000005537|E2F3|RARB|SNAI1|SNAI2|ETS1|LEF1|HAND2|NR4A3|CITED2
5	GO:0045646	Regulation of erythrocyte differentiation	46	4	4.35e-06	0.00041	HIF1A|ETS1|TAL1|KLF13
5	GO:0030851	Granulocyte differentiation	15	3	7.92e-06	0.0007	CBFA2T3|TAL1|LEF1
5	GO:0007399	Nervous system development	1952	15	1.03e-05	0.0009	KLF7|HIF1A|ID1|TBX2|RARB|TCF4|ETS1|HDAC9|PRDM6|PRDM8|TAL1|LEF1|HAND2|NR4A3|ID3
5	GO:0008284	Positive regulation of cell population proliferation	652	9	1.11e-05	0.00095	HIF1A|ID1|E2F3|TBX2|TET1|ETS1|LEF1|NR4A3|KLF5
5	GO:0048863	Stem cell differentiation	131	5	1.18e-05	0.00099	HIF1A|TBX2|SNAI2|TAL1|HAND2
5	GO:0048534	Hematopoietic or lymphoid organ development	507	8	1.42e-05	0.0012	HIF1A|BATF2|CBFA2T3|HDAC9|TAL1|LEF1|HAND2|CITED2
5	GO:0051216	Cartilage development	148	5	2.09e-05	0.0017	HIF1A|RARB|SNAI1|SNAI2|HAND2
5	GO:0001666	Response to hypoxia	155	5	2.59e-05	0.002	HIF1A|HIF3A|CBFA2T3|ETS1|CITED2
5	GO:0045597	Positive regulation of cell differentiation	800	9	5.44e-05	0.004	HIF1A|RARB|SNAI1|TCF4|SNAI2|ETS1|TAL1|LEF1|KLF5
5	GO:0010957	Negative regulation of vitamin D biosynthetic process	4	2	7.06e-05	0.0051	SNAI1|SNAI2
5	GO:0043392	Negative regulation of DNA binding	35	3	7.94e-05	0.0055	ID1|LEF1|HAND2
5	GO:0045765	Regulation of angiogenesis	222	5	0.00014	0.0089	HIF1A|ID1|HDAC7|ETS1|HDAC9
5	GO:1903715	Regulation of aerobic respiration	7	2	0.00017	0.0107	HIF1A|CBFA2T3
5	GO:0002066	Columnar/cuboidal epithelial cell development	47	3	0.00018	0.0111	HIF1A|RARB|KLF5
5	GO:0062012	Regulation of small molecule metabolic process	239	5	0.00019	0.0116	HIF1A|SNAI1|CBFA2T3|SNAI2|NR4A3
5	GO:0071407	Cellular response to organic cyclic compound	383	6	0.0002	0.0119	ID1|RARB|LEF1|NR4A3|KLF5|ID3
5	GO:0060973	Cell migration involved in heart development	9	2	0.00026	0.0148	SNAI2|HAND2
5	GO:0061418	Regulation of transcription from RNA polymerase II promoter in response to hypoxia	10	2	0.00031	0.0172	HIF1A|HIF3A
5	GO:0018205	Peptidyl-lysine modification	267	5	0.00032	0.0174	ENSFCAP00000002714|WHSC1|HDAC9|LEF1|DPY30
5	GO:0032922	Circadian regulation of gene expression	64	3	0.00043	0.023	ID1|HDAC1|ID3
5	GO:0030900	Forebrain development	295	5	0.00049	0.026	HIF1A|RARB|ETS1|LEF1|NR4A3
5	GO:0001775	Cell activation	465	6	0.00054	0.0284	BATF2|HDAC9|ELF4|LEF1|NR4A3|KLF5
5	GO:0046885	Regulation of hormone biosynthetic process	14	2	0.00056	0.0288	HIF1A|TRERF1
5	GO:0070933	Histone H4 deacetylation	14	2	0.00056	0.0288	HDAC1|HDAC9
5	GO:0010613	Positive regulation of cardiac muscle hypertrophy	15	2	0.00063	0.0311	HAND2|NR4A3
5	GO:0001892	Embryonic placenta development	74	3	0.00065	0.0319	HIF1A|SNAI1|LEF1
5	GO:0032331	Negative regulation of chondrocyte differentiation	19	2	0.00097	0.0437	RARB|SNAI2
5	GO:0060972	Left/right pattern formation	19	2	0.00097	0.0437	SNAI1|CITED2
5	GO:0090050	Positive regulation of cell migration involved in sprouting angiogenesis	19	2	0.00097	0.0437	HDAC7|HDAC9
5	GO:1903204	Negative regulation of oxidative stress-induced neuron death	20	2	0.0011	0.047	HIF1A|NR4A3
5	GO:1901653	Cellular response to peptide	204	4	0.0011	0.0491	ID1|HDAC9|NR4A3|KLF5
6	GO:0006936	Muscle contraction	161	13	9.39e-18	1.03e-13	MYBPC2|MYOM2|TMOD4|MYOM3|DMPK|TPM4|MYH8|TTN|TPM2|MYH11|MYL6B|MYL5|TNNI2
6	GO:0030029	Actin filament-based process	553	16	4.44e-15	1.63e-11	ACTN1|PAK1|MYOM2|TMOD4|EHBP1L1|MYOM3|DAAM2|TPM4|MYH8|TTN|TPM2|MYO7B|MYH11|MYL6B|LIMD2|CNN1
6	GO:0030241	Skeletal muscle myosin thick filament assembly	6	4	2.83e-09	4.45e-06	MYOM2|MYOM3|TTN|MYH11
6	GO:0006941	Striated muscle contraction	92	6	3.9e-08	3.07e-05	MYOM2|MYOM3|DMPK|MYH8|TTN|TNNI2
6	GO:0090257	Regulation of muscle system process	160	5	1.85e-05	0.0073	CMYA5|PAK1|DMPK|MYL5|TNNI2
6	GO:0030049	Muscle filament sliding	6	2	0.00011	0.0322	MYH8|MYL6B
7	GO:0019752	Carboxylic acid metabolic process	701	28	3.31e-34	3.64e-30	PCK1|DDO|ACLY|ACOX2|SLC27A3|ACAT2|ACSL5|PHYH|IDH1|PEX2|SLC27A4|ACSL4|EHHADH|CRYL1|PCCB|DAO|ACSL3|ECI2|IVD|ENSFCAP00000016499|SCP2|PEX13|PECR|ACAA2|ACADL|PEX7|ACADM|ME1
7	GO:0009062	Fatty acid catabolic process	69	13	6.38e-23	8.79e-20	ACOX2|ACAT2|PHYH|PEX2|EHHADH|PCCB|ECI2|SCP2|PEX13|ACAA2|ACADL|PEX7|ACADM
7	GO:0001676	Long-chain fatty acid metabolic process	67	7	5.18e-11	2.72e-08	SLC27A3|ACSL5|SLC27A4|ACSL4|ACSL3|ENSFCAP00000016499|ACADL
7	GO:0016558	Protein import into peroxisome matrix	12	4	1.55e-08	6.32e-06	PEX2|PEX5L|PEX13|PEX7
7	GO:0043648	Dicarboxylic acid metabolic process	54	5	6.41e-08	2.36e-05	PCK1|DDO|PHYH|IDH1|ME1
7	GO:0008610	Lipid biosynthetic process	399	7	6.49e-06	0.0017	ACLY|ACSL5|ACSL4|ACSL3|SCP2|PECR|PEX7
7	GO:0035336	Long-chain fatty-acyl-CoA metabolic process	18	3	6.86e-06	0.0018	ACSL5|ACSL4|ACSL3
7	GO:0046416	D-amino acid metabolic process	3	2	3.11e-05	0.0066	DDO|DAO
7	GO:0001561	Fatty acid alpha-oxidation	6	2	8.68e-05	0.0162	PHYH|PEX13
7	GO:0033539	Fatty acid beta-oxidation using acyl-CoA dehydrogenase	7	2	0.00011	0.0201	ACADL|ACADM
7	GO:0072350	Tricarboxylic acid metabolic process	11	2	0.00024	0.0414	ACLY|IDH1
8	GO:0002376	Immune system process	1667	26	1.88e-21	2.07e-17	ACKR2|PYCARD|CCL21|FOXP3|ACKR4|TNF|IL8|IL7|ADGRE1|IL1B|CD55|IL1A|SARM1|NOD2|IL7R|IL36RN|IL1RN|MAP4K2|MEFV|P2RX7|CCL8|THY1|LY96|TLR3|TNFSF13|TNFSF13B
8	GO:0019221	Cytokine-mediated signaling pathway	266	11	8.23e-13	1.81e-09	ACKR2|IL12RB2|TRAF5|CCL21|ACKR4|TNF|IL8|IL1B|IL1A|IL7R|CCL8
8	GO:0098542	Defense response to other organism	654	12	6.19e-10	4.24e-07	PYCARD|CCL21|CD55|SARM1|NOD2|IL36RN|MAP4K2|MEFV|P2RX7|CCL8|LY96|TLR3
8	GO:0051251	Positive regulation of lymphocyte activation	224	8	4.9e-09	2.45e-06	PYCARD|IL7|IL1B|NOD2|IL7R|THY1|TNFSF13|TNFSF13B
8	GO:0001817	Regulation of cytokine production	521	10	1.48e-08	6.05e-06	PYCARD|FOXP3|IL1B|IL1A|NOD2|IL36RN|MEFV|P2RX7|LY96|TLR3
8	GO:0002822	Regulation of adaptive immune response based on somatic recombination of immune receptors built from immunoglobulin superfamily domains	110	6	4.53e-08	1.56e-05	FOXP3|IL1B|IL7R|P2RX7|TNFSF13|TNFSF13B
8	GO:0071222	Cellular response to lipopolysaccharide	116	6	6.13e-08	1.94e-05	IL8|IL1B|IL1A|NOD2|IL36RN|LY96
8	GO:0070098	Chemokine-mediated signaling pathway	60	5	9.03e-08	2.62e-05	ACKR2|CCL21|ACKR4|IL8|CCL8
8	GO:0002437	Inflammatory response to antigenic stimulus	27	4	2.33e-07	5.24e-05	IL1B|IL1A|IL36RN|IL1RN
8	GO:0048585	Negative regulation of response to stimulus	1268	12	8.48e-07	0.00016	PYCARD|FOXP3|IL8|CD55|SARM1|IL7R|PELI3|IL36RN|IL1RN|MEFV|P2RX7|THY1
8	GO:0032651	Regulation of interleukin-1 beta production	47	4	1.81e-06	0.00031	PYCARD|NOD2|MEFV|P2RX7
8	GO:0043123	Positive regulation of I-kappaB kinase/NF-kappaB signaling	119	5	2.29e-06	0.00038	TRAF5|TNF|IL1B|IL1A|NOD2
8	GO:0071356	Cellular response to tumor necrosis factor	136	5	4.3e-06	0.00067	TRAF5|CCL21|TNF|IL8|CCL8
8	GO:0050670	Regulation of lymphocyte proliferation	152	5	7.27e-06	0.00099	PYCARD|FOXP3|IL7|IL1B|TNFSF13B
8	GO:0042592	Homeostatic process	1325	11	9.73e-06	0.0012	ACKR2|ACKR4|IL7|IL1B|IL1A|NOD2|IL7R|P2RX7|CCL8|THY1|TNFSF13B
8	GO:0097191	Extrinsic apoptotic signaling pathway	78	4	1.22e-05	0.0015	PYCARD|TNF|IL1A|P2RX7
8	GO:0048871	Multicellular organismal homeostasis	249	5	7.32e-05	0.0071	IL7|IL1B|IL1A|NOD2|P2RX7
8	GO:2000026	Regulation of multicellular organismal development	1646	11	7.26e-05	0.0071	FOXP3|IL8|IL7|IL1B|IL1A|SARM1|IL7R|IL1RN|P2RX7|THY1|TNFSF13
8	GO:0001960	Negative regulation of cytokine-mediated signaling pathway	52	3	0.00012	0.0107	PELI3|IL36RN|IL1RN
8	GO:0044093	Positive regulation of molecular function	1442	10	0.00013	0.0113	TRAF5|PYCARD|CCL21|TNF|NOD2|MAP4K2|MEFV|P2RX7|CCL8|THY1
8	GO:0032490	Detection of molecule of bacterial origin	8	2	0.00013	0.0115	NOD2|LY96
8	GO:0033089	Positive regulation of T cell differentiation in thymus	8	2	0.00013	0.0115	IL1B|IL7R
8	GO:0010941	Regulation of cell death	1227	9	0.0002	0.0162	TRAF5|PYCARD|TNF|IL7|SARM1|NOD2|IL7R|PELI3|P2RX7
8	GO:0001818	Negative regulation of cytokine production	184	4	0.00031	0.0233	PYCARD|FOXP3|IL36RN|MEFV
8	GO:0006874	Cellular calcium ion homeostasis	340	5	0.00031	0.0233	ACKR2|ACKR4|P2RX7|CCL8|THY1
8	GO:0034114	Regulation of heterotypic cell-cell adhesion	13	2	0.0003	0.0233	IL1RN|THY1
8	GO:0002710	Negative regulation of T cell mediated immunity	14	2	0.00035	0.0255	FOXP3|IL7R
8	GO:0002440	Production of molecular mediator of immune response	82	3	0.00043	0.0296	NOD2|IL7R|TNFSF13B
8	GO:0034341	Response to interferon-gamma	84	3	0.00046	0.0311	CCL21|MEFV|CCL8
8	GO:0001914	Regulation of T cell mediated cytotoxicity	17	2	0.00049	0.0328	IL7R|P2RX7
8	GO:0032940	Secretion by cell	383	5	0.00052	0.0339	NOD2|IL1RN|P2RX7|CCL8|TNFSF13B
8	GO:0032660	Regulation of interleukin-17 production	18	2	0.00055	0.0351	NOD2|IL36RN
8	GO:0045321	Leukocyte activation	403	5	0.00066	0.039	PYCARD|FOXP3|IL8|IL7R|P2RX7
8	GO:0002724	Regulation of T cell cytokine production	23	2	0.00086	0.0483	FOXP3|IL1B
9	GO:0007049	Cell cycle	1130	20	5.92e-17	6.52e-13	GINS1|CDK15|MELK|RPA1|CDK18|KIF18A|CHTF18|E2F7|FANCD2|BUB1B|MASTL|ESCO2|CHEK1|WEE2|CDC25B|RAD21L1|OIP5|KIAA0101|ANAPC13|MAD2L1
9	GO:0006260	DNA replication	163	9	8.33e-12	3.06e-08	GINS1|RRM2|RPA1|DTL|CHTF18|GINS4|RECQL4|KIAA0101|RRM2B
9	GO:0006974	Cellular response to DNA damage stimulus	657	13	2.48e-11	6.84e-08	UBE2T|RPA1|DTL|E2F7|FANCD2|GINS4|MASTL|RECQL4|ESCO2|CHEK1|RAD21L1|KIAA0101|RRM2B
9	GO:0051321	Meiotic cell cycle	187	7	2.94e-08	3.24e-05	RPA1|KIF18A|FANCD2|BUB1B|WEE2|CDC25B|RAD21L1
9	GO:0051276	Chromosome organization	990	12	4.07e-08	4.08e-05	RPA1|KIF18A|CHTF18|FANCD2|GINS4|BUB1B|RECQL4|ESCO2|CHEK1|RAD21L1|OIP5|MAD2L1
9	GO:0051726	Regulation of cell cycle	874	11	1.21e-07	9.49e-05	CDK15|CDK18|DTL|E2F7|FANCD2|BUB1B|CHEK1|WEE2|CDC25B|KIAA0101|MAD2L1
9	GO:0000819	Sister chromatid segregation	124	5	2.38e-06	0.0011	KIF18A|BUB1B|ESCO2|RAD21L1|MAD2L1
9	GO:1901988	Negative regulation of cell cycle phase transition	122	5	2.21e-06	0.0011	DTL|E2F7|BUB1B|CHEK1|MAD2L1
9	GO:0044772	Mitotic cell cycle phase transition	131	5	3.09e-06	0.0013	CDK15|CDK18|E2F7|MASTL|CDC25B
9	GO:0032508	DNA duplex unwinding	88	4	1.7e-05	0.0051	RPA1|CHTF18|GINS4|RECQL4
9	GO:0006468	Protein phosphorylation	721	8	2.2e-05	0.0061	CDK15|MELK|CDK18|BUB1B|MASTL|CHEK1|WEE2|CDC25B
9	GO:0072520	Seminiferous tubule development	10	2	0.00018	0.0327	KIF18A|RAD21L1
9	GO:0051301	Cell division	503	6	0.00019	0.033	BUB1B|MASTL|CDC25B|OIP5|ANAPC13|MAD2L1
9	GO:0072425	Signal transduction involved in G2 DNA damage checkpoint	11	2	0.00021	0.0368	DTL|CHEK1
9	GO:0070192	Chromosome organization involved in meiotic cell cycle	69	3	0.00024	0.0398	FANCD2|BUB1B|RAD21L1
9	GO:0071897	DNA biosynthetic process	71	3	0.00026	0.042	RPA1|DTL|KIAA0101
9	GO:0009263	Deoxyribonucleotide biosynthetic process	13	2	0.00029	0.0452	RRM2|RRM2B
10	GO:1903305	Regulation of regulated secretory pathway	132	8	3.92e-11	4.32e-07	SYT15|APBA2|CASK|VAMP8|SYT17|APBA1|GRIN3A|SYT11
10	GO:0006887	Exocytosis	250	8	5.06e-09	8.87e-06	SYT15|SYT14|VAMP8|STX11|SYT17|LLGL1|TC2N|SYT11
10	GO:0050804	Modulation of chemical synaptic transmission	352	9	3.22e-09	8.87e-06	CLSTN2|GRIK4|APBA2|CASK|CNTNAP4|APBA1|GRIN3A|GRIN3B|GRIN2D
10	GO:0035249	Synaptic transmission, glutamatergic	36	4	4.57e-07	0.0003	GRIK4|GRIN3A|GRIN3B|GRIN2D
10	GO:0006810	Transport	3502	18	7.21e-07	0.00038	SYT15|KIF17|PDZD3|GRIK4|APBA2|SYT14|CASK|STON2|VAMP8|STX11|SYT17|APBA1|LLGL1|GRIN3A|GRIN3B|GRIN2D|TC2N|SYT11
10	GO:0014059	Regulation of dopamine secretion	22	3	8.14e-06	0.0031	SYT15|SYT17|SYT11
10	GO:0001505	Regulation of neurotransmitter levels	185	5	1.15e-05	0.0039	APBA2|CASK|STX11|APBA1|GRIN3A
10	GO:0006906	Vesicle fusion	68	3	0.00019	0.0493	VAMP8|STX11|SYT11
11	GO:0006511	Ubiquitin-dependent protein catabolic process	472	13	5.54e-14	5.65e-10	PSMB4|KIAA1875|PSMA6|SPSB4|FBXL7|PSMB5|TCEB1|RBX1|PSMA2|PSMB2|SKP1|PELI1|PSMB8
11	GO:0010499	Proteasomal ubiquitin-independent protein catabolic process	25	6	4.44e-12	4.89e-09	PSMB4|PSMA6|PSMB5|PSMA2|PSMB2|PSMB8
11	GO:0032446	Protein modification by small protein conjugation	689	11	2.24e-09	1.23e-06	KIAA1875|ZMIZ1|DDB2|CISH|SPSB4|FBXL7|KLHL24|RBX1|RAD18|SKP1|PELI1
11	GO:0006281	DNA repair	448	9	1.29e-08	5.92e-06	XPA|PARP3|KIAA1875|RPA3|DDB2|POLD4|GTF2H5|RBX1|RAD18
11	GO:0006513	Protein monoubiquitination	58	4	2.06e-06	0.00069	KIAA1875|DDB2|RBX1|RAD18
11	GO:0031146	SCF-dependent proteasomal ubiquitin-dependent protein catabolic process	52	3	7.34e-05	0.0215	FBXL7|RBX1|SKP1
11	GO:0006289	Nucleotide-excision repair	53	3	7.75e-05	0.0219	XPA|RPA3|GTF2H5
11	GO:0051865	Protein autoubiquitination	72	3	0.00019	0.0498	DDB2|KLHL24|RAD18
12	GO:0009117	Nucleotide metabolic process	366	20	1.38e-28	1.52e-24	NPR1|NME1-NME2|NT5C3A|ACPP|PDE5A|GUCY1A3|GUCY1B3|GUCY2C|PDE2A|ENPP3|ENSFCAP00000013232|ADCY10|NAMPT|PDE7B|AK4|DCK|NUDT4|GUCY1A2|AK9|ENPP1
12	GO:0046068	cGMP metabolic process	23	8	4.6e-17	2.41e-14	NPR1|PDE5A|GUCY1A3|GUCY1B3|GUCY2C|PDE2A|ENSFCAP00000013232|GUCY1A2
12	GO:0034404	Nucleobase-containing small molecule biosynthetic process	72	7	1.5e-11	4.13e-09	NME1-NME2|PDE5A|PDE2A|ENPP3|PDE7B|NUDT4|ENPP1
12	GO:0019934	cGMP-mediated signaling	17	5	1.08e-10	2.83e-08	PDE3A|NPR1|GUCY1B3|PDE2A|ENSFCAP00000013232
12	GO:0009116	Nucleoside metabolic process	79	5	1.19e-07	2.47e-05	NME1-NME2|NT5C3A|ACPP|AK4|DCK
12	GO:0009141	Nucleoside triphosphate metabolic process	85	5	1.68e-07	3.37e-05	NME1-NME2|ENPP3|AK4|AK9|ENPP1
12	GO:0009214	Cyclic nucleotide catabolic process	14	3	1.77e-06	0.0003	PDE5A|PDE2A|PDE7B
12	GO:0006220	Pyrimidine nucleotide metabolic process	31	3	1.54e-05	0.0024	NME1-NME2|ENPP3|DCK
12	GO:0009126	Purine nucleoside monophosphate metabolic process	33	3	1.83e-05	0.0028	AK4|DCK|AK9
12	GO:0071321	Cellular response to cGMP	5	2	4.15e-05	0.0059	PDE3A|PDE2A
12	GO:0009143	Nucleoside triphosphate catabolic process	13	2	0.00021	0.0244	ENPP3|ENPP1
12	GO:0010752	Regulation of cGMP-mediated signaling	13	2	0.00021	0.0244	NPR1|PDE2A
12	GO:0007168	Receptor guanylyl cyclase signaling pathway	14	2	0.00024	0.0264	NPR1|GUCY2C
12	GO:1901699	Cellular response to nitrogen compound	456	5	0.00045	0.0482	PDE3A|GUCY1B3|PDE2A|NAMPT|ENPP1
13	GO:0045454	Cell redox homeostasis	37	7	6.03e-14	1.11e-10	GSR|TXNRD1|PRDX3|PRDX5|NME9|GLRX|TXNDC12
13	GO:0006749	Glutathione metabolic process	35	6	7.68e-12	1.21e-08	GSR|GSTP1|GSTA4|GSTTP1|ENSFCAP00000019481|ENSFCAP00000023301
13	GO:0006979	Response to oxidative stress	262	8	7.35e-10	8.99e-07	PRDX2|GSR|PRDX3|GPX7|GPX3|MGST1|PRDX5|PRDX1
13	GO:0008152	Metabolic process	7887	22	2.39e-07	0.00019	PRDX2|GSR|GSTP1|TXNRD1|GSTA4|SELENOF|PRDX3|GPX7|GPX3|ERP44|GSTTP1|MGST1|ENSFCAP00000019481|PRDX5|PRDX6|NME9|GLRX|TXNDC12|GLOD4|ENSFCAP00000023301|PRDX1|TXNDC5
13	GO:0042744	Hydrogen peroxide catabolic process	16	3	1.56e-06	0.0011	PRDX2|PRDX3|PRDX5
13	GO:0019430	Removal of superoxide radicals	9	2	7.92e-05	0.0363	PRDX2|PRDX1
14	GO:0006487	Protein N-linked glycosylation	58	6	5.11e-11	5.63e-07	ALG5|RPN1|SLC39A8|RPN2|MAGT1|DAD1
14	GO:0045047	Protein targeting to ER	30	4	4.5e-08	7.08e-05	SEC61B|SPCS2|SSR3|TRAM1
15	GO:0030036	Actin cytoskeleton organization	493	10	1.74e-11	1.92e-07	RND1|ELMO1|TRIP10|ARHGAP26|FMNL3|RHOU|RHOQ|RHOJ|SYDE1|FMN2
15	GO:0040011	Locomotion	993	10	1.42e-08	3.13e-05	SH3PXD2A|ELMO1|PKN3|KALRN|FMNL3|RHOU|RHOQ|RHOJ|CHN1|SYDE1
15	GO:0030865	Cortical cytoskeleton organization	46	4	1.79e-07	0.00028	FMNL3|RHOU|RHOQ|RHOJ
15	GO:0035556	Intracellular signal transduction	1276	10	1.5e-07	0.00028	RND1|ARHGEF4|ELMO1|RHOBTB2|PKN3|CHN2|RHOU|RHOQ|RHOJ|CHN1
15	GO:0006897	Endocytosis	401	6	2.4e-06	0.0019	ELMO1|TRIP10|RHOU|FNBP1|RHOQ|RHOJ
16	GO:0006508	Proteolysis	1118	14	4.01e-14	4.42e-10	ADAMTS4|ADAMTSL3|ADAMTS9|ADAMTS5|ADAMTS12|ADAMTSL1|COMP|THSD4|ADAMTS20|ADAMTS1|ADAMTS10|ADAMTSL2|ADAMTS7|ADAMTS2
16	GO:0030198	Extracellular matrix organization	206	6	3.7e-08	0.0002	ADAMTS9|COMP|THSD4|ADAMTS20|ADAMTSL2|ADAMTS2
16	GO:0045636	Positive regulation of melanocyte differentiation	4	2	1.34e-05	0.0247	ADAMTS9|ADAMTS20
17	GO:0007219	Notch signaling pathway	94	9	1.04e-16	1.15e-12	DLL3|DTX4|DLL4|PSENEN|JAG2|HEY1|NOTCH1|DTX1|APH1A
17	GO:0045746	Negative regulation of Notch signaling pathway	31	5	1.35e-10	4.95e-07	LFNG|DLL3|DLL4|JAG2|HEY1
17	GO:0045747	Positive regulation of Notch signaling pathway	38	5	3.43e-10	9.45e-07	MFNG|LFNG|DLL4|JAG2|NOTCH1
17	GO:0007386	Compartment pattern specification	4	3	2.3e-08	5.07e-05	LFNG|DLL3|NOTCH1
17	GO:0048646	Anatomical structure formation involved in morphogenesis	761	8	1.73e-07	0.00032	MFNG|LFNG|FBN2|DLL3|DLL4|HEY1|APOLD1|NOTCH1
17	GO:0009912	Auditory receptor cell fate commitment	2	2	4.82e-06	0.0031	JAG2|NOTCH1
17	GO:0061383	Trabecula morphogenesis	36	3	5.9e-06	0.0031	FBN2|DLL4|NOTCH1
17	GO:0034205	Amyloid-beta formation	6	2	2.24e-05	0.0082	PSENEN|APH1A
17	GO:0036066	Protein O-linked fucosylation	7	2	2.88e-05	0.0099	MFNG|LFNG
17	GO:0050768	Negative regulation of neurogenesis	228	4	5.23e-05	0.014	DLL3|HEY1|NOTCH1|DTX1
17	GO:0045601	Regulation of endothelial cell differentiation	24	2	0.00026	0.0384	APOLD1|NOTCH1
17	GO:0001501	Skeletal system development	379	4	0.00036	0.0477	MATN2|FBN2|DLL3|JAG2
18	GO:0051607	Defense response to virus	153	13	6.27e-24	6.91e-20	OAS2|RSAD2|BST2|DDX58|DHX58|ISG20|ENSFCAP00000006882|RTP4|STAT2|IFI44L|STAT1|ISG15|RNASEL
18	GO:0045071	Negative regulation of viral genome replication	38	6	1.68e-12	1.23e-09	OAS2|BST2|ISG20|ENSFCAP00000006882|ISG15|RNASEL
18	GO:0034340	Response to type I interferon	19	4	4.44e-09	2.22e-06	STAT2|STAT1|ISG15|IFI35
18	GO:0034341	Response to interferon-gamma	84	4	1.13e-06	0.00046	BST2|GBP1|GBP6|STAT1
18	GO:0001817	Regulation of cytokine production	521	6	5.32e-06	0.0021	RSAD2|BST2|DDX58|DHX58|STAT1|ISG15
18	GO:0002730	Regulation of dendritic cell cytokine production	11	2	6.23e-05	0.0208	BST2|DDX58
19	GO:0006457	Protein folding	175	7	1.6e-10	1.76e-06	CALR|HSPA12A|PDIA3|HSPA12B|PDIA4|HSP90B1|HSPA13
19	GO:0034976	Response to endoplasmic reticulum stress	192	6	1.7e-08	9.36e-05	EDEM1|PDIA3|PDIA4|HSP90B1|DNAJB9|RCN3
19	GO:0006986	Response to unfolded protein	95	5	2.6e-08	9.54e-05	EDEM1|HSPA12A|HSPA12B|DNAJB9|HSPA13
19	GO:0045454	Cell redox homeostasis	37	3	6.38e-06	0.0062	PDIA3|PDIA4|PDIA6
19	GO:1905897	Regulation of response to endoplasmic reticulum stress	71	3	4.1e-05	0.0266	EDEM1|DNAJB9|ERP29
20	GO:0007018	Microtubule-based movement	334	9	6.11e-12	6.74e-08	DYNLRB2|KIF21B|DNAH2|KIF1A|DYNC1I1|BICD1|DNAH3|DNAH1|ACTR10
20	GO:0072384	Organelle transport along microtubule	75	4	7.3e-07	0.0016	KIF1A|DYNC1I1|BICD1|ACTR10
21	GO:0071526	Semaphorin-plexin signaling pathway	38	11	3.24e-26	3.57e-22	PLXND1|NRP2|SEMA4C|SEMA6C|SEMA7A|SEMA6A|PLXNA4|SEMA3G|SEMA6B|SEMA3D|SEMA3A
21	GO:1902285	Semaphorin-plexin signaling pathway involved in neuron projection guidance	14	4	9.17e-10	9.9e-08	PLXND1|NRP2|PLXNA4|SEMA3A
21	GO:0050769	Positive regulation of neurogenesis	397	6	5.03e-07	4.51e-05	PLXND1|SEMA7A|DPYSL3|SEMA6A|PLXNA4|SEMA3A
21	GO:0007420	Brain development	548	6	3.21e-06	0.00026	NRP2|SEMA4C|DPYSL2|SEMA7A|PLXNA4|SEMA3A
21	GO:0001764	Neuron migration	98	3	7.18e-05	0.0047	NRP2|CELSR3|SEMA3A
21	GO:2001224	Positive regulation of neuron migration	17	2	0.00011	0.0067	SEMA6A|SEMA3A
21	GO:0035924	Cellular response to vascular endothelial growth factor stimulus	29	2	0.00029	0.017	NRP2|SEMA6A
21	GO:0021988	Olfactory lobe development	41	2	0.00056	0.0316	SEMA7A|SEMA3A
21	GO:0043542	Endothelial cell migration	52	2	0.00088	0.048	PLXND1|GIPC3
22	GO:0006629	Lipid metabolic process	934	12	6.29e-14	6.93e-10	SOAT2|AGPAT4|GPAM|DGAT2|DGKG|SOAT1|LIPG|PPAPDC1A|AGPAT9|PLPPR3|CDS1|CHPT1
22	GO:0016024	CDP-diacylglycerol biosynthetic process	13	4	5.35e-10	1.57e-06	AGPAT4|GPAM|AGPAT9|CDS1
22	GO:0042632	Cholesterol homeostasis	66	4	2.01e-07	0.00017	SOAT2|DGAT2|SOAT1|LIPG
22	GO:0030258	Lipid modification	194	5	2.9e-07	0.00021	SOAT2|DGKG|SOAT1|PPAPDC1A|PLPPR3
22	GO:0006639	Acylglycerol metabolic process	75	4	3.29e-07	0.00023	GPAM|DGAT2|DGKG|AGPAT9
22	GO:0006072	glycerol-3-phosphate metabolic process	8	2	2.47e-05	0.008	GPAM|GPD1
22	GO:0007205	Protein kinase C-activating G protein-coupled receptor signaling pathway	13	2	5.76e-05	0.0163	DGKG|DGKH
23	GO:0007188	Adenylate cyclase-modulating G protein-coupled receptor signaling pathway	176	6	2.83e-09	3.12e-05	DRD1|ADCY5|ADCYAP1R1|SCTR|GNAL|ADCYAP1
24	GO:0034765	Regulation of ion transmembrane transport	389	13	1.01e-20	1.11e-16	SCN3B|SCN9A|CACNA1B|CACNG7|STAC|CACNA1C|SCN4B|CACNA1G|CACNA1H|CACNA2D1|SCN3A|CACNG5|SCN1A
24	GO:0019228	Neuronal action potential	27	5	2.54e-11	1.56e-08	SCN9A|CACNA1G|CACNA1H|SCN3A|SCN1A
24	GO:0086002	Cardiac muscle cell action potential involved in contraction	30	5	4.09e-11	2.25e-08	SCN3B|SCN4B|CACNA1G|CACNA2D1|SCN1A
24	GO:0070588	Calcium ion transmembrane transport	183	6	3.56e-09	1e-06	CACNA1B|CACNG7|CACNA1C|CACNA1G|CACNA1H|CACNA2D1
24	GO:0032412	Regulation of ion transmembrane transporter activity	198	6	5.62e-09	1.44e-06	SCN3B|CACNG7|STAC|SCN4B|CACNA2D1|CACNG5
24	GO:0061577	Calcium ion transmembrane transport via high voltage-gated calcium channel	3	2	5.51e-06	0.00098	CACNA1C|CACNA2D1
24	GO:0060371	Regulation of atrial cardiac muscle cell membrane depolarization	4	2	8.26e-06	0.0014	SCN3B|CACNA1G
24	GO:0086016	AV node cell action potential	5	2	1.16e-05	0.0019	SCN4B|CACNA1G
24	GO:1901387	Positive regulation of voltage-gated calcium channel activity	11	2	4.28e-05	0.0063	STAC|CACNA2D1
24	GO:0060307	Regulation of ventricular cardiac muscle cell membrane repolarization	17	2	9.37e-05	0.0134	SCN4B|CACNA2D1
24	GO:0045956	Positive regulation of calcium ion-dependent exocytosis	18	2	0.0001	0.0147	CACNA1G|CACNA1H
24	GO:1904645	Response to amyloid-beta	19	2	0.00011	0.016	CACNA1B|CACNA2D1
24	GO:0048265	Response to pain	21	2	0.00014	0.0186	SCN9A|CACNA1B
24	GO:2000311	Regulation of AMPA receptor activity	26	2	0.00021	0.0264	CACNG7|CACNG5
25	GO:0006486	Protein glycosylation	220	8	1.85e-12	2.04e-08	B3GNT8|GALNT15|GALNTL6|C1GALT1C1|MUC4|GCNT3|GCNT4|B3GNT9
25	GO:0006023	Aminoglycan biosynthetic process	48	3	7.49e-06	0.0069	B3GNT8|HS3ST1|B3GNT9
26	GO:0007178	Transmembrane receptor protein serine/threonine kinase signaling pathway	141	9	1.43e-16	1.57e-12	ACVRL1|NODAL|ACVR2B|BMP5|HFE2|CHRD|GDF10|BAMBI|BMP3
26	GO:0032924	Activin receptor signaling pathway	19	4	1.46e-09	1.46e-06	ACVRL1|NODAL|ACVR2B|HFE2
26	GO:0060395	SMAD protein signal transduction	50	4	5.14e-08	4.05e-05	NODAL|BMP5|GDF10|BMP3
26	GO:0030510	Regulation of BMP signaling pathway	70	4	1.86e-07	0.00013	ACVRL1|HFE2|CHRD|NBL1
26	GO:0007179	Transforming growth factor beta receptor signaling pathway	56	3	9.34e-06	0.0034	ACVRL1|NODAL|BAMBI
26	GO:0009887	Animal organ morphogenesis	787	6	1.01e-05	0.0036	ACVRL1|NODAL|BMP5|ADARB1|NBL1|LHX8
26	GO:0001649	Osteoblast differentiation	76	3	2.25e-05	0.0069	CHRD|GDF10|BMP3
26	GO:0007389	Pattern specification process	359	4	0.0001	0.0213	NODAL|BMP5|CHRD|NBL1
26	GO:0003203	Endocardial cushion morphogenesis	23	2	0.00014	0.0249	ACVRL1|BMP5
27	GO:0048013	Ephrin receptor signaling pathway	37	10	2.35e-24	2.59e-20	EPHB1|EPHB4|EPHB6|EPHB3|EFNA5|NGEF|EFNB2|EPHA3|EPHA6|ENSFCAP00000023384
27	GO:0050808	Synapse organization	249	7	1.96e-10	1.27e-07	EPHB1|EPHB3|EFNA5|PDZRN4|EFNB2|PDZRN3|ENSFCAP00000023384
27	GO:0050807	Regulation of synapse organization	190	6	2.68e-09	1.4e-06	EPHB1|ARHGEF15|EPHB3|EFNA5|NGEF|ENSFCAP00000023384
27	GO:0007413	Axonal fasciculation	19	3	4.5e-07	0.0001	EPHB3|EPHA3|ENSFCAP00000023384
27	GO:0021631	Optic nerve morphogenesis	3	2	4.78e-06	0.00068	EPHB1|ENSFCAP00000023384
27	GO:0051961	Negative regulation of nervous system development	248	4	2.46e-05	0.0028	ARHGEF15|NGEF|EFNB2|ENSFCAP00000023384
27	GO:0002042	Cell migration involved in sprouting angiogenesis	22	2	0.00013	0.0114	EPHB4|EFNB2
27	GO:0046777	Protein autophosphorylation	175	3	0.00025	0.0197	EPHB1|EPHB4|EPHB3
27	GO:0007528	Neuromuscular junction development	43	2	0.00047	0.0344	PDZRN4|PDZRN3
27	GO:0030155	Regulation of cell adhesion	549	4	0.00051	0.037	EPHB3|EFNA5|EFNB2|EPHA3
28	GO:0008610	Lipid biosynthetic process	399	10	3.99e-15	4.39e-11	PTGDS|FAXDC2|PTGES|TM7SF2|HMGCS2|AGMO|FDPS|PTGIS|CH25H|MSMO1
28	GO:0006695	Cholesterol biosynthetic process	31	4	6.14e-09	6.42e-06	TM7SF2|HMGCS2|FDPS|MSMO1
28	GO:0001516	Prostaglandin biosynthetic process	15	3	1.88e-07	0.00012	PTGDS|PTGES|PTGIS
30	GO:0034765	Regulation of ion transmembrane transport	389	12	6.18e-20	2.27e-16	KCNH4|KCNA6|KCNQ4|KCNB1|KCNAB3|KCNG1|KCNG4|KCNB2|KCNS3|KCNE4|KCNC2|KCNV1
30	GO:1901379	Regulation of potassium ion transmembrane transport	60	4	7.37e-08	3.53e-05	KCNAB3|KCNG1|KCNE4|KCNC2
30	GO:0042391	Regulation of membrane potential	368	4	8.12e-05	0.028	KCNH4|KCNB1|KCNE4|KCNC2
31	GO:0006412	Translation	529	8	3.57e-10	3.94e-06	EIF3M|MRPL45|RPL18A|RPL35A|MRPL14|RPL3L|MRPS14|EIF2B2
32	GO:0006720	Isoprenoid metabolic process	74	7	1.27e-14	1.4e-10	BCO2|AWAT2|ALDH1A3|CYP27C1|RDH5|RDH16|LRAT
32	GO:0042574	Retinal metabolic process	12	2	3.14e-05	0.0217	ALDH1A3|CYP27C1
34	GO:0009952	Anterior/posterior pattern specification	169	8	1.88e-14	2.07e-10	HOXB6|HOXB7|HOXA2|FOXF1|HOXA6|HOXA7|HOXA5|HOXC5
34	GO:0048562	Embryonic organ morphogenesis	234	5	1.96e-07	0.0001	HOXB6|FOXF2|HOXA2|FOXF1|HOXA6
35	GO:0007265	Ras protein signal transduction	185	8	3.8e-14	4.19e-10	KSR2|RAB38|RAB33A|RASGRP3|RAB19|RAB30|RAB26|RAB29
35	GO:1905279	Regulation of retrograde transport, endosome to Golgi	4	2	5.2e-06	0.0044	LRRK2|RAB29
35	GO:0032438	Melanosome organization	14	2	4.14e-05	0.024	RAB38|RAB29
36	GO:0055085	Transmembrane transport	1185	8	7.6e-08	0.00014	ATP6V1F|ATP6V0B|ATP6V1E1|SESN2|ATP6V1B1|ATP6V1H|ATP6V1A|ATP6V0E1
37	GO:0007017	Microtubule-based process	742	7	3.46e-08	0.00038	TUBD1|TUBB3|TUBB2A|STMN3|MZT1|TBCB|TUBB6
39	GO:0016055	Wnt signaling pathway	220	10	4.66e-19	5.13e-15	ROR2|WNT4|WIF1|FZD4|WNT2|ROR1|SFRP2|WNT11|FZD10|SFRP5
39	GO:0043506	Regulation of JUN kinase activity	65	4	4.65e-08	4.65e-05	ROR2|FZD4|SFRP2|FZD10
39	GO:0060071	Wnt signaling pathway, planar cell polarity pathway	20	3	2.35e-07	0.00015	ROR2|SFRP2|WNT11
39	GO:0060485	Mesenchyme development	182	4	2.51e-06	0.00081	WNT4|WNT2|SFRP2|WNT11
39	GO:0090287	Regulation of cellular response to growth factor stimulus	237	4	7.01e-06	0.0013	WNT4|FZD4|SFRP2|SFRP5
39	GO:0038030	Non-canonical Wnt signaling pathway via MAPK cascade	6	2	8.08e-06	0.0015	WNT4|FZD10
39	GO:0051090	Regulation of DNA-binding transcription factor activity	334	4	2.66e-05	0.0036	FZD4|WNT2|ROR1|SFRP5
39	GO:0014002	Astrocyte development	22	2	7.93e-05	0.0067	ROR2|ROR1
39	GO:0045600	Positive regulation of fat cell differentiation	58	2	0.0005	0.0258	WIF1|SFRP2
39	GO:0071363	Cellular response to growth factor stimulus	353	3	0.00089	0.0393	ROR2|WNT4|WNT2
40	GO:0045104	Intermediate filament cytoskeleton organization	46	3	1.77e-06	0.0195	KRT18|PKP1|DST
41	GO:0005975	Carbohydrate metabolic process	419	9	1.07e-14	1.17e-10	IDNK|G6PC3|HK3|PGM5|G6PD|PDHA1|PGK1|GCK|GALM
41	GO:0051156	Glucose 6-phosphate metabolic process	20	5	5.67e-13	1.56e-09	G6PC3|HK3|TKT|G6PD|GCK
41	GO:0006090	Pyruvate metabolic process	78	4	5.98e-08	5.49e-05	HK3|PDHA1|PGK1|GCK
41	GO:0006098	Pentose-phosphate shunt	11	2	1.84e-05	0.0063	TKT|G6PD
41	GO:0044262	Cellular carbohydrate metabolic process	148	3	5.25e-05	0.0148	IDNK|HK3|GCK
41	GO:0046364	Monosaccharide biosynthetic process	27	2	9.54e-05	0.0244	G6PC3|G6PD
42	GO:0006869	Lipid transport	254	6	1.06e-09	1.17e-05	PLTP|ABCA8|ABCA9|ABCA6|APOA1|ABCA10
42	GO:0010875	Positive regulation of cholesterol efflux	16	3	9.37e-08	0.00034	PLTP|NR1H3|APOA1
43	GO:0050654	Chondroitin sulfate proteoglycan metabolic process	35	7	1.52e-17	1.67e-13	BGN|CSGALNACT1|B3GAT1|DSEL|DSE|DCN|CHST11
43	GO:0030206	Chondroitin sulfate biosynthetic process	17	3	1.1e-07	0.0001	CSGALNACT1|DSE|CHST11
43	GO:0030205	Dermatan sulfate metabolic process	5	2	4.96e-06	0.0032	DSEL|DSE
43	GO:0019800	Peptide cross-linking via chondroitin 4-sulfate glycosaminoglycan	7	2	8.5e-06	0.0049	BGN|DCN
43	GO:0001501	Skeletal system development	379	4	2.8e-05	0.0134	BGN|CSGALNACT1|CHST11|VCAN
44	GO:0007166	Cell surface receptor signaling pathway	1632	7	9.05e-07	0.005	GPR111|GPR97|GPR113|GPR116|GPR75|GPR124|GPR123
45	GO:0032259	Methylation	291	6	9.59e-10	1.06e-05	N6AMT2|TRMT5|DOT1L|NSUN7|METTL1|METTL21B
45	GO:0006400	tRNA modification	85	3	7.31e-06	0.026	PUS3|TRMT5|METTL1
48	GO:0043171	Peptide catabolic process	26	3	2.47e-07	0.0014	MDP|ERAP1|GGT5
48	GO:0010716	Negative regulation of extracellular matrix disassembly	2	2	1.14e-06	0.0031	DPP4|FAP
48	GO:0006750	Glutathione biosynthetic process	7	2	6.8e-06	0.0125	GGT6|GGT5
51	GO:0097553	Calcium ion transmembrane import into cytosol	67	5	3.31e-11	2.32e-07	TRPV2|MCOLN2|TRPV6|TRPV5|TRPA1
51	GO:0051262	Protein tetramerization	76	3	3.53e-06	0.0011	TRPM6|TRPV5|TRPA1
53	GO:0016236	Macroautophagy	92	5	1.52e-10	1.67e-06	TEX264|GABARAPL2|SQSTM1|TP53INP1|ATG14
53	GO:0000423	Mitophagy	7	2	5.29e-06	0.0053	SQSTM1|ATG14
53	GO:0097352	Autophagosome maturation	19	2	3.08e-05	0.0242	GABARAPL2|ATG14
54	GO:0071702	Organic substance transport	1813	7	4.49e-07	0.0014	SLC22A3|TMEM144|SLC22A1|SLC16A14|SLC44A1|SLCO1B3|SLC5A8
54	GO:0015850	Organic hydroxy compound transport	111	3	1.07e-05	0.0118	SLC22A3|SLCO1B3|SLC5A8
55	GO:0006865	Amino acid transport	116	6	1.47e-12	1.62e-08	SLC7A8|SLC7A11|SLC1A3|SLC43A1|SLC7A5|SLC7A2
55	GO:0089718	Amino acid import across plasma membrane	18	2	2.79e-05	0.0171	SLC1A3|SLC7A2
56	GO:0007216	G protein-coupled glutamate receptor signaling pathway	15	3	2.31e-08	0.00025	HOMER3|HOMER2|GRM7
56	GO:0043269	Regulation of ion transport	534	4	1.88e-05	0.0486	DPP6|HOMER3|HOMER2|SHANK2
58	GO:0007271	Synaptic transmission, cholinergic	26	3	1.03e-07	0.0011	CHRNB3|CHRNA6|CHRM3
59	GO:0006357	Regulation of transcription by RNA polymerase II	1725	6	4.86e-07	0.0054	LYL1|GLIS1|LDB2|TBX18|SHOX2|LMO2
61	GO:0007189	Adenylate cyclase-activating G protein-coupled receptor signaling pathway	110	5	1.36e-10	1.5e-06	RAMP2|CALCRL|ADM2|RAMP3|ADM5
61	GO:0097647	Amylin receptor signaling pathway	3	2	1.1e-06	0.0011	RAMP2|RAMP3
62	GO:0030574	Collagen catabolic process	34	3	2.19e-07	0.0024	MMP2|MMP19|MMP16
62	GO:0051045	Negative regulation of membrane protein ectodomain proteolysis	7	2	3.97e-06	0.0088	TIMP2|TIMP4
63	GO:0007399	Nervous system development	1952	7	1.02e-07	0.0011	UNC5A|SDK2|CNTN3|LRRC4C|NTN4|NTN5|UNC5B
63	GO:0033564	Anterior/posterior axon guidance	6	2	3.09e-06	0.0085	UNC5A|UNC5B
66	GO:0007224	Smoothened signaling pathway	68	5	1.34e-11	1.47e-07	DHH|GLI1|DZIP1|PTCH2|GLI3
66	GO:0009953	Dorsal/ventral pattern formation	72	3	1.89e-06	0.0104	GLI1|GLI3|HHIP
68	GO:0006054	N-acetylneuraminate metabolic process	11	4	7.92e-12	8.73e-08	CMAH|CMAS|GNE|NPL
69	GO:0006457	Protein folding	175	4	2.35e-07	0.0026	FKBP4|HSPA1L|ENSFCAP00000017039|DNAJB1
72	GO:0007264	Small GTPase mediated signal transduction	268	4	5.44e-07	0.006	RALGDS|RGL1|RRAS|MRAS
73	GO:0005975	Carbohydrate metabolic process	419	6	7.12e-10	7.84e-06	FUCA1|FUCA2|ST8SIA1|CHI3L1|HEXB|GBGT1
73	GO:1901136	Carbohydrate derivative catabolic process	129	4	7.13e-08	0.00026	FUCA1|FUCA2|GM2A|CHI3L1
75	GO:0016486	Peptide hormone processing	15	3	1.32e-08	0.00015	PCSK6|CORIN|PCSK5
78	GO:0002253	Activation of immune response	240	5	1.79e-09	1.16e-05	C1S|C1R|C5AR2|SERPING1|C4BPA
79	GO:0042157	Lipoprotein metabolic process	101	3	2.91e-06	0.0321	OLR1|MTTP|APOB
87	GO:0032970	Regulation of actin filament-based process	350	5	1.15e-08	0.00013	ENSFCAP00000003806|CYFIP2|ABI2|ARPC5|ABRACL
87	GO:0034314	Arp2/3 complex-mediated actin nucleation	18	2	1.5e-05	0.0103	ENSFCAP00000003806|ARPC5
89	GO:2000027	Regulation of animal organ morphogenesis	141	4	4.35e-08	0.00048	EYA1|SIX4|DACT1|SIX1
92	GO:0008154	Actin polymerization or depolymerization	52	3	4.22e-07	0.0047	VILL|SVIL|AVIL
93	GO:0033280	Response to vitamin D	13	3	9.05e-09	9.98e-05	CYP24A1|CYP27B1|PHEX
95	GO:0006560	Proline metabolic process	8	2	2.37e-06	0.0261	OAT|PRODH
99	GO:0002504	Antigen processing and presentation of peptide or polysaccharide antigen via MHC class II	22	3	1.86e-08	0.0002	DRA|CD74|HLA-DOA
100	GO:0045638	Negative regulation of myeloid cell differentiation	69	3	4.8e-07	0.0053	MEIS1|HOXA9|MEIS2
106	GO:0070830	Bicellular tight junction assembly	51	5	1.63e-13	1.79e-09	CLDN1|CLDN6|CLDN4|CLDN19|CLDN2
106	GO:0061436	Establishment of skin barrier	22	2	1.45e-05	0.0094	CLDN1|CLDN4
114	GO:0006885	Regulation of pH	77	3	6.61e-07	0.0073	CHP1|CHP2|SLC9A2
117	GO:0006883	Cellular sodium ion homeostasis	12	3	3.68e-09	2.55e-05	ATP1A4|ATP1A1|ATP1B3
127	GO:0019755	One-carbon compound transport	9	4	5.94e-13	1.64e-09	AQP3|AQP10|AQP7|AQP1
127	GO:0071320	Cellular response to cAMP	33	2	3.12e-05	0.0246	AQP1|AQP8
128	GO:0034587	piRNA metabolic process	17	3	9.22e-09	0.0001	TDRKH|MOV10L1|PIWIL1
130	GO:0007098	Centrosome cycle	75	3	6.12e-07	0.0067	CETN2|CEP152|CNTLN
