# Supplementary material for: Transcriptomic analysis reveals a critical role for activating Gsα mutations in spontaneous feline hyperthyroidism
Source: Sci Rep. 2024 Nov 20;14:28749. doi: 10.1038/s41598-024-79564-z (PMC11579033; doi:10.1038/s41598-024-79564-z)
Supplement: Supplementary file 9 — Supplementary Material 9 [file 41598_2024_79564_MOESM9_ESM.xlsx]

## Sheet: Table S8
A3:4612478:G (A250D)
Sample	Depth	A	A%	T	T%	C	C%	G	G%	GATK
ET01	3855	0	0	0	0	0	0	3855	100	No
ET02	4955	0	0	0	0	0	0	4955	100	No
ET03	3548	0	0	1	0.0281849	0	0	3547	99.9718	No
ET04	5222	4	0.076599	2	0.0382995	0	0	5216	99.8851	No
HT01	2638	0	0	0	0	0	0	2638	100	No
HT02	4750	0	0	0	0	0	0	4750	100	No
HT03	4210	1	0.023753	403	9.57245	0	0	3806	90.4038	Yes
HT04	4869	3	0.0616143	1	0.0205381	1	0.0205381	4864	99.8973	No
HT05	7652	1	0.0130685	0	0	0	0	7651	99.9869	No
HT06	3766	0	0	1877	49.8407	1	0.0265534	1888	50.1328	Yes
HT07	7350	0	0	1	0.0136054	0	0	7349	99.9864	No
HT08	4583	1	0.0218198	0	0	0	0	4582	99.9782	No
HT09	7139	2	0.0280151	3276	45.8888	0	0	3861	54.0832	Yes
HT10	3878	1	0.0257865	1	0.0257865	1	0.0257865	3875	99.9226	No
HT11	4114	1	0.0243072	0	0	0	0	4113	99.9757	No
A3:4612649:C (Q228H)
Sample	Depth	A	A%	T	T%	C	C%	G	G%	GATK
ET01	4126	1	0.0242365	0	0	4125	99.9758	0	0	No
ET02	5185	0	0	0	0	5184	99.9807	1	0.0192864	No
ET03	3530	0	0	0	0	3395	96.1756	135	3.82436	No
ET04	5422	0	0	1	0.0184434	5421	99.9816	0	0	No
HT01	2658	0	0	0	0	2658	100	0	0	No
HT02	5254	0	0	0	0	5254	100	0	0	No
HT03	4202	9	0.214184	1	0.0237982	4186	99.6192	6	0.142789	No
HT04	4871	2144	44.0156	0	0	2727	55.9844	0	0	Yes
HT05	7592	1	0.0131718	4	0.052687	7587	99.9341	0	0	No
HT06	3794	0	0	0	0	3794	100	0	0	No
HT07	7506	0	0	2	0.0266454	7501	99.9334	3	0.039968	No
HT08	4570	1	0.0218818	0	0	4065	88.9497	504	11.0284	Yes
HT09	7196	1	0.0138966	1	0.0138966	6960	96.7204	234	3.25181	No
HT10	3908	0	0	0	0	3904	99.8976	4	0.102354	No
HT11	4100	0	0	1	0.0243902	4099	99.9756	0	0	No
A3:4612650:T (Q228L/R)
Sample	Depth	A	A%	T	T%	C	C%	G	G%	GATK
ET01	4100	0	0	4098	99.9512	2	0.0487805	0	0	No
ET02	5153	0	0	5148	99.903	5	0.0970309	0	0	No
ET03	3518	0	0	3514	99.8863	4	0.113701	0	0	No
ET04	5405	0	0	5390	99.7225	15	0.277521	0	0	No
HT01	2624	0	0	2624	100	0	0	0	0	No
HT02	5208	0	0	5207	99.9808	0	0	1	0.0192012	No
HT03	4198	0	0	4197	99.9762	1	0.0238209	0	0	No
HT04	4872	0	0	4872	100	0	0	0	0	No
HT05	7505	3535	47.1019	3969	52.8847	1	0.0133245	0	0	Yes
HT06	3803	0	0	3802	99.9737	1	0.026295	0	0	No
HT07	7466	0	0	7459	99.9062	5	0.0669703	2	0.0267881	No
HT08	4544	0	0	4544	100	0	0	0	0	No
HT09	7209	0	0	7207	99.9723	1	0.0138715	1	0.0138715	No
HT10	3845	1	0.0260078	1935	50.3251	1909	49.6489	0	0	Yes
HT11	4053	1	0.0246731	4050	99.926	2	0.0493462	0	0	No
A3:4612843:C (R202H)
Sample	Depth	A	A%	T	T%	C	C%	G	G%	GATK
ET01	3886	0	0	0	0	3885	99.9743	1	0.0257334	No
ET02	4853	2	0.0412116	73	1.50422	4777	98.434	1	0.0206058	No
ET03	3902	0	0	121	3.10097	3781	96.899	0	0	No
ET04	5582	1	0.0179147	5	0.0895736	5576	99.8925	0	0	No
HT01	2669	0	0	1073	40.2023	1595	59.7602	1	0.0374672	Yes
HT02	5079	1	0.0196889	104	2.04765	4974	97.9327	0	0	No
HT03	4481	0	0	110	2.45481	4371	97.5452	0	0	No
HT04	5270	1	0.0189753	8	0.151803	5261	99.8292	0	0	No
HT05	7434	1	0.0134517	1	0.0134517	7431	99.9596	1	0.0134517	No
HT06	4285	1	0.0233372	1	0.0233372	4283	99.9533	0	0	No
HT07	7114	1	0.0140568	3536	49.7048	3575	50.253	2	0.0281136	Yes
HT08	4658	1	0.0214684	1107	23.7656	3549	76.1915	1	0.0214684	Yes
HT09	7108	0	0	85	1.19584	7023	98.8042	0	0	No
HT10	4207	0	0	4	0.0950796	4200	99.8336	3	0.0713097	No
HT11	4284	0	0	1	0.0233427	4282	99.9533	1	0.0233427	No
